# Supplementary material for: Circular RNA profiling reveals an abundant circHIPK3 that regulates cell growth by sponging multiple miRNAs
Source: Nat Commun. 2016 Apr 6;7:11215. doi: 10.1038/ncomms11215 (PMC4823868; doi:10.1038/ncomms11215)
Supplement: Supplementary Data 1 — The identified and novel circRNAs in this study [file ncomms11215-s2.xlsx]

## Sheet: Supplementary Data 1 name
Supplementary Data 1		The identified and novel circRNAs in this study
	Sheet1	All the candidate circRNAs identified in this study (unique reads >2)
	Sheet2	The novel circRNAs identified in this study

## Sheet: Sheet1 candidate_circRNAs
chr	start	end	circ_loci	strand	Genomic length	Spliced length	Gene symbol	Brain_rep1	Colon_rep1	Heart_rep1	Liver_rep1	Lung_rep1	Stomach_rep1	Brain_rep2	Colon_rep2	Heart_rep2	Liver_rep2	Lung_rep2	Stomach_rep2	BLCA	BLCA_NT	BRCA	BRCA_NT	CRC	CRC_NT	GC	GC_NT	HCC	HCC_NT	KCA	KCA_NT	PRAD	PRAD_NT	Total_unique_reads
chrX	139865339	139866824	chrX:139865339-139866824|+	+	1485	NA	NA	624	65	59	11	44	32	461	71	54	10	45	23	3	74	78	105	29	24	25	10	25	3	43	20	14	11	1963
chr14	20811305	20811436	chr14:20811305-20811436|-		131	NA	NA	11	32	7	13	11	8	5	53	11	11	10	8	30	12	141	51	105	95	9	7	78	40	33	27	64	26	898
chr11	33307958	33309057	chr11:33307958-33309057|+	+	1099	1099	HIPK3	65	34	73	14	46	33	51	44	50	5	44	24	45	20	51	46	23	18	15	23	26	23	40	29	6	18	866
chr2	40655612	40657444	chr2:40655612-40657444|-		1832	1832	SLC8A1	63	35	207	4	21	30	42	37	168	5	25	28	4	24	15	12	11	17	3	5	5	23	11	39	5	16	855
chr4	144464661	144465125	chr4:144464661-144465125|+	+	464	269	SMARCA5	75	32	47	12	49	26	61	33	36	17	51	22	27	22	56	65	13	14	10	21	16	29	37	28	7	16	822
chr6	31239009	31324103	chr6:31239009-31324103|+	+	85094	NA	NA	NA	81	44	NA	39	25	4	86	28	NA	46	15	1	NA	81	37	51	80	15	NA	45	NA	11	14	NA	43	746
chr22	22677018	22758637	chr22:22677018-22758637|+	+	81619	NA	NA	NA	27	NA	NA	45	130	NA	30	NA	NA	32	83	NA	10	57	44	NA	80	22	31	NA	6	NA	NA	NA	NA	597
chr3	171965322	171969331	chr3:171965322-171969331|+	+	4009	526	FNDC3B	20	18	46	18	17	21	14	13	33	12	19	18	30	24	24	30	6	8	2	25	6	21	46	26	5	16	518
chr14	107083639	107095433	chr14:107083639-107095433|-		11794	NA	NA	NA	48	NA	NA	29	67	NA	62	NA	NA	42	53	NA	10	47	29	NA	70	14	36	3	NA	1	NA	2	NA	513
chr5	95091099	95099324	chr5:95091099-95099324|+	+	8225	479	RHOBTB3	29	13	55	9	21	18	28	22	45	6	15	11	19	12	27	56	5	11	1	7	12	16	9	15	8	14	484
chr15	64791491	64792365	chr15:64791491-64792365|+	+	874	NA	NA	44	19	23	14	30	28	32	21	13	14	34	18	18	13	29	31	7	12	4	11	13	17	12	6	2	12	477
chr7	99621041	99621930	chr7:99621041-99621930|+	+	889	668	ZKSCAN1	23	13	16	58	8	13	14	14	15	51	12	9	17	3	27	18	8	12	10	13	30	42	10	7	13	18	474
chr3	196118683	196129890	chr3:196118683-196129890|-		11207	247	UBXN7	22	22	27	6	28	20	18	21	21	4	28	13	16	5	39	44	9	13	8	20	20	19	15	10	6	6	460
chr13	33091993	33101669	chr13:33091993-33101669|-		9676	438	N4BP2L2	40	18	47	7	26	9	29	22	35	5	20	8	11	7	22	37	9	7	4	18	15	15	18	8	4	14	455
chr16	85667519	85667738	chr16:85667519-85667738|+	+	219	219	GSE1	7	21	29	27	40	16	2	22	17	20	31	12	9	19	7	12	9	7	15	24	19	21	10	1	6	7	410
chr12	109046047	109048186	chr12:109046047-109048186|-		2139	251	CORO1C	18	26	20	3	18	17	18	28	22	4	20	13	13	17	23	27	16	28	7	9	8	6	25	7	3	8	404
chr14	99924615	99932150	chr14:99924615-99932150|-		7535	683	SETD3	42	15	33	5	23	9	27	12	23	4	22	8	10	8	30	40	8	14	5	7	10	6	18	18	3	3	403
chr6	32487250	32522570	chr6:32487250-32522570|+	+	35320	NA	NA	5	19	24	13	30	14	7	15	11	15	24	16	NA	NA	47	20	13	18	9	17	30	17	NA	NA	NA	NA	364
chr20	30954186	30956926	chr20:30954186-30956926|+	+	2740	195	ASXL1	16	12	15	18	19	18	12	16	10	16	13	15	19	3	13	22	17	12	14	15	15	22	16	4	4	3	359
chr1	117944807	117963271	chr1:117944807-117963271|+	+	18464	553	MAN1A2	58	17	13	16	15	15	45	23	9	11	16	15	7	7	6	9	6	9	16	4	10	11	2	8	NA	10	358
chr12	70193988	70195501	chr12:70193988-70195501|+	+	1513	242	RAB3IP	13	19	6	7	4	10	7	17	NA	3	10	6	29	7	11	17	12	14	6	11	5	15	63	23	10	29	354
chr11	130130750	130131824	chr11:130130750-130131824|-		1074	1074	ZBTB44	31	12	13	6	16	18	21	20	16	7	10	7	15	6	33	27	6	8	6	9	5	10	11	18	5	7	343
chr9	138773478	138774924	chr9:138773478-138774924|-		1446	425	CAMSAP1	27	10	16	7	10	11	25	9	13	9	12	10	18	11	30	29	13	11	5	6	6	6	16	NA	4	5	319
chr8	142264087	142264728	chr8:142264087-142264728|-		641	NA	NA	45	11	12	NA	7	11	35	14	14	NA	6	10	17	10	14	23	6	9	2	5	15	4	14	11	3	13	311
chr12	97886238	97954825	chr12:97886238-97954825|+	+	68587	NA	NA	48	2	8	NA	4	5	37	5	6	NA	4	4	NA	NA	1	10	2	NA	1	3	6	1	57	62	25	17	308
chr6	32489681	32549615	chr6:32489681-32549615|-		59934	NA	NA	8	6	23	18	NA	NA	2	4	18	14	NA	NA	10	3	NA	NA	16	18	20	39	NA	NA	66	41	NA	NA	306
chr6	4891946	4892613	chr6:4891946-4892613|+	+	667	667	CDYL	32	10	22	7	14	16	23	15	19	8	13	5	16	4	19	14	1	8	16	2	10	6	9	10	1	5	305
chr8	37623043	37623873	chr8:37623043-37623873|+	+	830	220	PROSC	28	7	12	10	19	7	25	9	8	7	20	6	10	8	19	16	9	7	7	10	11	8	20	4	6	6	299
chr5	72370568	72373320	chr5:72370568-72373320|+	+	2752	268	FCHO2	2	21	7	7	13	10	2	17	NA	1	13	6	13	10	18	24	18	11	5	11	20	21	30	5	3	10	298
chr1	205585605	205593019	chr1:205585605-205593019|-		7414	1373	ELK4	15	9	13	7	16	6	10	9	8	2	15	4	31	10	5	10	6	10	6	3	18	13	7	7	9	43	292
chr6	158733082	158735300	chr6:158733082-158735300|+	+	2218	NA	NA	39	12	18	4	12	17	29	12	13	2	10	4	19	11	15	8	2	5	7	5	4	2	9	10	5	12	286
chr4	153332454	153333681	chr4:153332454-153333681|-		1227	620	FBXW7	20	11	13	11	23	14	13	17	13	6	18	10	16	2	14	23	7	6	5	8	7	11	4	6	2	3	283
chr7	158552176	158557544	chr7:158552176-158557544|-		5368	495	ESYT2	NA	25	17	1	25	7	NA	21	11	1	21	4	14	10	30	36	7	13	6	2	8	5	9	1	3	3	280
chr14	20811287	20811436	chr14:20811287-20811436|-		149	NA	NA	NA	15	5	12	4	NA	NA	19	3	10	5	NA	17	11	56	21	NA	NA	NA	NA	35	21	14	17	NA	14	279
chr8	52773404	52773806	chr8:52773404-52773806|-		402	402	PCMTD1	8	7	20	3	17	12	3	16	22	10	22	11	13	4	16	19	2	5	3	7	7	8	11	15	6	6	273
chr12	116668337	116675510	chr12:116668337-116675510|-		7173	NA	NA	11	14	18	6	13	10	5	11	12	7	8	8	4	3	28	32	7	3	3	15	11	7	17	3	8	5	269
chr5	122881110	122893258	chr5:122881110-122893258|+	+	12148	536	CSNK1G3	25	14	13	4	21	13	17	17	13	NA	11	7	9	6	24	15	3	10	5	5	6	7	12	2	4	3	266
chr17	65941524	65972074	chr17:65941524-65972074|+	+	30550	2026	BPTF	21	6	33	3	2	7	20	13	23	5	9	4	21	10	5	14	2	8	1	5	11	7	5	8	7	14	264
chr10	7839009	7844817	chr10:7839009-7844817|+	+	5808	799	ATP5C1	26	6	11	6	14	8	16	13	9	2	8	5	9	2	25	23	13	12	NA	7	10	11	11	8	NA	7	262
chr2	40655612	40657441	chr2:40655612-40657441|-		1829	NA	NA	12	10	74	2	4	11	17	8	70	1	9	6	1	3	10	1	1	1	2	NA	2	8	NA	6	NA	2	261
chr5	38523520	38530768	chr5:38523520-38530768|-		7248	580	LIFR	20	8	29	8	22	7	17	6	19	4	19	7	NA	1	1	16	2	1	1	5	NA	10	19	18	5	6	251
chr4	155507559	155507676	chr4:155507559-155507676|+	+	117	NA	NA	NA	NA	NA	63	NA	NA	NA	NA	NA	44	NA	NA	NA	NA	NA	NA	NA	NA	NA	NA	52	90	NA	NA	NA	NA	249
chr19	18650180	18650530	chr19:18650180-18650530|-		350	259	FKBP8	41	14	13	4	14	9	35	15	12	5	9	4	5	5	5	13	3	4	4	2	4	4	8	3	4	8	247
chr5	167915606	167921655	chr5:167915606-167921655|+	+	6049	534	RARS	20	13	11	NA	10	9	11	9	9	2	15	6	16	5	14	13	5	11	5	1	9	8	20	10	1	11	244
chr10	103427642	103436193	chr10:103427642-103436193|-		8551	510	FBXW4	21	5	28	16	11	13	10	5	24	9	8	5	2	2	17	18	8	7	2	3	1	7	8	6	NA	4	240
chr22	22677238	22758966	chr22:22677238-22758966|-		81728	NA	NA	NA	13	1	NA	19	60	NA	12	NA	NA	23	40	NA	2	14	14	2	28	2	7	NA	3	NA	NA	NA	NA	240
chr1	155408117	155429689	chr1:155408117-155429689|-		21572	844	ASH1L	21	10	24	9	11	10	18	6	11	4	13	7	1	2	13	11	2	5	3	9	16	16	5	6	1	5	239
chr1	1158623	1159348	chr1:1158623-1159348|-		725	251	SDF4	31	4	23	1	9	10	18	10	20	4	3	5	9	2	17	12	5	6	12	11	8	6	5	3	NA	1	235
chr16	68155889	68160513	chr16:68155889-68160513|+	+	4624	1298	NFATC3	17	10	16	4	22	6	7	15	21	1	19	3	6	7	8	8	4	2	4	6	4	14	14	12	NA	5	235
chr15	41961025	41962156	chr15:41961025-41962156|+	+	1131	1131	MGA	25	6	7	3	13	5	20	2	9	2	12	6	17	6	17	20	4	8	5	6	6	7	8	6	1	10	231
chr10	7318853	7327916	chr10:7318853-7327916|-		9063	434	SFMBT2	16	8	8	6	13	4	9	6	10	2	6	NA	3	6	28	21	9	11	6	8	18	18	5	3	1	5	230
chr18	19345732	19359646	chr18:19345732-19359646|+	+	13914	679	MIB1	50	12	18	5	8	4	45	6	13	3	5	1	7	2	6	3	4	4	9	2	2	5	9	3	NA	4	230
chr2	72945231	72960247	chr2:72945231-72960247|-		15016	390	EXOC6B	24	6	31	2	11	4	19	8	24	2	11	3	11	6	10	23	3	6	2	3	3	4	7	2	NA	2	227
chr8	141874410	141900868	chr8:141874410-141900868|-		26458	482	PTK2	11	11	15	5	17	5	6	10	12	6	12	3	11	3	25	19	2	1	4	5	12	5	14	7	1	3	225
chr2	120885263	120932580	chr2:120885263-120932580|+	+	47317	NA	NA	53	1	17	22	5	2	31	9	15	13	4	1	NA	1	6	6	1	2	NA	1	1	13	4	13	NA	3	224
chr2	148653869	148657467	chr2:148653869-148657467|+	+	3598	473	ACVR2A	25	8	17	4	14	8	13	7	11	3	14	5	4	4	13	30	2	1	NA	5	6	6	9	4	4	7	224
chr6	47251673	47254331	chr6:47251673-47254331|-		2658	1147	TNFRSF21	17	11	9	2	9	10	8	7	6	1	6	11	45	5	9	7	6	10	9	5	1	6	5	16	1	2	224
chr6	31238919	31324013	chr6:31238919-31324013|+	+	85094	NA	NA	NA	NA	9	NA	39	NA	NA	NA	8	NA	49	NA	20	17	NA	NA	NA	NA	32	45	NA	NA	NA	NA	2	NA	221
chr20	32207322	32211102	chr20:32207322-32211102|+	+	3780	272	CBFA2T2	10	11	6	8	10	14	10	9	10	8	5	5	9	4	12	20	7	7	6	7	4	5	13	2	5	10	217
chr17	20107645	20109225	chr17:20107645-20109225|+	+	1580	1580	SPECC1	32	12	1	2	9	9	20	16	1	2	5	9	21	NA	28	7	7	12	NA	8	1	2	4	2	3	3	216
chr18	9182379	9221997	chr18:9182379-9221997|+	+	39618	994	ANKRD12	17	12	4	6	10	15	7	14	3	2	12	5	8	10	17	8	2	6	7	3	8	11	4	11	6	8	216
chr4	87967317	87968746	chr4:87967317-87968746|+	+	1429	1021	AFF1	12	6	17	6	17	7	9	8	7	2	16	5	14	4	7	23	5	5	1	8	3	3	16	8	1	6	216
chr2	61749745	61761038	chr2:61749745-61761038|-		11293	1299	XPO1	18	11	13	2	13	4	14	13	9	2	12	1	7	NA	21	19	5	9	7	5	4	7	7	3	7	2	215
chr1	67356836	67371058	chr1:67356836-67371058|-		14222	473	WDR78	14	8	13	1	18	6	7	12	6	1	24	1	5	8	10	30	1	5	NA	4	7	8	15	6	NA	2	212
chr1	41536266	41541123	chr1:41536266-41541123|-		4857	360	SCMH1	21	8	21	7	10	8	9	10	18	5	12	8	3	7	6	17	1	3	NA	5	NA	5	20	4	NA	3	211
chr1	117944807	117957453	chr1:117944807-117957453|+	+	12646	472	MAN1A2	34	6	5	4	10	13	26	9	5	8	8	6	8	6	4	8	NA	8	9	NA	6	11	4	3	3	6	210
chr6	31239375	31324219	chr6:31239375-31324219|-		84844	NA	NA	NA	17	NA	1	NA	1	NA	15	NA	NA	NA	NA	NA	NA	56	24	34	44	NA	NA	16	NA	NA	NA	NA	NA	208
chr14	102506572	102507010	chr14:102506572-102507010|+	+	438	251	DYNC1H1	19	9	10	11	9	9	9	7	2	8	9	8	10	3	10	14	7	7	4	9	13	5	7	3	NA	1	203
chr14	23378691	23380612	chr14:23378691-23380612|-		1921	189	RBM23	10	8	5	5	12	11	9	11	4	4	21	8	3	6	12	11	7	6	5	10	6	8	8	4	NA	8	202
chr1	117944807	117984947	chr1:117944807-117984947|+	+	40140	648	MAN1A2	38	5	4	10	4	16	29	4	7	5	7	6	9	2	4	4	6	NA	10	NA	5	7	5	2	1	9	199
chr12	56094682	56094938	chr12:56094682-56094938|-		256	256	ITGA7	NA	56	2	NA	NA	25	NA	60	2	NA	NA	16	NA	1	NA	1	3	17	NA	2	NA	NA	2	NA	2	9	198
chr4	37633006	37640126	chr4:37633006-37640126|-		7120	434	RELL1	13	5	18	6	8	13	13	2	8	6	8	6	3	5	17	12	3	8	2	22	4	3	6	4	1	1	197
chr19	4511522	4511918	chr19:4511522-4511918|-		396	NA	NA	2	16	40	NA	NA	5	3	20	37	NA	NA	5	NA	4	8	43	NA	7	NA	NA	NA	4	NA	NA	1	NA	195
chr1	155823066	155823597	chr1:155823066-155823597|-		531	531	GON4L	8	10	2	9	10	3	11	5	5	6	9	2	2	7	31	28	4	NA	7	7	4	4	10	6	NA	3	193
chr3	114069120	114070725	chr3:114069120-114070725|-		1605	1605	ZBTB20	14	6	12	9	3	10	10	16	16	9	3	5	3	7	7	16	6	2	1	4	5	6	11	2	4	6	193
chr20	57014000	57016139	chr20:57014000-57016139|+	+	2139	258	VAPB	9	8	12	6	4	5	7	13	6	2	11	6	7	3	13	13	4	10	11	8	5	8	8	4	2	5	190
chr5	78734832	78752841	chr5:78734832-78752841|-		18009	522	HOMER1	57	4	17	NA	8	4	38	1	10	NA	2	2	11	6	6	11	NA	NA	1	2	NA	8	1	NA	NA	1	190
chr1	155408117	155408859	chr1:155408117-155408859|-		742	742	ASH1L	36	8	8	5	6	5	22	7	5	2	14	NA	NA	5	20	17	NA	3	1	4	NA	6	5	5	2	3	189
chr1	7837219	7838229	chr1:7837219-7838229|+	+	1010	211	VAMP3	15	4	4	6	13	6	9	7	7	3	9	6	8	7	13	16	5	7	3	10	3	11	7	5	1	4	189
chr9	37424841	37426651	chr9:37424841-37426651|+	+	1810	321	GRHPR	12	6	8	6	5	6	8	12	9	4	11	1	7	11	9	23	5	3	3	5	5	5	17	3	NA	3	187
chr2	61749745	61753656	chr2:61749745-61753656|-		3911	1167	XPO1	21	2	10	1	14	10	18	6	14	NA	7	6	7	1	14	14	7	5	4	4	NA	8	11	1	1	NA	186
chr9	113734352	113735838	chr9:113734352-113735838|-		1486	226	LPAR1	19	10	4	4	12	10	9	12	7	NA	16	7	9	13	5	23	3	3	4	7	NA	NA	4	NA	1	NA	182
chr20	2944917	2945848	chr20:2944917-2945848|+	+	931	421	PTPRA	21	9	20	4	15	8	10	8	6	1	10	3	7	6	7	18	NA	2	2	NA	7	2	7	1	1	2	177
chr11	85707868	85742653	chr11:85707868-85742653|-		34785	1128	PICALM	21	4	22	2	8	4	16	2	20	4	5	2	5	2	3	8	4	3	4	4	3	3	8	9	3	7	176
chr12	46622935	46637097	chr12:46622935-46637097|-		14162	522	SLC38A1	9	5	25	NA	5	9	7	8	17	NA	7	7	7	2	17	10	NA	3	4	6	1	4	20	1	NA	2	176
chr15	89656955	89659752	chr15:89656955-89659752|+	+	2797	300	ABHD2	3	4	9	13	13	NA	6	1	11	9	11	3	7	6	11	16	5	2	NA	7	9	7	3	3	12	5	176
chr1	35824525	35827390	chr1:35824525-35827390|+	+	2865	937	ZMYM4	29	4	8	NA	8	2	19	7	7	NA	8	NA	4	3	11	21	5	2	NA	7	5	3	9	8	NA	5	175
chr16	53907697	53922863	chr16:53907697-53922863|+	+	15166	344	FTO	24	7	15	1	7	3	14	5	14	2	10	1	2	4	5	17	2	1	NA	1	2	3	23	4	2	4	173
chr2	208841374	208842310	chr2:208841374-208842310|-		936	936	PLEKHM3	22	6	6	5	3	7	13	14	9	1	11	5	1	3	18	13	4	3	NA	7	3	5	6	7	1	NA	173
chr19	47767859	47768203	chr19:47767859-47768203|+	+	344	258	CCDC9	8	9	4	2	17	4	9	7	9	2	7	5	3	5	10	15	5	7	6	8	3	8	10	3	2	4	172
chr4	187627716	187630999	chr4:187627716-187630999|-		3283	3283	FAT1	12	13	12	1	NA	9	12	14	15	NA	1	6	10	5	13	2	5	4	1	3	1	6	3	17	NA	6	171
chr7	91924202	91957214	chr7:91924202-91957214|+	+	33012	877	ANKIB1	28	2	18	4	5	3	26	6	9	2	10	3	5	2	4	7	5	4	2	NA	5	2	3	6	5	4	170
chr3	138289159	138291774	chr3:138289159-138291774|-		2615	470	CEP70	6	8	10	5	11	5	1	10	13	5	9	9	2	4	8	21	2	1	2	8	9	3	7	4	3	3	169
chr1	9991948	9994918	chr1:9991948-9994918|-		2970	277	LZIC	9	10	NA	4	6	3	4	8	1	4	5	6	9	5	14	19	4	10	3	8	7	9	13	1	2	4	168
chr8	141856358	141900868	chr8:141856358-141900868|-		44510	625	PTK2	21	3	13	NA	8	5	14	3	13	NA	8	4	4	3	26	15	2	NA	4	1	NA	7	7	3	NA	2	166
chr18	8718421	8720494	chr18:8718421-8720494|+	+	2073	384	SOGA2	41	12	3	1	NA	14	21	19	NA	1	1	6	5	NA	4	10	4	8	NA	1	NA	3	7	2	2	NA	165
chr3	169863210	169867032	chr3:169863210-169867032|-		3822	258	PHC3	10	8	14	9	5	7	6	12	8	5	5	2	7	1	7	9	6	5	3	8	3	8	6	4	3	4	165
chr5	109049220	109065214	chr5:109049220-109065214|+	+	15994	572	MAN2A1	21	2	3	3	7	NA	9	5	3	4	7	3	3	6	19	26	NA	2	4	6	7	2	7	10	NA	4	163
chr1	23356961	23377013	chr1:23356961-23377013|+	+	20052	360	KDM1A	13	3	15	4	11	3	5	10	9	1	15	2	6	3	11	17	NA	1	2	2	NA	5	13	3	1	6	161
chr2	24357988	24369956	chr2:24357988-24369956|+	+	11968	587	FAM228B	27	6	12	NA	9	3	18	6	5	NA	9	4	4	2	9	11	2	1	NA	2	4	3	8	9	2	5	161
chr3	157839891	157841780	chr3:157839891-157841780|+	+	1889	322	RSRC1	9	4	13	7	5	7	12	8	10	5	4	3	5	5	21	8	1	4	6	NA	4	6	5	1	NA	8	161
chr2	203329531	203332412	chr2:203329531-203332412|+	+	2881	342	BMPR2	14	4	10	3	21	3	12	4	12	NA	21	NA	6	7	4	8	2	NA	1	3	4	6	12	2	NA	1	160
chr3	111632165	111639266	chr3:111632165-111639266|+	+	7101	666	PHLDB2	NA	1	26	9	6	6	NA	5	16	9	8	2	2	5	5	20	3	2	NA	4	1	6	13	8	NA	2	159
chr22	46125304	46136418	chr22:46125304-46136418|+	+	11114	445	ATXN10	16	6	4	2	10	3	12	8	6	3	6	1	3	4	19	19	1	3	2	6	7	4	4	6	NA	3	158
chr11	120916382	120930794	chr11:120916382-120930794|+	+	14412	973	TBCEL	14	3	16	2	7	4	10	7	12	1	4	5	3	7	6	15	1	2	2	3	5	3	10	7	2	5	156
chr12	32751430	32764217	chr12:32751430-32764217|+	+	12787	857	FGD4	6	5	18	6	12	4	8	10	10	6	4	3	5	NA	6	17	NA	8	4	7	2	3	2	5	2	2	155
chr19	6702137	6702590	chr19:6702137-6702590|-		453	195	C3	NA	1	NA	24	6	2	NA	NA	2	22	1	NA	NA	NA	8	3	3	1	1	NA	21	59	1	NA	NA	NA	155
chr3	138289159	138290198	chr3:138289159-138290198|-		1039	396	CEP70	2	10	5	6	12	10	1	6	5	5	8	5	8	5	12	18	NA	7	5	4	5	6	2	1	NA	6	154
chr4	56277780	56284152	chr4:56277780-56284152|+	+	6372	585	TMEM165	8	14	6	1	10	10	10	12	7	NA	8	5	4	2	13	9	4	3	4	3	4	2	6	3	NA	6	154
chr6	16326624	16328701	chr6:16326624-16328701|-		2077	2077	ATXN1	23	6	6	2	4	5	11	6	2	2	4	3	3	13	10	14	2	3	7	4	2	2	7	6	1	5	153
chr6	87925620	87928449	chr6:87925620-87928449|+	+	2829	370	ZNF292	6	12	5	NA	5	5	3	7	5	NA	5	NA	1	2	17	23	1	4	4	3	7	NA	24	9	3	2	153
chr4	3088665	3109150	chr4:3088665-3109150|+	+	20485	484	HTT	15	4	6	NA	6	7	10	7	6	NA	8	4	3	3	14	23	2	3	4	1	4	8	7	3	2	2	152
chr9	16435552	16437522	chr9:16435552-16437522|-		1970	1970	BNC2	NA	23	22	NA	8	10	NA	22	19	NA	10	11	NA	1	NA	10	NA	8	NA	1	NA	NA	NA	5	1	1	152
chr21	37711076	37717005	chr21:37711076-37717005|+	+	5929	NA	NA	18	3	4	2	12	3	15	3	6	3	13	4	8	3	13	15	NA	1	NA	1	4	7	9	2	NA	2	151
chr1	247319707	247323115	chr1:247319707-247323115|-		3408	NA	NA	7	10	4	6	10	NA	4	8	6	4	6	NA	12	9	7	7	1	5	10	5	NA	3	5	11	5	5	150
chr10	99196173	99197507	chr10:99196173-99197507|-		1334	NA	NA	20	12	4	3	12	9	17	10	7	1	10	4	1	2	6	10	2	3	NA	4	3	3	6	NA	1	NA	150
chr4	88116475	88116842	chr4:88116475-88116842|-		367	367	KLHL8	9	8	5	6	8	2	4	9	5	4	11	NA	5	NA	10	19	NA	5	NA	2	NA	11	13	8	3	3	150
chr16	69404385	69406258	chr16:69404385-69406258|-		1873	234	TERF2	15	3	6	1	13	3	11	10	4	NA	9	3	6	4	9	13	4	NA	5	6	1	4	12	5	2	NA	149
chr19	5604593	5604947	chr19:5604593-5604947|-		354	263	SAFB2	4	9	8	5	3	3	1	10	3	2	4	1	5	3	15	13	2	8	7	10	4	10	10	3	2	3	148
chr2	227729319	227779067	chr2:227729319-227779067|+	+	49748	946	RHBDD1	19	3	18	NA	6	4	9	5	17	1	7	7	8	5	8	5	NA	NA	3	2	6	4	5	3	1	2	148
chr14	50616725	50616948	chr14:50616725-50616948|-		223	223	SOS2	16	3	6	2	17	9	6	7	10	NA	16	5	6	3	8	11	4	NA	NA	3	4	2	7	1	NA	1	147
chr17	57808781	57816308	chr17:57808781-57816308|+	+	7527	440	VMP1	21	1	10	2	8	2	14	3	5	3	6	2	NA	4	16	21	6	6	NA	2	3	2	5	1	NA	4	147
chr3	169854206	169867032	chr3:169854206-169867032|-		12826	505	PHC3	17	4	8	3	10	10	8	9	12	1	13	3	2	2	3	10	NA	NA	4	4	NA	2	12	5	3	2	147
chr21	16386664	16415895	chr21:16386664-16415895|-		29231	203	NRIP1	1	NA	4	3	3	2	1	6	4	3	4	NA	28	7	14	10	6	9	7	3	7	6	8	8	NA	2	146
chr16	1859238	1859834	chr16:1859238-1859834|-		596	NA	NA	20	1	9	6	4	7	21	5	10	6	8	4	7	NA	5	2	2	3	NA	3	1	14	2	2	1	2	145
chr4	129913321	129925031	chr4:129913321-129925031|-		11710	396	SCLT1	4	6	5	3	8	8	3	12	10	2	8	6	NA	3	16	13	1	7	4	4	6	NA	10	3	NA	3	145
chr9	33971648	33973235	chr9:33971648-33973235|-		1587	159	UBAP2	21	3	10	NA	8	4	14	3	11	NA	6	2	3	4	8	9	5	5	2	6	2	6	5	3	3	2	145
chr12	12397195	12397589	chr12:12397195-12397589|-		394	394	LRP6	7	5	6	7	7	5	7	5	3	5	3	NA	6	4	19	22	2	3	1	3	3	7	8	2	1	3	144
chr17	57430575	57430887	chr17:57430575-57430887|+	+	312	312	YPEL2	2	1	15	5	11	3	3	6	15	NA	6	4	9	4	6	7	1	3	NA	4	7	9	16	3	1	2	143
chr1	59805629	59844509	chr1:59805629-59844509|+	+	38880	353	FGGY	11	3	10	12	4	2	7	2	5	8	10	2	NA	2	3	9	2	2	NA	NA	NA	7	22	14	1	4	142
chr12	121220457	121222396	chr12:121220457-121222396|-		1939	312	SPPL3	6	5	6	3	8	2	4	9	NA	1	9	3	7	2	7	10	2	5	NA	4	1	5	27	9	4	2	141
chr2	202010100	202014558	chr2:202010100-202014558|+	+	4458	187	CFLAR	1	8	9	2	11	5	3	9	10	NA	14	1	NA	1	8	8	10	2	7	11	6	9	5	NA	NA	1	141
chr1	59787207	59844509	chr1:59787207-59844509|+	+	57302	568	FGGY	19	3	15	1	3	2	14	4	11	1	3	1	3	2	2	17	NA	3	1	NA	2	7	13	9	1	3	140
chr7	128655032	128658211	chr7:128655032-128658211|-		3179	432	TNPO3	8	10	6	3	5	3	5	7	3	1	4	2	5	1	25	15	5	1	5	8	5	3	7	1	NA	2	140
chr8	18656804	18662408	chr8:18656804-18662408|-		5604	448	PSD3	5	8	8	6	6	5	6	7	8	5	2	NA	5	1	3	8	5	7	5	2	4	13	5	3	5	8	140
chr1	59787207	59812070	chr1:59787207-59812070|+	+	24863	479	FGGY	15	2	17	6	5	3	5	2	6	11	2	2	1	3	7	23	2	3	2	3	2	6	3	6	NA	2	139
chr14	21971315	21972024	chr14:21971315-21972024|-		709	623	METTL3	10	9	10	3	6	6	7	11	4	2	5	4	2	3	8	13	2	3	NA	1	5	4	9	4	5	3	139
chr16	80718434	80719026	chr16:80718434-80719026|-		592	592	CDYL2	31	NA	1	4	10	3	20	1	2	4	5	2	7	7	1	3	NA	NA	1	4	3	4	4	4	6	12	139
chr5	124036706	124036962	chr5:124036706-124036962|-		256	256	ZNF608	2	5	1	2	15	8	3	7	1	1	8	6	14	1	6	11	3	4	1	3	8	2	20	3	1	3	139
chr5	176370335	176385155	chr5:176370335-176385155|-		14820	397	UIMC1	24	6	12	2	9	3	12	3	12	2	10	2	NA	1	11	20	2	1	NA	1	1	3	NA	NA	2	NA	139
chr8	141828375	141900868	chr8:141828375-141900868|-		72493	899	PTK2	19	2	13	2	6	2	11	2	13	2	9	NA	4	NA	15	15	1	3	1	2	3	2	6	4	NA	1	138
chr16	4382215	4383520	chr16:4382215-4383520|+	+	1305	411	GLIS2	10	8	6	1	8	6	9	7	3	2	8	4	NA	10	7	6	2	2	2	6	3	6	11	8	NA	NA	135
chr10	32197099	32199491	chr10:32197099-32199491|-		2392	794	ARHGAP12	7	4	8	4	3	8	2	5	4	2	9	4	6	3	11	9	2	5	3	5	9	6	3	6	1	5	134
chr13	61013821	61041513	chr13:61013821-61041513|+	+	27692	454	TDRD3	5	8	19	3	7	7	5	8	15	1	5	2	2	1	2	8	3	2	8	NA	4	6	6	2	1	3	133
chr6	158703294	158735300	chr6:158703294-158735300|+	+	32006	NA	NA	29	5	8	2	4	4	21	5	1	1	6	3	5	4	1	6	NA	6	2	2	2	3	4	4	NA	5	133
chr2	64083439	64085070	chr2:64083439-64085070|+	+	1631	236	UGP2	NA	5	5	16	4	1	1	5	7	16	2	NA	2	1	16	10	3	5	2	2	2	19	2	3	NA	3	132
chr5	153413350	153414527	chr5:153413350-153414527|-		1177	417	FAM114A2	1	5	2	3	5	1	3	14	3	2	7	2	3	4	9	20	2	3	1	10	8	4	14	4	2	NA	132
chr2	231307651	231314970	chr2:231307651-231314970|+	+	7319	713	SP100	NA	7	10	3	8	4	NA	2	6	3	10	5	9	8	15	16	2	2	NA	3	1	2	8	3	NA	4	131
chr14	45587230	45599993	chr14:45587230-45599993|-		12763	NA	NA	22	6	10	2	10	2	14	9	10	1	7	NA	3	2	2	12	2	1	1	NA	3	4	3	1	NA	3	130
chr5	32135677	32143986	chr5:32135677-32143986|-		8309	247	GOLPH3	NA	1	3	NA	2	4	NA	4	1	NA	1	1	7	3	17	14	4	8	6	5	6	10	12	10	5	6	130
chr8	71126137	71128999	chr8:71126137-71128999|-		2862	278	NCOA2	NA	NA	NA	1	4	2	NA	10	NA	2	6	NA	12	5	18	9	5	3	6	1	4	17	15	6	NA	3	129
chr19	30476129	30477324	chr19:30476129-30477324|+	+	1195	215	URI1	1	4	4	4	6	6	1	4	1	2	6	3	3	5	16	9	3	4	8	2	6	9	10	5	2	4	128
chr10	15858833	15889942	chr10:15858833-15889942|-		31109	788	FAM188A	21	9	13	5	3	2	10	7	5	5	7	2	2	1	6	8	NA	3	NA	2	2	6	2	5	NA	1	127
chr2	113057425	113057606	chr2:113057425-113057606|+	+	181	181	ZC3H6	19	4	11	7	13	7	15	3	7	1	9	5	7	2	3	NA	1	1	4	1	NA	4	3	NA	NA	NA	127
chr3	149563797	149639014	chr3:149563797-149639014|+	+	75217	716	RNF13	18	5	9	4	11	NA	NA	5	13	NA	9	NA	9	NA	17	10	NA	NA	10	NA	NA	NA	2	NA	NA	5	127
chr5	137320945	137324004	chr5:137320945-137324004|-		3059	331	FAM13B	8	9	NA	3	7	7	4	6	3	2	11	3	4	4	10	9	5	2	NA	7	3	5	4	8	3	NA	127
chr6	131247744	131277639	chr6:131247744-131277639|-		29895	824	EPB41L2	10	8	4	3	15	3	5	11	4	NA	14	1	NA	6	3	11	NA	3	NA	1	7	6	2	10	NA	NA	127
chr2	200233327	200298237	chr2:200233327-200298237|-		64910	531	SATB2	37	19	NA	NA	NA	NA	29	18	1	NA	1	1	NA	NA	2	1	NA	13	1	NA	NA	NA	1	2	NA	NA	126
chr2	239090705	239093928	chr2:239090705-239093928|-		3223	411	ILKAP	24	4	5	NA	3	3	13	7	7	NA	4	1	2	4	9	13	2	NA	4	3	1	5	5	6	1	NA	126
chr6	73016960	73043538	chr6:73016960-73043538|+	+	26578	516	RIMS1	66	NA	NA	NA	1	NA	59	NA	NA	NA	NA	NA	NA	NA	NA	NA	NA	NA	NA	NA	NA	NA	NA	NA	NA	NA	126
chr7	155465560	155473602	chr7:155465560-155473602|+	+	8042	445	RBM33	8	7	7	5	7	5	5	5	4	6	9	6	7	NA	9	6	4	3	4	3	5	4	2	3	NA	2	126
chr9	16727794	16738483	chr9:16727794-16738483|-		10689	327	BNC2	1	9	5	1	7	10	NA	13	NA	1	9	9	2	8	3	11	6	5	NA	5	1	1	6	10	NA	3	126
chr15	63988322	64008672	chr15:63988322-64008672|-		20350	1143	HERC1	43	3	5	1	3	3	21	2	2	1	5	2	2	2	9	4	NA	5	NA	2	NA	NA	3	3	1	3	125
chr6	87920168	87928449	chr6:87920168-87928449|+	+	8281	NA	NA	13	5	11	1	4	6	3	9	7	NA	2	7	NA	4	8	13	2	3	2	1	1	1	18	NA	NA	4	125
chr15	85657103	85664245	chr15:85657103-85664245|+	+	7142	767	PDE8A	11	9	8	3	5	4	8	6	11	5	4	1	6	6	3	5	NA	NA	3	2	2	4	8	7	NA	3	124
chr19	8520288	8528570	chr19:8520288-8528570|+	+	8282	325	HNRNPM	7	4	5	2	8	3	4	2	8	1	6	NA	7	2	10	17	2	5	NA	5	3	4	6	7	1	5	124
chr1	196712581	196796135	chr1:196712581-196796135|+	+	83554	NA	NA	NA	NA	NA	37	NA	NA	NA	NA	NA	29	NA	NA	NA	NA	NA	NA	NA	NA	NA	NA	26	31	NA	NA	NA	NA	123
chr11	92085261	92088570	chr11:92085261-92088570|+	+	3309	3309	FAT3	37	2	NA	NA	8	15	21	2	NA	NA	11	13	NA	4	NA	2	NA	NA	NA	NA	NA	NA	4	NA	1	3	123
chr2	58449076	58459247	chr2:58449076-58459247|-		10171	278	FANCL	NA	7	3	4	5	2	NA	5	1	3	3	NA	6	5	12	18	NA	5	1	11	5	10	9	5	2	1	123
chr3	129599151	129599402	chr3:129599151-129599402|-		251	251	TMCC1	4	6	3	1	2	NA	1	5	NA	NA	NA	NA	4	10	9	24	6	5	NA	4	8	7	13	2	4	5	123
chr16	68155889	68157024	chr16:68155889-68157024|+	+	1135	1135	NFATC3	15	9	8	4	14	3	4	8	9	2	15	NA	2	1	NA	4	NA	1	1	4	2	5	5	1	2	3	122
chr2	63206322	63223901	chr2:63206322-63223901|+	+	17579	751	EHBP1	8	6	5	12	1	1	7	7	4	11	7	3	4	NA	4	15	3	4	3	1	1	8	2	5	NA	NA	122
chr21	17135209	17138460	chr21:17135209-17138460|+	+	3251	223	USP25	NA	5	8	3	5	2	1	6	8	3	13	3	4	1	16	16	2	7	NA	5	4	4	3	2	NA	1	122
chr7	99952765	99953427	chr7:99952765-99953427|+	+	662	NA	NA	NA	2	NA	12	NA	1	NA	3	6	7	3	2	6	2	11	11	4	NA	8	7	6	16	11	NA	3	1	122
chr13	100909848	100925600	chr13:100909848-100925600|+	+	15752	428	PCCA	24	1	8	1	2	5	13	4	8	NA	2	2	2	NA	6	16	NA	4	NA	NA	2	5	7	3	NA	6	121
chr4	38091552	38104778	chr4:38091552-38104778|+	+	13226	507	TBC1D1	8	6	13	1	8	9	8	3	15	1	4	7	1	4	8	4	1	1	3	4	1	7	NA	4	NA	NA	121
chr7	24663284	24708279	chr7:24663284-24708279|+	+	44995	1116	MPP6	18	5	1	2	1	5	13	3	NA	1	4	2	4	3	10	8	3	1	7	3	6	8	4	7	2	NA	121
chr14	73614502	73614802	chr14:73614502-73614802|+	+	300	210	PSEN1	2	4	1	5	2	3	NA	5	1	1	4	2	2	6	10	9	5	8	6	6	7	3	15	6	5	2	120
chr15	62299506	62306191	chr15:62299506-62306191|-		6685	606	VPS13C	29	5	10	1	9	4	18	1	7	NA	9	4	NA	NA	1	8	1	NA	NA	NA	4	1	5	NA	NA	3	120
chr19	13039155	13039661	chr19:13039155-13039661|-		506	338	FARSA	11	4	13	4	3	3	5	9	9	NA	2	1	5	2	9	8	NA	3	NA	3	5	6	4	3	8	NA	120
chr3	63898263	63898901	chr3:63898263-63898901|+	+	638	405	ATXN7	9	4	4	5	5	3	4	8	5	3	6	2	3	2	21	9	5	5	4	2	2	2	3	3	1	NA	120
chr10	112356155	112358048	chr10:112356155-112358048|+	+	1893	305	SMC3	19	NA	6	NA	5	6	12	5	8	1	7	4	2	NA	9	6	5	3	1	2	3	4	7	2	NA	2	119
chr4	52729602	52758017	chr4:52729602-52758017|+	+	28415	1087	DCUN1D4	19	2	10	NA	5	3	7	3	11	3	7	2	NA	NA	5	11	NA	1	6	1	3	4	5	8	NA	1	117
chr16	47531309	47549512	chr16:47531309-47549512|+	+	18203	518	PHKB	12	5	9	NA	8	NA	11	5	7	NA	5	NA	NA	NA	11	10	2	4	4	3	6	6	5	2	NA	1	116
chr18	12999419	13030607	chr18:12999419-13030607|+	+	31188	1538	CEP192	11	11	13	2	2	7	6	7	12	1	3	5	2	2	8	4	2	4	4	3	NA	3	2	1	NA	1	116
chr9	96233422	96261168	chr9:96233422-96261168|+	+	27746	556	FAM120A	13	1	11	4	3	3	5	5	8	1	5	1	5	1	6	9	2	2	9	2	3	3	7	2	4	1	116
chr10	86177526	86185649	chr10:86177526-86185649|+	+	8123	254	CCSER2	3	5	2	1	1	2	4	5	3	2	2	1	2	6	15	12	4	8	3	3	11	5	8	4	NA	3	115
chr11	85707868	85714494	chr11:85707868-85714494|-		6626	451	PICALM	3	3	8	4	9	1	4	3	11	4	4	2	4	NA	12	6	1	1	2	3	4	3	13	7	2	1	115
chr12	23998916	24048958	chr12:23998916-24048958|-		50042	443	SOX5	2	NA	NA	36	NA	3	5	NA	NA	29	NA	1	NA	2	1	NA	NA	NA	NA	NA	22	14	NA	NA	NA	NA	115
chr12	28458581	28460682	chr12:28458581-28460682|+	+	2101	467	CCDC91	17	2	11	5	NA	4	11	NA	5	1	3	3	NA	3	13	9	4	3	3	2	NA	3	7	6	NA	NA	115
chr6	136709530	136710655	chr6:136709530-136710655|-		1125	282	MAP7	46	1	NA	1	2	NA	38	NA	3	1	NA	NA	4	NA	1	3	NA	3	1	NA	1	NA	9	NA	1	NA	115
chr8	131370262	131374017	chr8:131370262-131374017|-		3755	229	ASAP1	NA	4	12	NA	15	2	1	2	9	1	11	2	7	2	11	4	5	NA	3	1	NA	2	11	7	2	1	115
chr1	29481207	29481422	chr1:29481207-29481422|-		215	215	SRSF4	7	5	8	3	5	1	11	6	11	1	11	NA	NA	1	11	8	NA	6	1	5	NA	6	4	1	NA	2	114
chr10	112723882	112745523	chr10:112723882-112745523|+	+	21641	1075	SHOC2	11	3	7	3	6	4	8	7	6	2	5	2	7	NA	4	3	2	5	3	2	3	2	6	6	2	5	114
chr2	55209650	55214834	chr2:55209650-55214834|-		5184	347	RTN4	15	5	2	NA	6	2	16	4	NA	NA	3	1	4	1	18	13	1	1	2	5	1	2	8	2	NA	2	114
chr7	23650789	23651172	chr7:23650789-23651172|+	+	383	383	CCDC126	9	1	6	NA	5	11	4	NA	7	NA	8	5	7	NA	8	17	3	NA	5	6	1	4	1	2	2	2	114
chr2	191523883	191537878	chr2:191523883-191537878|+	+	13995	1024	NAB1	17	6	16	7	10	NA	12	7	9	4	7	NA	5	NA	NA	NA	2	NA	NA	NA	NA	7	NA	4	NA	NA	113
chr3	125032151	125050082	chr3:125032151-125050082|-		17931	683	ZNF148	13	1	10	4	3	1	13	3	8	3	3	1	1	1	8	13	1	2	3	2	3	4	2	3	1	6	113
chr5	109049220	109051965	chr5:109049220-109051965|+	+	2745	400	MAN2A1	12	3	3	2	8	8	6	3	1	1	3	3	2	4	14	14	5	5	NA	1	6	2	5	1	NA	1	113
chr7	139415730	139416814	chr7:139415730-139416814|-		1084	1084	HIPK2	9	5	14	4	5	2	7	1	10	4	4	3	1	4	7	NA	NA	2	2	4	5	5	5	6	4	NA	113
chr10	86198267	86237420	chr10:86198267-86237420|+	+	39153	457	CCSER2	14	NA	9	4	3	2	12	3	10	2	2	5	3	2	8	12	2	NA	2	3	1	1	5	4	NA	3	112
chr12	120592773	120593523	chr12:120592773-120593523|-		750	389	GCN1L1	18	2	4	3	3	6	6	3	3	2	3	1	NA	4	20	11	3	2	1	5	3	2	3	NA	4	NA	112
chr18	12999419	13019205	chr18:12999419-13019205|+	+	19786	1054	CEP192	10	5	13	3	3	4	5	9	9	2	4	3	1	NA	6	5	NA	3	5	1	3	1	6	3	1	7	112
chr1	26772806	26774151	chr1:26772806-26774151|+	+	1345	219	DHDDS	10	3	3	5	2	4	7	4	4	4	4	2	2	2	9	13	6	1	5	3	7	2	7	2	NA	NA	111
chr11	57258696	57259335	chr11:57258696-57259335|-		639	322	SLC43A1	2	12	1	10	3	10	NA	12	3	4	11	4	NA	2	2	15	2	2	2	1	4	5	2	NA	2	NA	111
chr14	35020919	35024118	chr14:35020919-35024118|-		3199	NA	NA	3	4	NA	5	3	NA	2	4	NA	4	3	NA	3	NA	3	11	6	13	4	NA	11	4	10	11	7	NA	111
chr4	148778703	148803083	chr4:148778703-148803083|+	+	24380	650	ARHGAP10	12	3	16	2	7	5	6	3	10	1	3	4	1	NA	9	11	NA	2	NA	3	1	NA	1	3	NA	8	111
chr4	151388824	151412187	chr4:151388824-151412187|-		23363	450	LRBA	NA	27	2	1	NA	7	1	27	NA	NA	NA	8	3	NA	NA	NA	7	16	NA	NA	7	4	1	NA	NA	NA	111
chr5	113740134	113740553	chr5:113740134-113740553|+	+	419	419	KCNN2	42	3	10	5	2	1	26	3	5	1	1	4	NA	NA	NA	NA	NA	3	NA	NA	NA	2	1	NA	NA	2	111
chr1	46105881	46108171	chr1:46105881-46108171|-		2290	267	GPBP1L1	6	7	4	7	4	5	4	8	6	4	7	4	3	4	7	4	2	5	3	1	1	6	3	2	1	2	110
chr6	139264649	139265759	chr6:139264649-139265759|-		1110	352	REPS1	8	5	3	6	5	2	2	5	4	5	4	1	NA	2	14	6	2	3	2	3	2	8	7	6	5	NA	110
chr6	20781375	20846409	chr6:20781375-20846409|+	+	65034	225	CDKAL1	6	NA	6	NA	2	NA	3	NA	5	NA	5	NA	3	3	43	6	2	1	1	5	4	1	9	3	1	1	110
chr6	7176887	7189555	chr6:7176887-7189555|+	+	12668	1332	RREB1	NA	1	10	8	3	4	NA	2	7	5	5	2	5	6	9	8	4	5	7	1	NA	8	4	1	NA	5	110
chr10	116879948	116889297	chr10:116879948-116889297|+	+	9349	638	ATRNL1	44	8	NA	NA	1	4	27	1	2	2	NA	1	NA	NA	1	1	1	4	NA	NA	NA	7	3	2	NA	NA	109
chr18	56246045	56247780	chr18:56246045-56247780|-		1735	1735	ALPK2	NA	NA	52	NA	NA	4	NA	NA	50	NA	NA	2	NA	NA	1	NA	NA	NA	NA	NA	NA	NA	NA	NA	NA	NA	109
chr19	10183599	10184111	chr19:10183599-10184111|+	+	512	313	C3P1	NA	NA	NA	36	NA	NA	NA	NA	NA	30	NA	NA	NA	NA	NA	NA	NA	NA	NA	NA	5	38	NA	NA	NA	NA	109
chr3	56626997	56628056	chr3:56626997-56628056|+	+	1059	468	CCDC66	13	5	8	3	10	3	5	7	5	2	6	4	NA	8	NA	NA	2	5	3	3	5	7	1	1	2	1	109
chr7	100410368	100410830	chr7:100410368-100410830|-		462	362	EPHB4	NA	6	9	10	4	1	NA	5	4	4	4	1	7	2	14	10	4	NA	1	4	4	3	4	4	1	3	109
chr10	15875628	15889942	chr10:15875628-15889942|-		14314	636	FAM188A	15	3	14	2	4	3	15	2	12	NA	3	3	NA	1	5	8	NA	4	NA	4	NA	4	3	3	NA	NA	108
chr16	3900297	3901010	chr16:3900297-3901010|-		713	713	CREBBP	8	5	4	7	7	1	5	5	3	4	7	NA	5	6	11	12	1	NA	1	2	3	3	4	3	NA	1	108
chr2	120885263	120932576	chr2:120885263-120932576|+	+	47313	NA	NA	14	NA	9	8	7	3	14	5	3	8	4	1	1	1	3	1	NA	NA	1	NA	5	6	3	8	1	2	108
chr2	148730307	148733544	chr2:148730307-148733544|-		3237	242	ORC4	1	6	3	4	6	1	NA	5	2	NA	8	4	2	1	10	12	2	5	4	5	3	8	9	5	1	1	108
chr21	30693541	30702014	chr21:30693541-30702014|+	+	8473	1836	BACH1	10	2	5	2	5	5	11	2	8	NA	2	5	6	NA	4	6	3	5	8	3	1	2	5	5	2	1	108
chr6	76412360	76412788	chr6:76412360-76412788|+	+	428	428	SENP6	2	5	9	NA	6	6	2	6	8	NA	10	5	1	2	14	13	2	2	1	NA	3	1	5	1	2	2	108
chr12	46633461	46637097	chr12:46633461-46637097|-		3636	330	SLC38A1	4	4	6	NA	NA	4	3	4	7	2	6	3	1	3	15	10	2	4	NA	NA	1	2	21	2	1	2	107
chr18	42529845	42533305	chr18:42529845-42533305|+	+	3460	3460	SETBP1	8	11	5	2	4	11	5	6	2	1	3	12	5	3	NA	4	2	7	2	1	NA	1	2	3	1	6	107
chr18	9583114	9595100	chr18:9583114-9595100|-		11986	815	PPP4R1	15	3	11	3	8	4	14	3	9	1	6	2	2	NA	3	8	2	3	NA	2	1	3	2	NA	NA	2	107
chr6	163876310	163899928	chr6:163876310-163899928|+	+	23618	260	QKI	21	1	17	NA	2	1	10	5	15	NA	3	NA	1	2	11	6	NA	NA	NA	1	4	NA	2	5	NA	NA	107
chr12	124904502	124915333	chr12:124904502-124915333|-		10831	600	NCOR2	18	6	12	2	3	3	11	2	8	1	4	1	3	1	9	5	2	3	NA	2	1	4	3	1	NA	1	106
chr20	62407030	62422143	chr20:62407030-62422143|-		15113	1255	ZBTB46	2	4	8	3	4	3	4	2	11	2	3	2	5	NA	8	8	3	1	6	5	5	2	7	8	NA	NA	106
chr7	155457868	155473602	chr7:155457868-155473602|+	+	15734	524	RBM33	27	2	7	3	6	7	19	NA	8	1	4	1	1	1	6	4	1	1	NA	3	NA	2	2	NA	NA	NA	106
chr14	66028054	66028484	chr14:66028054-66028484|+	+	430	430	FUT8	11	5	NA	NA	4	3	9	5	NA	NA	1	2	3	9	14	11	2	2	2	12	NA	1	2	6	NA	1	105
chr3	183361267	183390272	chr3:183361267-183390272|+	+	29005	1726	KLHL24	26	1	21	NA	3	2	23	2	17	NA	3	NA	2	NA	NA	1	NA	NA	NA	NA	NA	1	1	2	NA	NA	105
chr4	73956383	73958017	chr4:73956383-73958017|-		1634	1634	ANKRD17	10	7	4	2	10	6	NA	6	3	4	8	NA	9	2	4	3	1	2	2	1	NA	3	4	6	3	4	104
chr8	18622958	18662408	chr8:18622958-18662408|-		39450	650	PSD3	20	2	5	2	3	NA	13	2	5	2	4	NA	2	4	7	5	3	4	4	3	4	8	NA	1	NA	1	104
chr1	58971731	59004982	chr1:58971731-59004982|-		33251	1381	OMA1	8	3	7	NA	6	2	8	3	5	2	7	1	6	2	5	10	NA	2	4	4	2	3	3	2	2	6	103
chr1	8601272	8617582	chr1:8601272-8617582|-		16310	308	RERE	21	5	12	NA	2	3	18	5	8	NA	3	2	5	1	3	4	NA	1	NA	2	1	2	NA	1	1	3	103
chr19	45766370	45766625	chr19:45766370-45766625|+	+	255	103	MARK4	4	5	6	2	3	1	NA	8	1	5	6	5	4	NA	9	11	2	3	4	5	4	7	5	NA	2	NA	102
chr7	8257934	8275635	chr7:8257934-8275635|-		17701	872	ICA1	32	NA	22	1	1	NA	13	1	17	3	1	NA	NA	NA	2	1	1	NA	3	NA	2	1	NA	NA	1	NA	102
chr21	38792600	38794168	chr21:38792600-38794168|+	+	1568	179	DYRK1A	4	5	2	2	6	3	1	3	4	NA	8	2	2	4	5	3	5	1	5	7	5	10	5	6	NA	3	101
chr3	71090478	71102924	chr3:71090478-71102924|-		12446	587	FOXP1	8	8	7	NA	13	3	6	3	6	3	14	3	5	NA	NA	4	2	2	5	4	3	NA	NA	NA	1	1	101
chr4	73950965	73958017	chr4:73950965-73958017|-		7052	1832	ANKRD17	13	2	7	NA	7	5	4	5	6	4	5	NA	6	8	3	NA	3	4	1	NA	NA	2	6	8	1	1	101
chr9	33953282	33963789	chr9:33953282-33963789|-		10507	377	UBAP2	4	8	3	4	1	3	1	5	2	1	3	1	2	3	13	14	2	6	1	4	5	5	6	2	2	NA	101
chr10	126370175	126370948	chr10:126370175-126370948|-		773	773	FAM53B	9	3	5	2	1	2	7	9	3	NA	5	2	2	5	23	5	NA	3	5	2	NA	NA	5	NA	NA	2	100
chr5	36953719	36976504	chr5:36953719-36976504|+	+	22785	1574	NIPBL	16	7	5	2	4	3	10	4	4	NA	4	1	6	NA	1	6	NA	3	7	1	2	4	1	6	3	NA	100
chr8	37734626	37735069	chr8:37734626-37735069|-		443	443	RAB11FIP1	1	4	NA	2	10	1	NA	5	4	2	6	2	2	6	10	11	1	12	4	3	2	3	2	4	1	2	100
chr1	155644800	155649303	chr1:155644800-155649303|-		4503	546	YY1AP1	8	2	3	3	7	4	5	5	3	2	10	1	NA	1	12	12	2	2	NA	1	2	3	8	NA	3	NA	99
chr1	65830317	65831879	chr1:65830317-65831879|+	+	1562	350	DNAJC6	26	1	5	NA	3	NA	24	1	1	NA	5	3	1	1	7	6	1	3	NA	2	3	NA	3	3	NA	NA	99
chr11	1017363	1018542	chr11:1017363-1018542|-		1179	NA	NA	NA	NA	NA	NA	NA	49	NA	NA	NA	NA	NA	36	NA	NA	NA	NA	NA	NA	14	NA	NA	NA	NA	NA	NA	NA	99
chr22	50810448	50832564	chr22:50810448-50832564|+	+	22116	649	PPP6R2	16	NA	14	NA	4	3	10	4	3	1	3	NA	NA	2	11	2	2	5	NA	1	6	4	4	NA	2	2	99
chr6	13632601	13644961	chr6:13632601-13644961|-		12360	1020	RANBP9	10	2	5	1	5	4	4	1	5	NA	2	2	7	3	8	6	2	6	NA	5	1	1	6	5	4	4	99
chr1	95609446	95616975	chr1:95609446-95616975|+	+	7529	410	TMEM56	4	4	12	4	4	7	6	7	13	4	2	1	NA	NA	2	5	NA	NA	3	3	3	10	4	NA	NA	NA	98
chr20	34302106	34313077	chr20:34302106-34313077|-		10971	769	RBM39	23	NA	10	NA	NA	NA	17	NA	8	NA	6	NA	NA	6	NA	16	NA	NA	NA	NA	NA	NA	NA	9	NA	3	98
chr4	48371865	48385801	chr4:48371865-48385801|+	+	13936	971	SLAIN2	17	7	8	4	2	3	9	5	3	NA	2	1	3	1	6	4	1	3	NA	NA	1	6	2	5	3	2	98
chr16	27224905	27226329	chr16:27224905-27226329|+	+	1424	300	KDM8	NA	2	3	13	3	2	3	1	1	7	4	1	4	4	9	13	1	1	NA	4	3	3	11	1	1	2	97
chr16	58593707	58594266	chr16:58593707-58594266|-		559	NA	NA	6	6	7	NA	6	2	5	NA	4	1	12	NA	2	NA	6	7	1	3	NA	4	4	3	12	3	2	1	97
chr2	228881121	228884872	chr2:228881121-228884872|-		3751	3751	SPHKAP	34	NA	19	NA	NA	NA	32	NA	12	NA	NA	NA	NA	NA	NA	NA	NA	NA	NA	NA	NA	NA	NA	NA	NA	NA	97
chr2	68717321	68772444	chr2:68717321-68772444|+	+	55123	1190	APLF	11	3	2	NA	8	5	3	4	4	1	5	1	1	NA	6	13	4	3	1	4	2	1	9	5	1	NA	97
chr6	151669845	151674887	chr6:151669845-151674887|+	+	5042	5042	AKAP12	15	12	NA	NA	2	12	11	17	NA	NA	2	8	NA	3	1	2	1	7	NA	NA	NA	NA	1	1	1	1	97
chr10	49609654	49618211	chr10:49609654-49618211|+	+	8557	499	MAPK8	11	1	11	NA	5	2	9	1	6	NA	6	2	2	3	3	15	NA	1	NA	1	1	3	3	7	NA	3	96
chr17	953289	1003975	chr17:953289-1003975|-		50686	1545	ABR	2	16	1	1	1	NA	NA	27	NA	1	1	NA	1	1	1	NA	4	35	3	NA	1	NA	NA	NA	NA	NA	96
chr22	21288066	21288532	chr22:21288066-21288532|+	+	466	466	CRKL	16	5	2	4	2	2	7	4	1	NA	3	4	6	2	12	8	NA	NA	2	NA	2	4	5	1	1	3	96
chr7	140055467	140058585	chr7:140055467-140058585|-		3118	243	SLC37A3	9	3	6	NA	2	4	7	3	8	2	5	NA	2	3	8	11	2	2	NA	NA	4	3	10	1	1	NA	96
chr7	152007050	152012423	chr7:152007050-152012423|-		5373	460	KMT2C	6	4	4	3	2	4	6	5	1	2	4	4	4	1	21	9	NA	NA	1	6	2	NA	3	NA	2	2	96
chr9	114332370	114348445	chr9:114332370-114348445|-		16075	670	PTGR1	7	NA	7	22	NA	2	5	1	1	9	2	NA	2	2	NA	4	NA	1	1	2	1	13	3	8	1	2	96
chr1	33760537	33760906	chr1:33760537-33760906|+	+	369	238	ZNF362	7	5	12	2	4	5	NA	4	10	2	3	7	2	1	3	6	3	NA	3	6	1	3	NA	3	2	1	95
chr13	78293666	78327493	chr13:78293666-78327493|+	+	33827	788	SLAIN1	46	NA	3	NA	4	NA	30	NA	2	NA	NA	NA	NA	NA	NA	NA	1	NA	NA	3	1	2	NA	3	NA	NA	95
chr17	44248220	44249598	chr17:44248220-44249598|-		1378	1378	KANSL1	7	9	5	5	4	3	2	7	NA	NA	2	1	6	1	13	6	2	4	5	5	NA	5	NA	1	2	NA	95
chr2	9048750	9098771	chr2:9048750-9098771|-		50021	320	MBOAT2	15	2	7	1	10	NA	6	3	6	NA	8	1	6	1	3	10	4	3	NA	1	NA	2	3	1	2	NA	95
chr8	131164981	131193126	chr8:131164981-131193126|-		28145	559	ASAP1	8	2	4	2	4	2	5	6	3	1	12	2	1	4	4	7	1	1	1	2	9	7	3	1	1	2	95
chr11	120345268	120348235	chr11:120345268-120348235|+	+	2967	499	ARHGEF12	14	7	8	3	6	NA	9	6	10	1	6	NA	NA	NA	NA	9	NA	2	NA	2	NA	8	NA	NA	NA	3	94
chr15	41988272	41991357	chr15:41988272-41991357|+	+	3085	1124	MGA	17	3	12	2	4	2	10	1	9	NA	3	1	2	1	3	5	1	4	7	2	NA	1	1	NA	NA	3	94
chr19	17212469	17213367	chr19:17212469-17213367|+	+	898	898	MYO9B	10	1	6	1	2	5	3	4	3	NA	3	NA	3	2	26	3	2	2	4	3	NA	3	2	2	4	NA	94
chr20	39721111	39729993	chr20:39721111-39729993|+	+	8882	694	TOP1	15	NA	8	3	3	3	11	4	6	NA	5	NA	5	1	7	2	1	2	3	NA	2	NA	7	5	NA	1	94
chr21	37619814	37620866	chr21:37619814-37620866|+	+	1052	301	DOPEY2	10	6	1	3	5	5	4	5	NA	1	4	3	4	1	9	6	2	5	2	3	1	4	2	NA	4	3	93
chr22	32874967	32875262	chr22:32874967-32875262|+	+	295	295	FBXO7	12	6	5	2	8	4	6	7	2	NA	5	2	1	2	3	3	NA	3	NA	5	1	4	8	NA	3	1	93
chr4	77055327	77065626	chr4:77055327-77065626|-		10299	643	NUP54	8	5	9	NA	6	4	7	5	4	NA	3	3	2	2	3	7	4	3	3	3	2	4	5	1	NA	NA	93
chr6	30618770	30619243	chr6:30618770-30619243|+	+	473	290	C6orf136	2	7	2	3	5	4	3	10	1	1	5	1	6	NA	4	3	4	2	6	3	5	4	3	2	4	3	93
chr9	86293355	86301070	chr9:86293355-86301070|-		7715	690	UBQLN1	9	4	11	NA	6	4	4	4	3	NA	10	NA	3	4	9	8	NA	NA	2	2	NA	1	7	NA	NA	2	93
chr1	236969443	236979843	chr1:236969443-236979843|+	+	10400	572	MTR	6	NA	13	NA	4	2	4	2	11	NA	7	NA	NA	NA	10	11	1	NA	NA	4	1	4	8	4	NA	NA	92
chr16	29845053	29845387	chr16:29845053-29845387|+	+	334	256	MVP	3	4	4	1	4	NA	1	3	3	1	4	3	4	NA	7	12	3	7	5	7	4	2	7	2	NA	1	92
chr6	31236598	31321721	chr6:31236598-31321721|-		85123	NA	NA	NA	NA	5	NA	13	NA	NA	3	3	NA	14	NA	NA	NA	15	7	5	7	8	10	2	NA	NA	NA	NA	NA	92
chr7	99090662	99092254	chr7:99090662-99092254|-		1592	NA	NA	9	6	5	2	7	2	4	6	3	NA	5	NA	6	4	4	6	2	5	1	2	NA	3	2	3	2	3	92
chr1	214169811	214185058	chr1:214169811-214185058|+	+	15247	2095	PROX1	11	1	8	26	NA	1	4	NA	5	12	NA	NA	NA	1	NA	NA	1	1	NA	NA	8	11	1	NA	NA	NA	91
chr1	24840803	24841057	chr1:24840803-24841057|+	+	254	254	RCAN3	10	5	6	NA	4	3	7	4	4	NA	NA	2	4	NA	7	12	NA	4	1	3	2	4	NA	2	2	5	91
chr6	155095122	155116273	chr6:155095122-155116273|+	+	21151	576	SCAF8	9	2	20	NA	4	NA	6	3	18	2	1	NA	1	NA	2	6	NA	2	2	NA	2	1	9	NA	NA	1	91
chr1	237532833	237632487	chr1:237532833-237632487|+	+	99654	1399	RYR2	5	1	52	NA	NA	1	1	NA	30	NA	NA	NA	NA	NA	NA	NA	NA	NA	NA	NA	NA	NA	NA	NA	NA	NA	90
chr14	39648294	39648666	chr14:39648294-39648666|+	+	372	295	PNN	5	6	9	2	6	5	10	NA	6	1	6	2	5	NA	2	2	3	NA	NA	NA	1	7	8	NA	NA	4	90
chr16	30740286	30740893	chr16:30740286-30740893|+	+	607	469	SRCAP	4	6	3	6	6	3	3	6	4	3	3	NA	3	3	6	7	1	4	NA	3	2	2	8	4	NA	NA	90
chr3	31617887	31621588	chr3:31617887-31621588|+	+	3701	397	STT3B	2	4	3	2	3	3	NA	2	1	NA	6	NA	3	1	18	12	NA	2	5	4	5	4	4	4	NA	2	90
chr3	49372452	49373029	chr3:49372452-49373029|-		577	NA	NA	4	3	5	2	5	6	5	NA	6	NA	4	2	6	1	11	11	2	1	NA	1	3	3	3	4	1	1	90
chr5	142434003	142437312	chr5:142434003-142437312|+	+	3309	253	ARHGAP26	NA	5	2	NA	2	2	NA	7	NA	NA	2	1	2	5	10	9	2	4	3	4	3	4	17	2	2	2	90
chr7	40027197	40041630	chr7:40027197-40041630|+	+	14433	1142	CDK13	6	3	1	2	6	6	4	5	2	2	3	NA	NA	3	11	5	5	7	8	NA	NA	2	1	3	3	2	90
chr9	128099296	128099870	chr9:128099296-128099870|+	+	574	449	GAPVD1	8	8	2	4	5	1	6	6	2	NA	3	1	1	1	7	15	5	3	2	1	2	2	2	2	NA	1	90
chr1	51868106	51874004	chr1:51868106-51874004|-		5898	607	EPS15	11	2	7	2	7	1	5	2	2	1	6	2	3	NA	11	7	2	NA	NA	3	5	1	3	3	1	2	89
chr1	58971731	59002413	chr1:58971731-59002413|-		30682	865	OMA1	6	4	5	5	7	4	4	4	2	1	9	NA	2	3	12	7	NA	NA	1	1	7	3	NA	1	1	NA	89
chr10	81316434	81354525	chr10:81316434-81354525|-		38091	NA	NA	NA	NA	NA	NA	42	NA	NA	NA	NA	NA	47	NA	NA	NA	NA	NA	NA	NA	NA	NA	NA	NA	NA	NA	NA	NA	89
chr14	73614502	73614814	chr14:73614502-73614814|+	+	312	222	PSEN1	2	3	NA	2	NA	1	2	7	1	1	NA	NA	5	2	8	11	9	4	7	4	3	7	7	1	NA	2	89
chr15	49528047	49584734	chr15:49528047-49584734|+	+	56687	701	GALK2	15	4	2	2	2	2	3	3	1	1	4	2	1	3	8	11	3	NA	NA	1	1	3	9	6	2	NA	89
chr3	47139444	47147610	chr3:47139444-47147610|-		8166	661	SETD2	11	3	5	NA	3	2	1	1	6	NA	4	2	3	1	9	17	1	1	1	4	7	3	1	2	1	NA	89
chr9	6880011	6893232	chr9:6880011-6893232|+	+	13221	292	KDM4C	7	4	4	NA	1	2	4	5	1	NA	4	NA	2	3	10	8	2	3	2	3	9	4	8	1	1	1	89
chr11	18312988	18314523	chr11:18312988-18314523|-		1535	656	HPS5	13	5	4	NA	6	4	6	4	3	NA	3	NA	3	1	5	7	2	2	2	2	2	4	5	3	NA	2	88
chr12	123983090	123984083	chr12:123983090-123984083|-		993	341	RILPL1	21	4	NA	3	4	2	14	2	5	1	2	2	2	NA	1	10	2	NA	2	NA	NA	4	2	1	1	3	88
chr1	155646338	155649303	chr1:155646338-155649303|-		2965	459	YY1AP1	5	4	2	3	7	1	4	4	5	1	3	NA	NA	1	4	12	3	2	1	2	2	2	8	6	3	2	87
chr5	179688683	179707608	chr5:179688683-179707608|-		18925	738	MAPK9	20	2	5	NA	3	3	13	3	3	NA	2	2	2	NA	5	3	1	5	NA	2	6	NA	2	4	1	NA	87
chr6	32487146	32548633	chr6:32487146-32548633|-		61487	NA	NA	NA	9	8	NA	NA	NA	1	8	7	NA	NA	NA	5	5	15	NA	NA	NA	4	NA	16	NA	6	NA	3	NA	87
chr15	80412669	80415142	chr15:80412669-80415142|+	+	2473	381	ZFAND6	9	4	NA	5	4	NA	NA	3	NA	NA	4	NA	3	NA	8	7	NA	7	NA	5	3	6	11	7	NA	NA	86
chr5	56160560	56161804	chr5:56160560-56161804|+	+	1244	467	MAP3K1	4	6	6	4	2	NA	1	2	5	NA	6	1	4	NA	9	12	1	1	NA	3	5	3	6	3	1	1	86
chr6	131276244	131277639	chr6:131276244-131277639|-		1395	719	EPB41L2	9	6	NA	3	14	4	3	4	NA	4	4	1	NA	7	5	7	NA	1	2	NA	5	2	NA	3	NA	2	86
chr7	27668989	27689252	chr7:27668989-27689252|-		20263	393	HIBADH	3	3	5	5	4	NA	1	5	4	NA	1	NA	3	1	15	6	1	4	1	7	2	3	6	4	2	NA	86
chr12	95602618	95605043	chr12:95602618-95605043|-		2425	2425	FGD6	6	5	3	1	2	7	2	3	3	2	NA	5	8	3	5	3	4	NA	NA	2	4	8	3	3	NA	3	85
chr15	93540186	93541851	chr15:93540186-93541851|+	+	1665	413	CHD2	8	2	NA	6	2	4	7	4	3	3	2	2	6	3	3	8	NA	2	1	2	NA	4	4	4	2	3	85
chr16	30495147	30495584	chr16:30495147-30495584|+	+	437	284	ITGAL	NA	6	NA	5	12	NA	NA	3	NA	4	4	NA	1	NA	21	3	2	6	1	2	4	4	4	NA	NA	3	85
chr19	41089303	41089623	chr19:41089303-41089623|+	+	320	205	SHKBP1	3	NA	3	1	5	4	2	NA	4	2	3	1	8	5	7	2	4	5	1	2	7	8	5	2	1	NA	85
chr2	122363276	122363756	chr2:122363276-122363756|-		480	480	CLASP1	3	3	5	NA	2	NA	2	3	1	NA	1	2	1	NA	26	12	NA	3	4	1	3	5	2	4	2	NA	85
chr3	170906490	170912424	chr3:170906490-170912424|-		5934	333	TNIK	11	6	16	NA	2	1	6	3	11	NA	3	NA	NA	6	1	3	NA	2	NA	NA	NA	NA	8	6	NA	NA	85
chr3	51575513	51624575	chr3:51575513-51624575|+	+	49062	NA	NA	5	2	2	6	5	1	1	4	3	3	5	2	1	2	10	8	5	4	5	3	2	1	2	1	NA	2	85
chr1	27056141	27059283	chr1:27056141-27059283|+	+	3142	783	ARID1A	15	3	8	5	NA	1	12	NA	4	7	3	1	NA	2	5	4	1	1	2	NA	NA	5	2	2	1	NA	84
chr10	34558584	34573173	chr10:34558584-34573173|-		14589	354	PARD3	5	NA	2	6	4	2	2	3	5	2	5	1	10	5	5	6	NA	2	1	1	1	2	5	6	NA	3	84
chr11	36248634	36248980	chr11:36248634-36248980|+	+	346	346	LDLRAD3	8	3	1	NA	4	4	3	4	5	1	2	1	3	2	9	6	2	2	NA	3	1	4	3	2	6	4	83
chr19	18648410	18649246	chr19:18648410-18649246|-		836	394	FKBP8	NA	3	3	2	4	7	1	6	4	3	7	2	6	7	4	6	2	NA	1	3	3	2	5	NA	NA	2	83
chr22	46096161	46136418	chr22:46096161-46136418|+	+	40257	782	ATXN10	18	1	6	NA	4	NA	9	5	4	NA	2	NA	2	2	3	7	3	1	2	NA	2	3	4	2	NA	3	83
chr3	145838898	145842016	chr3:145838898-145842016|-		3118	229	PLOD2	7	NA	10	NA	4	7	NA	3	5	NA	3	1	2	2	4	4	3	NA	NA	NA	NA	4	20	2	NA	2	83
chr7	80418621	80440017	chr7:80418621-80440017|-		21396	907	SEMA3C	6	8	15	NA	3	NA	1	2	12	NA	NA	NA	6	4	NA	16	2	2	NA	NA	NA	NA	NA	NA	4	2	83
chr8	106431371	106456609	chr8:106431371-106456609|+	+	25238	261	ZFPM2	14	1	12	3	3	1	17	5	11	3	4	NA	NA	NA	NA	3	1	NA	NA	NA	4	NA	1	NA	NA	NA	83
chr1	12061457	12062160	chr1:12061457-12062160|+	+	703	344	MFN2	16	2	6	3	4	2	10	3	6	3	3	NA	NA	2	2	7	1	1	1	3	2	NA	3	NA	NA	2	82
chr1	8601272	8674745	chr1:8601272-8674745|-		73473	434	RERE	24	3	7	1	5	NA	9	2	7	NA	NA	NA	NA	1	2	9	2	NA	1	NA	NA	1	5	NA	1	2	82
chr14	23375403	23380612	chr14:23375403-23380612|-		5209	411	RBM23	5	3	5	1	NA	2	3	3	3	NA	8	2	1	2	4	20	NA	2	1	3	3	3	4	2	1	1	82
chr15	67524151	67529158	chr15:67524151-67529158|-		5007	462	AAGAB	7	6	3	NA	3	4	8	1	3	NA	3	2	3	1	15	9	2	2	3	1	1	1	1	3	NA	NA	82
chr7	35707043	35712888	chr7:35707043-35712888|-		5845	347	HERPUD2	6	3	11	2	1	2	5	3	4	1	3	1	3	2	13	4	2	NA	1	NA	8	NA	6	1	NA	NA	82
chr8	116599227	116635985	chr8:116599227-116635985|-		36758	2821	TRPS1	3	2	NA	NA	NA	2	4	1	NA	NA	NA	3	1	1	24	33	NA	1	NA	NA	NA	1	NA	4	1	1	82
chr10	116879948	116931050	chr10:116879948-116931050|+	+	51102	1055	ATRNL1	36	2	2	NA	NA	2	37	1	NA	NA	NA	NA	NA	NA	NA	NA	NA	NA	NA	NA	NA	NA	NA	1	NA	NA	81
chr10	126631025	126631876	chr10:126631025-126631876|+	+	851	851	ZRANB1	19	2	2	NA	3	2	12	1	3	NA	3	3	3	1	16	4	NA	NA	NA	NA	4	NA	1	2	NA	NA	81
chr2	206992520	206994966	chr2:206992520-206994966|-		2446	331	NDUFS1	5	8	5	4	6	4	1	2	3	2	2	1	4	NA	5	4	2	1	NA	5	1	4	1	5	1	5	81
chr21	47768925	47769734	chr21:47768925-47769734|+	+	809	312	PCNT	6	2	3	NA	9	2	3	3	NA	2	5	1	4	2	5	7	1	NA	1	5	3	1	7	4	1	4	81
chr4	140046317	140060651	chr4:140046317-140060651|-		14334	489	ELF2	6	2	9	1	4	1	6	1	8	2	4	2	3	2	3	11	2	NA	2	1	2	2	2	2	NA	3	81
chr6	163876310	163956157	chr6:163876310-163956157|+	+	79847	404	QKI	13	NA	25	2	NA	NA	9	3	23	1	NA	NA	NA	NA	2	NA	NA	NA	NA	NA	NA	NA	NA	3	NA	NA	81
chr6	31238162	31323269	chr6:31238162-31323269|+	+	85107	NA	NA	NA	NA	NA	NA	NA	NA	NA	NA	NA	NA	NA	NA	NA	NA	33	NA	NA	NA	NA	NA	NA	NA	36	NA	NA	12	81
chr6	32629743	32725660	chr6:32629743-32725660|-		95917	NA	NA	NA	2	NA	NA	4	NA	NA	NA	NA	NA	4	NA	14	13	11	5	NA	NA	3	7	7	NA	9	2	NA	NA	81
chr7	56049902	56051561	chr7:56049902-56051561|+	+	1659	212	GBAS	1	7	3	1	2	NA	2	6	4	1	1	NA	2	3	10	8	3	NA	1	5	2	11	4	NA	2	2	81
chr7	73100965	73101425	chr7:73100965-73101425|+	+	460	276	WBSCR22	14	1	4	3	7	3	7	4	1	NA	4	2	1	NA	6	8	NA	6	3	NA	2	2	2	NA	1	NA	81
chr8	74585341	74601048	chr8:74585341-74601048|-		15707	296	STAU2	5	4	6	NA	7	7	NA	6	8	3	3	NA	2	2	8	5	NA	1	NA	NA	3	3	2	5	NA	1	81
chr9	134312006	134314448	chr9:134312006-134314448|+	+	2442	176	PRRC2B	6	2	4	1	3	5	4	3	NA	NA	6	NA	5	NA	5	5	6	1	3	2	3	5	6	1	3	2	81
chr10	7285519	7327916	chr10:7285519-7327916|-		42397	684	SFMBT2	10	NA	8	NA	2	4	7	2	4	NA	5	NA	NA	NA	19	4	2	NA	NA	2	2	1	3	2	2	1	80
chr12	120995084	120995485	chr12:120995084-120995485|+	+	401	322	RNF10	4	2	2	NA	4	1	4	4	1	4	3	1	5	NA	12	6	NA	5	3	5	NA	6	6	NA	2	NA	80
chr6	3076997	3078169	chr6:3076997-3078169|+	+	1172	381	RIPK1	5	4	3	3	6	3	1	2	3	3	6	2	2	5	5	4	NA	NA	2	5	3	NA	7	1	1	4	80
chr1	197611840	197627499	chr1:197611840-197627499|-		15659	376	DENND1B	4	1	10	1	2	7	4	1	10	NA	NA	1	2	NA	13	9	NA	1	NA	1	5	4	NA	1	1	1	79
chr11	1017276	1018455	chr11:1017276-1018455|+	+	1179	NA	NA	NA	NA	NA	NA	NA	65	NA	NA	NA	NA	NA	NA	NA	NA	NA	NA	NA	NA	14	NA	NA	NA	NA	NA	NA	NA	79
chr2	240929490	240946787	chr2:240929490-240946787|-		17297	250	NDUFA10	4	6	8	5	NA	1	2	1	4	3	1	1	2	4	8	11	1	NA	1	4	2	3	3	3	1	NA	79
chr3	119222378	119232566	chr3:119222378-119232566|+	+	10188	236	TIMMDC1	3	NA	3	5	5	NA	2	2	5	2	6	1	2	1	3	7	1	3	1	2	6	5	3	4	4	3	79
chr3	56694758	56707753	chr3:56694758-56707753|-		12995	1037	FAM208A	14	2	9	2	1	4	13	NA	6	1	3	NA	3	3	5	4	1	NA	1	2	NA	NA	NA	4	NA	1	79
chr5	43675612	43704502	chr5:43675612-43704502|+	+	28890	NA	NA	8	1	9	1	5	4	2	1	5	5	4	1	3	NA	4	10	1	2	2	2	2	2	1	4	NA	NA	79
chr7	121753171	121773795	chr7:121753171-121773795|-		20624	1293	AASS	5	1	21	2	3	NA	3	1	13	2	7	NA	3	2	1	3	NA	NA	1	2	2	3	NA	2	NA	2	79
chr1	185183638	185200840	chr1:185183638-185200840|+	+	17202	469	SWT1	6	2	1	1	12	2	2	3	5	NA	7	NA	NA	2	5	11	NA	3	NA	NA	2	2	6	4	1	1	78
chr1	48821341	48825442	chr1:48821341-48825442|-		4101	285	SPATA6	2	NA	3	NA	5	2	NA	3	3	NA	5	3	3	1	2	13	NA	4	4	3	5	NA	10	3	1	3	78
chr10	128768965	128798571	chr10:128768965-128798571|+	+	29606	939	DOCK1	13	4	9	1	2	NA	8	1	6	3	NA	2	4	1	1	4	2	2	1	NA	2	1	2	6	NA	3	78
chr14	55168779	55169298	chr14:55168779-55169298|+	+	519	519	SAMD4A	2	1	12	1	5	3	1	3	6	1	6	1	NA	3	4	4	NA	NA	NA	1	4	2	14	2	NA	2	78
chr16	31102095	31102663	chr16:31102095-31102663|-		568	NA	NA	5	6	5	2	3	1	NA	3	NA	3	3	1	3	4	8	7	NA	1	1	2	4	7	5	4	NA	NA	78
chr16	53175090	53191453	chr16:53175090-53191453|+	+	16363	NA	NA	5	5	NA	NA	4	5	4	5	NA	NA	4	2	6	2	5	4	2	5	NA	5	2	4	2	5	NA	2	78
chr22	22930851	23006988	chr22:22930851-23006988|+	+	76137	NA	NA	NA	NA	NA	NA	8	18	NA	NA	NA	NA	7	10	NA	NA	12	NA	NA	NA	7	13	NA	3	NA	NA	NA	NA	78
chr8	48308935	48320523	chr8:48308935-48320523|+	+	11588	352	KIAA0146	4	3	4	1	5	NA	4	4	5	NA	5	3	5	1	8	8	NA	NA	2	1	NA	3	7	1	2	2	78
chr10	5836847	5842668	chr10:5836847-5842668|-		5821	343	GDI2	6	3	5	1	5	2	4	4	2	NA	5	1	4	3	13	5	NA	4	3	NA	NA	NA	5	NA	1	1	77
chr20	60714130	60716000	chr20:60714130-60716000|-		1870	375	PSMA7	10	NA	3	3	2	NA	2	2	3	3	1	2	10	1	6	5	3	5	NA	1	3	6	3	2	1	NA	77
chr4	140037802	140060651	chr4:140037802-140060651|-		22849	NA	NA	9	2	11	NA	2	1	9	5	7	NA	1	1	NA	1	6	6	3	NA	NA	2	2	1	3	1	NA	4	77
chr6	54013853	54095715	chr6:54013853-54095715|+	+	81862	705	MLIP	18	NA	29	NA	NA	NA	11	NA	18	1	NA	NA	NA	NA	NA	NA	NA	NA	NA	NA	NA	NA	NA	NA	NA	NA	77
chr6	73005639	73043538	chr6:73005639-73043538|+	+	37899	546	RIMS1	28	NA	1	NA	2	2	18	1	2	NA	3	3	NA	NA	3	7	NA	NA	1	5	1	NA	NA	NA	NA	NA	77
chr7	129760588	129762042	chr7:129760588-129762042|+	+	1454	304	KLHDC10	3	4	5	NA	2	3	3	4	1	2	3	2	1	5	1	10	3	3	NA	6	NA	8	6	1	1	NA	77
chr7	97820039	97823884	chr7:97820039-97823884|+	+	3845	3109	LMTK2	14	3	7	2	NA	NA	10	2	6	1	NA	2	NA	1	4	1	1	3	NA	3	NA	3	5	3	3	3	77
chr8	105080739	105161076	chr8:105080739-105161076|+	+	80337	768	RIMS2	37	NA	NA	NA	NA	NA	32	NA	NA	NA	NA	NA	6	NA	NA	NA	NA	NA	NA	NA	NA	NA	NA	NA	2	NA	77
chr8	131164981	131181313	chr8:131164981-131181313|-		16332	343	ASAP1	10	1	7	2	6	3	4	NA	5	1	7	1	NA	1	6	6	NA	NA	NA	2	5	5	4	NA	NA	1	77
chr8	28013458	28019595	chr8:28013458-28019595|+	+	6137	467	ELP3	10	NA	8	3	2	NA	5	4	5	4	6	NA	NA	NA	5	8	NA	2	NA	2	2	4	5	2	NA	NA	77
chr1	115005725	115007010	chr1:115005725-115007010|-		1285	397	TRIM33	11	4	4	1	5	2	3	1	2	NA	2	NA	2	NA	7	13	1	2	5	NA	1	2	5	1	1	1	76
chr1	21083658	21100103	chr1:21083658-21100103|-		16445	631	HP1BP3	6	3	4	2	6	1	NA	3	4	3	7	NA	1	7	1	9	2	3	2	2	1	2	4	3	NA	NA	76
chr10	31661946	31750166	chr10:31661946-31750166|+	+	88220	662	ZEB1	4	3	7	1	5	9	1	5	6	NA	4	2	NA	3	3	7	NA	2	1	2	5	2	3	NA	NA	1	76
chr20	36685933	36694658	chr20:36685933-36694658|+	+	8725	416	RPRD1B	3	3	6	3	6	3	4	3	1	3	3	NA	5	NA	10	12	NA	1	NA	2	1	3	3	NA	1	NA	76
chr6	144808683	144814592	chr6:144808683-144814592|+	+	5909	771	UTRN	NA	2	5	2	2	1	NA	1	5	1	7	1	6	2	10	10	NA	2	1	1	4	4	3	NA	5	1	76
chr7	24663284	24690331	chr7:24663284-24690331|+	+	27047	653	MPP6	17	1	1	5	3	NA	11	1	1	NA	1	NA	NA	NA	3	9	NA	1	1	1	8	2	5	4	NA	1	76
chr11	77394754	77404656	chr11:77394754-77404656|-		9902	350	RSF1	2	4	4	4	3	5	2	6	4	3	1	3	2	3	4	7	2	1	NA	4	2	3	3	2	NA	1	75
chr13	42439871	42442613	chr13:42439871-42442613|-		2742	345	VWA8	4	1	7	NA	5	NA	NA	6	3	NA	3	NA	2	4	2	10	1	2	2	4	NA	5	2	11	NA	1	75
chr14	35331249	35331528	chr14:35331249-35331528|-		279	279	BAZ1A	NA	2	2	NA	6	NA	NA	2	1	NA	7	NA	12	3	10	8	1	2	NA	4	NA	8	6	NA	1	NA	75
chr4	1219147	1235307	chr4:1219147-1235307|-		16160	702	CTBP1	3	1	1	8	7	5	NA	NA	2	5	5	1	NA	1	11	3	5	NA	1	1	4	3	6	1	1	NA	75
chr5	176963358	176966148	chr5:176963358-176966148|-		2790	866	FAM193B	21	3	2	8	3	3	16	4	NA	3	1	3	NA	NA	NA	NA	2	1	NA	NA	1	1	NA	NA	3	NA	75
chr6	13579682	13584457	chr6:13579682-13584457|+	+	4775	309	SIRT5	3	3	6	5	4	NA	2	3	4	3	8	NA	4	1	6	3	NA	2	NA	1	3	4	5	1	NA	4	75
chr9	114148656	114154104	chr9:114148656-114154104|-		5448	435	KIAA0368	9	2	NA	1	5	2	3	3	2	2	6	2	2	NA	9	11	2	5	2	3	NA	4	NA	NA	NA	NA	75
chr9	88233897	88248289	chr9:88233897-88248289|-		14392	1033	AGTPBP1	13	2	4	NA	8	2	7	3	8	NA	9	NA	2	2	1	2	1	NA	NA	NA	3	3	2	NA	NA	3	75
chr9	98740342	98766983	chr9:98740342-98766983|+	+	26641	337	ERCC6L2	6	3	4	2	3	3	1	NA	4	5	1	NA	2	4	14	8	1	1	NA	2	5	3	2	1	NA	NA	75
chr11	61133516	61135470	chr11:61133516-61135470|+	+	1954	248	TMEM138	8	3	5	1	5	2	2	NA	6	NA	8	1	8	NA	1	3	3	NA	2	2	2	4	4	2	NA	2	74
chr12	28378727	28412375	chr12:28378727-28412375|+	+	33648	NA	NA	NA	5	5	1	7	6	NA	6	2	NA	2	3	1	1	7	6	3	5	2	2	3	4	3	NA	NA	NA	74
chr2	211018218	211019335	chr2:211018218-211019335|-		1117	1117	KANSL1L	11	1	1	5	4	1	4	1	2	3	5	4	3	NA	2	8	1	1	1	2	NA	4	3	4	NA	3	74
chr2	227729319	227732034	chr2:227729319-227732034|+	+	2715	656	RHBDD1	6	1	8	NA	3	4	2	4	5	NA	9	3	3	NA	3	10	1	2	NA	NA	4	NA	2	4	NA	NA	74
chr3	171830241	171851336	chr3:171830241-171851336|+	+	21095	215	FNDC3B	NA	3	1	1	NA	NA	1	3	2	1	NA	NA	7	NA	8	9	6	5	4	9	3	11	NA	NA	NA	NA	74
chr5	132227855	132228810	chr5:132227855-132228810|-		955	330	AFF4	5	2	1	NA	5	1	4	4	2	1	3	1	3	NA	7	5	NA	2	2	6	6	3	5	2	NA	4	74
chr10	105382226	105420872	chr10:105382226-105420872|-		38646	330	SH3PXD2A	1	3	7	2	7	2	NA	4	NA	2	7	2	NA	NA	6	19	NA	1	4	1	1	NA	3	NA	NA	1	73
chr6	137015277	137019820	chr6:137015277-137019820|-		4543	641	MAP3K5	17	1	4	2	2	NA	10	1	1	1	5	NA	2	NA	8	5	1	1	1	4	1	NA	3	2	1	NA	73
chr1	92798947	92846430	chr1:92798947-92846430|+	+	47483	445	RPAP2	9	4	4	2	4	NA	5	8	6	1	6	NA	NA	2	6	3	NA	1	NA	3	NA	NA	6	2	NA	NA	72
chr17	45695715	45696530	chr17:45695715-45696530|+	+	815	264	NPEPPS	1	6	2	NA	2	1	NA	7	2	3	5	NA	8	1	2	7	2	3	3	2	6	5	1	NA	2	1	72
chr2	190656515	190682906	chr2:190656515-190682906|+	+	26391	602	PMS1	5	NA	5	NA	3	5	3	4	5	NA	NA	4	3	NA	19	3	NA	3	3	3	2	NA	2	NA	NA	NA	72
chr2	61343113	61345251	chr2:61343113-61345251|+	+	2138	284	KIAA1841	12	2	5	NA	7	3	6	2	6	NA	5	NA	3	1	2	6	4	3	NA	NA	2	2	NA	1	NA	NA	72
chr22	38890634	38897285	chr22:38890634-38897285|-		6651	927	DDX17	8	2	3	NA	5	3	7	4	4	NA	5	1	1	NA	3	10	1	1	1	NA	1	2	5	2	1	2	72
chr3	119222378	119236162	chr3:119222378-119236162|+	+	13784	347	TIMMDC1	6	5	2	1	1	3	5	3	6	NA	1	NA	1	2	5	9	1	NA	2	2	4	3	5	2	2	1	72
chr6	82923943	82924546	chr6:82923943-82924546|-		603	603	IBTK	14	5	4	NA	7	3	8	4	4	NA	4	1	NA	NA	6	5	NA	NA	NA	NA	2	2	3	NA	NA	NA	72
chrY	21749095	21749393	chrY:21749095-21749393|+	+	298	298	TXLNG2P	6	4	3	2	2	8	6	6	5	1	3	8	7	NA	NA	NA	NA	NA	NA	NA	5	3	NA	NA	3	NA	72
chr1	14057494	14075982	chr1:14057494-14075982|+	+	18488	502	PRDM2	12	2	5	NA	1	4	8	3	NA	NA	3	2	5	3	10	8	3	NA	NA	1	1	NA	NA	NA	NA	NA	71
chr10	97141441	97170534	chr10:97141441-97170534|-		29093	909	SORBS1	4	3	23	NA	4	1	NA	4	12	2	9	1	NA	NA	1	3	NA	NA	NA	NA	NA	3	1	NA	NA	NA	71
chr11	120343758	120348235	chr11:120343758-120348235|+	+	4477	577	ARHGEF12	17	4	5	1	7	2	8	3	5	NA	4	1	NA	NA	NA	4	1	NA	NA	NA	3	5	1	NA	NA	NA	71
chr15	25650607	25657118	chr15:25650607-25657118|-		6511	535	UBE3A	6	3	6	3	3	3	1	3	4	5	2	NA	1	NA	8	6	1	2	3	3	4	4	NA	NA	NA	NA	71
chr15	43120125	43132631	chr15:43120125-43132631|-		12506	320	TTBK2	3	2	5	4	3	1	NA	6	5	5	2	4	NA	3	4	9	1	NA	1	2	NA	2	4	1	3	1	71
chr19	5047486	5082515	chr19:5047486-5082515|+	+	35029	486	KDM4B	3	4	1	3	1	2	2	4	NA	2	NA	1	5	1	7	7	2	2	2	NA	5	6	3	1	4	3	71
chr2	167304121	167328955	chr2:167304121-167328955|-		24834	944	SCN7A	NA	3	14	NA	21	NA	NA	1	14	NA	16	NA	NA	NA	NA	NA	NA	1	NA	NA	NA	NA	NA	NA	NA	1	71
chr7	156619298	156629579	chr7:156619298-156629579|-		10281	371	LMBR1	6	4	NA	5	3	NA	3	3	NA	NA	5	NA	NA	2	8	8	5	1	NA	5	4	6	2	NA	1	NA	71
chr7	90376995	90419967	chr7:90376995-90419967|+	+	42972	175	CDK14	2	NA	3	4	NA	2	NA	NA	8	3	7	NA	NA	1	6	7	1	3	2	4	4	4	3	4	2	1	71
chrX	13684435	13698717	chrX:13684435-13698717|+	+	14282	964	TCEANC	11	NA	12	6	2	1	4	NA	7	1	3	NA	NA	NA	2	8	NA	NA	NA	NA	1	3	6	3	NA	1	71
chr1	169947225	170001116	chr1:169947225-170001116|-		53891	NA	NA	11	NA	6	NA	6	5	9	3	2	NA	8	3	NA	1	2	4	NA	2	NA	1	NA	2	NA	2	1	2	70
chr1	33413822	33415375	chr1:33413822-33415375|-		1553	351	RNF19B	1	1	NA	2	3	NA	NA	2	NA	NA	3	NA	5	1	16	11	1	2	2	1	5	4	5	NA	1	4	70
chr11	73418464	73429763	chr11:73418464-73429763|-		11299	312	RAB6A	NA	6	NA	4	3	3	9	NA	4	2	7	3	NA	1	6	9	1	1	NA	1	6	4	NA	NA	NA	NA	70
chr12	49525080	49580616	chr12:49525080-49580616|-		55536	NA	NA	11	5	NA	NA	NA	NA	9	NA	9	NA	2	NA	13	NA	NA	NA	NA	NA	NA	3	NA	3	6	3	4	2	70
chr14	91947919	91952074	chr14:91947919-91952074|-		4155	717	SMEK1	11	2	7	2	6	NA	8	4	3	1	5	NA	NA	2	NA	4	1	2	2	NA	NA	1	6	1	NA	2	70
chr15	57743697	57754090	chr15:57743697-57754090|+	+	10393	600	CGNL1	NA	NA	1	17	1	NA	NA	NA	NA	9	2	1	NA	NA	NA	6	NA	NA	NA	NA	4	8	NA	16	NA	5	70
chr17	80721840	80739597	chr17:80721840-80739597|+	+	17757	536	TBCD	10	3	5	5	3	2	6	6	7	5	1	NA	2	NA	3	1	2	1	2	1	NA	1	3	1	NA	NA	70
chr18	51804072	51813781	chr18:51804072-51813781|+	+	9709	792	POLI	7	3	7	1	3	1	9	2	5	NA	5	NA	NA	NA	NA	12	NA	2	NA	NA	1	3	4	2	NA	3	70
chr2	201721404	201721708	chr2:201721404-201721708|-		304	225	CLK1	NA	NA	2	NA	3	NA	NA	1	NA	2	4	1	8	2	15	4	3	1	NA	4	3	4	8	NA	3	2	70
chr2	99786012	99787892	chr2:99786012-99787892|-		1880	264	MITD1	7	5	2	1	8	3	3	2	1	1	6	2	1	1	11	3	2	NA	2	2	3	1	1	NA	NA	2	70
chr7	24663281	24708279	chr7:24663281-24708279|+	+	44998	NA	NA	4	2	2	2	3	4	6	2	1	1	1	1	NA	2	5	3	4	1	3	NA	5	2	6	4	3	3	70
chr7	27668989	27672064	chr7:27668989-27672064|-		3075	232	HIBADH	1	2	2	6	4	NA	NA	2	3	5	4	1	1	NA	13	7	1	NA	NA	NA	4	6	3	2	1	2	70
chr7	33185853	33217203	chr7:33185853-33217203|+	+	31350	453	BBS9	11	2	3	1	3	1	11	2	4	NA	3	2	NA	1	5	11	NA	NA	3	NA	NA	1	3	1	NA	2	70
chr8	99718694	99719539	chr8:99718694-99719539|-		845	333	STK3	3	6	1	NA	6	2	2	4	3	NA	6	NA	2	NA	5	7	2	NA	NA	NA	6	4	6	2	NA	3	70
chr9	114289547	114296633	chr9:114289547-114296633|+	+	7086	849	ZNF483	20	1	3	NA	NA	NA	13	3	2	1	NA	NA	NA	NA	5	16	NA	NA	NA	NA	NA	2	2	NA	NA	2	70
chr1	117944807	117948267	chr1:117944807-117948267|+	+	3460	353	MAN1A2	5	7	8	3	9	4	5	2	3	1	5	2	5	2	NA	NA	1	NA	1	1	3	1	NA	NA	NA	1	69
chr13	96409897	96416207	chr13:96409897-96416207|+	+	6310	682	DNAJC3	7	3	14	2	3	2	4	NA	5	1	5	2	2	NA	NA	4	NA	NA	2	4	1	NA	3	5	NA	NA	69
chr15	30053341	30065560	chr15:30053341-30065560|-		12219	926	TJP1	9	2	10	2	4	1	12	2	5	NA	3	NA	2	1	1	NA	NA	1	3	2	5	3	NA	NA	NA	1	69
chr16	31733946	31734674	chr16:31733946-31734674|+	+	728	223	ZNF720	9	2	2	NA	3	2	6	3	NA	2	2	NA	7	NA	7	3	NA	3	2	3	NA	NA	5	3	1	4	69
chr19	17387303	17387718	chr19:17387303-17387718|+	+	415	217	BABAM1	7	NA	2	1	3	NA	4	1	NA	1	4	1	6	2	8	5	NA	4	2	1	1	3	5	1	1	6	69
chr2	100078957	100081447	chr2:100078957-100081447|-		2490	191	REV1	8	NA	9	NA	3	2	8	4	6	2	3	1	1	4	4	3	1	NA	1	1	NA	2	4	1	1	NA	69
chr3	129599151	129599405	chr3:129599151-129599405|-		254	NA	NA	2	4	1	3	3	NA	3	8	1	NA	2	NA	3	1	3	9	2	2	5	3	1	3	6	1	2	1	69
chr5	65284462	65290692	chr5:65284462-65290692|+	+	6230	364	ERBB2IP	5	3	3	1	8	1	2	4	2	1	6	NA	4	NA	6	7	2	2	NA	2	1	NA	5	3	NA	1	69
chr7	30590251	30601744	chr7:30590251-30601744|-		11493	809	LOC401320	9	1	4	6	4	3	6	3	3	1	7	NA	3	NA	2	7	NA	1	2	2	3	NA	2	NA	NA	NA	69
chr8	71071739	71075089	chr8:71071739-71075089|-		3350	292	NCOA2	3	4	1	NA	1	NA	1	2	5	1	3	NA	NA	3	13	8	2	1	2	7	3	5	1	2	1	NA	69
chr1	211952259	211966532	chr1:211952259-211966532|-		14273	616	LPGAT1	25	NA	3	NA	4	3	11	4	NA	NA	1	1	NA	NA	NA	NA	1	NA	NA	NA	8	1	4	2	NA	NA	68
chr1	230798886	230810870	chr1:230798886-230810870|+	+	11984	726	COG2	16	2	8	NA	3	NA	14	NA	8	NA	3	NA	2	1	4	3	NA	1	NA	NA	1	NA	1	1	NA	NA	68
chr1	231090078	231097049	chr1:231090078-231097049|-		6971	382	TTC13	4	3	1	NA	3	NA	3	4	2	NA	3	NA	1	NA	18	3	4	3	2	6	7	NA	NA	NA	1	NA	68
chr1	8555122	8617582	chr1:8555122-8617582|-		62460	582	RERE	13	NA	2	NA	2	4	8	3	2	1	5	2	NA	1	7	4	NA	NA	NA	5	1	1	4	1	NA	2	68
chr11	107916996	107925682	chr11:107916996-107925682|+	+	8686	646	CUL5	15	2	7	NA	4	2	6	4	6	NA	3	1	NA	NA	3	4	NA	2	1	2	1	NA	2	1	1	1	68
chr12	83250788	83251359	chr12:83250788-83251359|+	+	571	571	TMTC2	9	5	4	NA	6	5	10	8	4	NA	5	NA	2	NA	NA	3	1	1	NA	4	NA	NA	NA	1	NA	NA	68
chr12	94562928	94580249	chr12:94562928-94580249|+	+	17321	377	PLXNC1	NA	NA	4	NA	9	1	NA	2	4	NA	8	1	1	3	6	11	3	1	1	4	2	2	4	NA	NA	1	68
chr15	100871093	100874385	chr15:100871093-100874385|-		3292	NA	NA	1	4	1	6	4	1	2	3	NA	7	2	NA	2	NA	NA	8	NA	1	7	2	5	3	2	3	3	1	68
chr22	36006930	36007153	chr22:36006930-36007153|-		223	223	MB	NA	NA	38	NA	NA	NA	NA	1	29	NA	NA	NA	NA	NA	NA	NA	NA	NA	NA	NA	NA	NA	NA	NA	NA	NA	68
chr3	119219541	119232566	chr3:119219541-119232566|+	+	13025	402	TIMMDC1	3	1	9	NA	2	3	2	1	7	NA	4	2	NA	3	NA	11	NA	2	NA	1	2	1	8	3	3	NA	68
chr3	18419661	18462483	chr3:18419661-18462483|-		42822	1599	SATB1	19	NA	4	NA	3	2	12	4	4	2	2	1	4	2	NA	NA	1	3	NA	2	NA	1	NA	NA	1	1	68
chr3	50145502	50145737	chr3:50145502-50145737|+	+	235	151	RBM5	1	2	NA	1	NA	1	NA	3	1	NA	NA	NA	4	2	10	11	3	NA	7	7	5	7	1	1	1	NA	68
chr7	16298014	16317851	chr7:16298014-16317851|-		19837	284	ISPD	12	4	1	NA	4	NA	6	4	NA	NA	2	NA	3	3	NA	8	2	2	NA	2	1	NA	6	6	2	NA	68
chr8	38287199	38287466	chr8:38287199-38287466|-		267	267	FGFR1	2	1	7	NA	5	4	NA	6	5	NA	3	1	NA	8	2	16	NA	1	2	1	NA	NA	4	NA	NA	NA	68
chr9	35295692	35313986	chr9:35295692-35313986|+	+	18294	641	UNC13B	2	4	14	NA	2	NA	1	4	8	2	7	NA	2	1	NA	6	1	2	NA	4	NA	NA	NA	6	NA	2	68
chrX	53641494	53642796	chrX:53641494-53642796|-		1302	304	HUWE1	2	3	2	NA	3	1	3	5	1	NA	5	2	3	3	9	6	NA	2	NA	3	4	5	5	NA	NA	1	68
chr12	69644908	69656342	chr12:69644908-69656342|+	+	11434	1710	CPSF6	14	NA	5	1	4	2	10	2	2	1	2	NA	NA	2	1	4	NA	4	NA	2	2	NA	NA	4	4	1	67
chr15	49528047	49531564	chr15:49528047-49531564|+	+	3517	238	GALK2	1	1	NA	2	2	NA	NA	3	NA	NA	NA	1	2	3	8	9	4	2	2	3	5	4	8	4	1	2	67
chr16	48311248	48337216	chr16:48311248-48337216|+	+	25968	554	LONP2	2	NA	2	10	1	NA	5	NA	1	9	1	NA	NA	NA	8	7	NA	NA	NA	1	7	7	NA	3	2	1	67
chr17	80521229	80526077	chr17:80521229-80526077|+	+	4848	343	FOXK2	9	1	4	NA	2	3	10	4	1	1	NA	NA	2	2	4	6	1	3	3	2	3	2	4	NA	NA	NA	67
chr8	42183487	42186732	chr8:42183487-42186732|+	+	3245	219	IKBKB	3	5	1	1	4	2	2	7	NA	1	5	1	9	4	1	2	2	3	1	4	NA	1	6	1	1	NA	67
chr9	77631183	77632364	chr9:77631183-77632364|-		1181	360	C9orf41	14	NA	3	2	1	NA	8	2	NA	1	2	1	NA	1	12	9	NA	NA	1	1	1	1	2	2	1	2	67
chr1	219366423	219414650	chr1:219366423-219414650|+	+	48227	NA	NA	6	4	17	NA	2	4	NA	3	13	NA	4	2	NA	NA	1	2	NA	1	NA	NA	1	2	NA	4	NA	NA	66
chr1	40654726	40668286	chr1:40654726-40668286|+	+	13560	573	RLF	11	3	9	1	2	1	8	2	8	1	4	NA	NA	1	7	2	NA	NA	NA	NA	NA	2	2	2	NA	NA	66
chr13	96375495	96377506	chr13:96375495-96377506|+	+	2011	200	DNAJC3	2	2	2	6	NA	NA	NA	4	1	3	3	NA	1	NA	8	3	5	5	3	5	4	6	1	2	NA	NA	66
chr13	99890680	99896878	chr13:99890680-99896878|+	+	6198	358	UBAC2	8	3	7	4	4	3	3	2	4	3	4	NA	3	1	4	3	3	NA	1	NA	NA	1	2	NA	3	NA	66
chr15	101775286	101775782	chr15:101775286-101775782|-		496	496	CHSY1	2	NA	1	NA	2	3	3	NA	2	NA	2	NA	NA	2	24	12	1	2	1	4	NA	2	2	1	NA	NA	66
chr19	45419446	45430290	chr19:45419446-45430290|+	+	10844	NA	NA	NA	NA	NA	20	NA	NA	NA	NA	NA	8	NA	1	NA	NA	NA	NA	NA	NA	NA	NA	19	18	NA	NA	NA	NA	66
chr2	234296902	234299129	chr2:234296902-234299129|+	+	2227	192	DGKD	8	2	1	NA	NA	3	1	3	1	1	1	3	NA	NA	2	7	1	5	4	9	3	3	3	NA	3	2	66
chr5	64863339	64868113	chr5:64863339-64868113|+	+	4774	773	PPWD1	7	1	7	2	7	6	7	5	5	NA	4	4	NA	NA	3	8	NA	NA	NA	NA	NA	NA	NA	NA	NA	NA	66
chr1	78177431	78178966	chr1:78177431-78178966|-		1535	191	USP33	6	2	NA	NA	2	2	1	2	2	NA	NA	NA	2	1	8	16	2	3	NA	2	1	4	6	NA	1	2	65
chr1	95609446	95639445	chr1:95609446-95639445|+	+	29999	484	TMEM56	2	4	11	4	NA	NA	1	1	10	3	1	NA	NA	1	3	2	NA	1	NA	1	5	10	4	1	NA	NA	65
chr10	32832227	32873232	chr10:32832227-32873232|+	+	41005	NA	NA	11	3	3	NA	8	5	9	NA	2	NA	5	4	NA	NA	4	10	NA	1	NA	NA	NA	NA	NA	NA	NA	NA	65
chr10	70246900	70266475	chr10:70246900-70266475|-		19575	619	SLC25A16	12	1	6	1	4	1	6	3	3	NA	4	NA	1	2	6	5	NA	2	NA	NA	NA	2	4	1	NA	1	65
chr19	1271327	1272050	chr19:1271327-1272050|+	+	723	292	CIRBP	6	2	11	NA	1	6	4	1	10	NA	NA	2	3	1	5	4	1	NA	NA	4	1	NA	1	NA	NA	2	65
chr2	190593385	190609514	chr2:190593385-190609514|+	+	16129	1165	ANKAR	6	2	9	NA	2	1	1	5	6	NA	6	1	1	NA	3	10	2	3	NA	1	3	1	NA	2	NA	NA	65
chr3	183361267	183369064	chr3:183361267-183369064|+	+	7797	1044	KLHL24	10	3	8	2	2	2	9	1	9	1	NA	1	1	NA	2	4	1	NA	NA	NA	2	2	3	2	NA	NA	65
chr3	196214269	196215554	chr3:196214269-196215554|-		1285	257	RNF168	3	2	4	1	4	3	6	2	3	1	3	NA	4	2	NA	4	3	NA	2	2	4	4	4	NA	NA	4	65
chr3	47466974	47470160	chr3:47466974-47470160|-		3186	785	SCAP	4	3	4	7	1	NA	4	2	3	3	1	NA	2	2	7	10	NA	2	2	2	4	NA	NA	NA	2	NA	65
chr6	54013853	54067031	chr6:54013853-54067031|+	+	53178	501	MLIP	17	NA	20	1	NA	NA	7	NA	16	3	NA	NA	NA	NA	NA	NA	NA	NA	NA	NA	1	NA	NA	NA	NA	NA	65
chr9	114337013	114348445	chr9:114337013-114348445|-		11432	551	PTGR1	3	NA	2	20	NA	NA	1	1	1	10	NA	3	2	NA	NA	3	NA	NA	NA	NA	NA	8	4	7	NA	NA	65
chr9	4286037	4286523	chr9:4286037-4286523|-		486	486	GLIS3	NA	6	6	2	2	4	NA	NA	6	1	4	1	3	1	6	2	1	2	NA	NA	3	6	7	1	NA	1	65
chrX	24190831	24197887	chrX:24190831-24197887|+	+	7056	791	ZFX	14	2	3	NA	3	NA	10	3	6	NA	NA	NA	NA	NA	9	7	NA	1	NA	NA	NA	2	3	2	NA	NA	65
chr11	1016936	1017443	chr11:1016936-1017443|+	+	507	NA	NA	NA	NA	NA	1	1	33	NA	NA	NA	NA	NA	18	NA	NA	NA	NA	NA	NA	11	NA	NA	NA	NA	NA	NA	NA	64
chr11	85722072	85742653	chr11:85722072-85742653|-		20581	635	PICALM	11	2	1	NA	5	2	5	2	7	NA	3	1	3	2	2	6	2	NA	NA	NA	NA	2	4	4	NA	NA	64
chr15	76566752	76588078	chr15:76566752-76588078|-		21326	777	ETFA	9	1	4	NA	1	2	7	2	6	NA	3	NA	4	3	2	10	1	2	NA	1	3	1	2	NA	NA	NA	64
chr17	49340634	49346265	chr17:49340634-49346265|+	+	5631	280	UTP18	9	NA	3	1	5	3	8	1	NA	NA	7	1	NA	NA	8	9	NA	NA	1	2	NA	2	2	2	NA	NA	64
chr3	3819408	3830758	chr3:3819408-3830758|-		11350	NA	NA	3	2	7	NA	3	1	NA	3	6	1	7	2	NA	1	5	7	1	1	2	2	NA	NA	2	4	2	2	64
chr4	140810510	140812121	chr4:140810510-140812121|-		1611	1611	MAML3	5	2	4	NA	1	5	6	3	1	NA	6	1	6	4	NA	1	1	1	4	1	2	1	2	3	NA	4	64
chr1	243708811	243736350	chr1:243708811-243736350|-		27539	555	AKT3	14	1	2	1	5	4	8	1	6	NA	2	2	1	NA	6	2	NA	NA	NA	NA	1	NA	7	NA	NA	NA	63
chr12	2613601	2622150	chr12:2613601-2622150|+	+	8549	277	CACNA1C	12	1	23	NA	NA	NA	4	1	22	NA	NA	NA	NA	NA	NA	NA	NA	NA	NA	NA	NA	NA	NA	NA	NA	NA	63
chr17	65941524	65944422	chr17:65941524-65944422|+	+	2898	1226	BPTF	12	2	2	1	NA	NA	10	3	1	NA	2	NA	NA	3	2	2	NA	1	1	1	5	1	6	5	1	2	63
chr18	56363597	56367823	chr18:56363597-56367823|+	+	4226	273	MALT1	NA	2	2	NA	NA	NA	NA	2	3	4	3	1	1	5	2	8	NA	NA	NA	1	1	5	13	4	3	3	63
chr3	93714717	93722752	chr3:93714717-93722752|+	+	8035	443	ARL13B	14	1	5	NA	3	5	8	1	2	NA	NA	2	NA	NA	4	9	NA	1	NA	NA	NA	2	2	1	2	1	63
chr4	10099334	10105610	chr4:10099334-10105610|-		6276	420	WDR1	6	5	4	NA	1	4	1	5	2	NA	4	NA	6	1	9	4	1	NA	1	1	1	3	1	1	1	1	63
chr5	43675612	43677908	chr5:43675612-43677908|+	+	2296	242	NNT	1	2	NA	5	3	1	NA	6	NA	9	NA	1	NA	1	6	1	2	2	1	3	7	6	4	1	1	NA	63
chr6	146209155	146216113	chr6:146209155-146216113|-		6958	440	SHPRH	7	2	3	2	5	1	3	3	2	2	3	NA	4	NA	5	8	NA	1	1	1	NA	2	2	6	NA	NA	63
chr6	42559888	42562042	chr6:42559888-42562042|+	+	2154	193	UBR2	7	NA	NA	1	4	4	3	1	NA	NA	1	1	5	1	6	4	NA	1	1	4	NA	2	9	7	1	NA	63
chr6	42941740	42942776	chr6:42941740-42942776|-		1036	248	PEX6	9	5	NA	1	NA	4	3	5	1	2	NA	6	1	1	4	5	NA	2	NA	1	3	NA	2	2	3	3	63
chr7	22347957	22357656	chr7:22347957-22357656|-		9699	449	RAPGEF5	15	2	NA	NA	2	NA	8	4	NA	NA	4	NA	NA	1	16	NA	2	2	2	NA	4	1	NA	NA	NA	NA	63
chr7	22999874	23030758	chr7:22999874-23030758|-		30884	1019	FAM126A	7	2	8	3	8	2	3	2	5	4	5	3	NA	NA	2	5	NA	NA	NA	NA	1	1	NA	1	NA	1	63
chr8	128902834	128903244	chr8:128902834-128903244|+	+	410	410	PVT1	NA	1	1	NA	NA	4	1	2	NA	NA	NA	2	4	NA	18	6	2	1	8	NA	NA	NA	7	NA	3	3	63
chr9	14639893	14680160	chr9:14639893-14680160|-		40267	796	ZDHHC21	8	1	6	1	4	2	6	2	5	NA	5	NA	2	2	2	5	NA	2	2	NA	NA	1	2	2	2	1	63
chrX	53430497	53430825	chrX:53430497-53430825|-		328	224	SMC1A	4	3	2	4	8	1	1	NA	4	1	7	NA	1	1	4	3	2	3	2	NA	2	2	6	1	1	NA	63
chrY	2821949	2829687	chrY:2821949-2829687|+	+	7738	662	ZFY	18	3	10	NA	NA	NA	7	NA	8	NA	3	NA	3	1	NA	NA	NA	NA	NA	NA	5	5	NA	NA	NA	NA	63
chr11	13435076	13466728	chr11:13435076-13466728|-		31652	865	BTBD10	16	2	7	NA	NA	1	15	6	7	NA	NA	NA	NA	1	NA	1	2	1	NA	NA	NA	NA	3	NA	NA	NA	62
chr15	101104896	101105470	chr15:101104896-101105470|-		574	NA	NA	4	NA	2	NA	3	2	4	NA	2	2	3	NA	1	2	11	11	NA	NA	1	6	3	3	NA	1	NA	1	62
chr15	59204761	59209198	chr15:59204761-59209198|-		4437	311	SLTM	10	NA	8	2	8	4	6	2	4	NA	8	1	NA	NA	2	4	NA	NA	NA	3	NA	NA	NA	NA	NA	NA	62
chr18	8076452	8088849	chr18:8076452-8088849|+	+	12397	415	PTPRM	2	1	16	NA	4	NA	3	1	11	NA	7	2	NA	NA	NA	5	NA	1	NA	NA	1	NA	4	3	1	NA	62
chr19	23541231	23545527	chr19:23541231-23545527|-		4296	NA	NA	10	12	NA	NA	NA	NA	NA	19	NA	5	NA	NA	NA	4	NA	NA	NA	5	NA	NA	NA	NA	NA	7	NA	NA	62
chr2	191765289	191789319	chr2:191765289-191789319|+	+	24030	643	GLS	13	6	6	NA	4	NA	6	1	2	NA	4	2	NA	NA	NA	3	2	3	NA	NA	1	1	3	3	NA	2	62
chr4	52729602	52744020	chr4:52729602-52744020|+	+	14418	318	DCUN1D4	1	NA	2	6	6	1	3	2	3	1	5	1	NA	NA	2	3	NA	1	NA	2	1	11	4	3	4	NA	62
chr4	83799882	83803093	chr4:83799882-83803093|-		3211	406	SEC31A	1	1	1	1	3	2	2	3	2	1	3	NA	2	3	5	11	3	2	NA	3	NA	2	6	2	3	NA	62
chr5	138699447	138700432	chr5:138699447-138700432|+	+	985	344	PAIP2	6	6	5	NA	4	7	3	3	2	NA	1	1	2	1	2	6	2	NA	NA	1	2	3	2	3	NA	NA	62
chr5	142264862	142311690	chr5:142264862-142311690|+	+	46828	723	ARHGAP26	19	3	5	NA	1	3	12	3	3	NA	2	NA	NA	NA	2	1	3	3	NA	NA	1	NA	1	NA	NA	NA	62
chr6	31238849	31323369	chr6:31238849-31323369|-		84520	NA	NA	NA	NA	NA	NA	NA	NA	NA	NA	NA	NA	NA	NA	29	NA	NA	NA	NA	NA	NA	NA	NA	NA	23	10	NA	NA	62
chrX	139866135	139866261	chrX:139866135-139866261|+	+	126	NA	NA	22	NA	2	NA	1	NA	17	3	3	NA	1	NA	NA	NA	2	7	NA	NA	NA	NA	1	NA	3	NA	NA	NA	62
chr1	12335881	12338095	chr1:12335881-12338095|+	+	2214	2214	VPS13D	9	4	4	NA	NA	4	4	1	6	2	NA	2	3	2	1	6	NA	NA	NA	NA	NA	3	NA	4	NA	6	61
chr1	66378927	66384518	chr1:66378927-66384518|+	+	5591	351	PDE4B	10	NA	1	NA	1	NA	9	1	NA	1	1	NA	2	NA	24	4	NA	NA	NA	NA	2	2	2	NA	NA	1	61
chr10	103552595	103570071	chr10:103552595-103570071|-		17476	1826	MGEA5	15	3	1	NA	2	2	7	6	3	NA	1	2	1	2	NA	3	2	2	NA	1	1	NA	NA	4	2	1	61
chr12	1136913	1137738	chr12:1136913-1137738|+	+	825	825	ERC1	3	2	6	3	1	3	1	2	4	3	NA	NA	1	1	16	2	NA	4	1	NA	2	1	NA	4	NA	1	61
chr2	36623756	36669878	chr2:36623756-36669878|+	+	46122	538	CRIM1	4	5	4	NA	7	4	3	1	NA	NA	6	2	2	NA	2	6	NA	4	NA	1	NA	1	4	3	1	1	61
chr3	142455220	142467302	chr3:142455220-142467302|+	+	12082	460	TRPC1	2	NA	3	1	4	NA	4	1	4	NA	4	NA	NA	NA	9	7	1	1	NA	1	2	1	13	3	NA	NA	61
chr5	167915606	167924353	chr5:167915606-167924353|+	+	8747	777	RARS	4	1	2	NA	2	1	5	1	3	NA	2	2	4	5	NA	7	3	1	3	1	2	NA	5	2	1	4	61
chr14	97299803	97327072	chr14:97299803-97327072|+	+	27269	1073	VRK1	6	4	2	NA	NA	4	6	2	1	NA	1	2	1	2	10	4	3	NA	4	NA	1	2	3	1	NA	1	60
chr2	58425728	58459247	chr2:58425728-58459247|-		33519	444	FANCL	9	3	3	1	4	NA	2	6	3	NA	3	NA	NA	1	4	10	NA	NA	NA	2	1	4	4	NA	NA	NA	60
chr5	16779653	16783578	chr5:16779653-16783578|-		3925	463	MYO10	1	2	3	2	12	1	NA	2	NA	NA	9	2	3	1	1	1	NA	1	1	4	1	4	4	2	1	2	60
chr6	57058639	57075243	chr6:57058639-57075243|-		16604	639	RAB23	9	6	2	NA	4	8	3	7	3	NA	5	NA	NA	2	2	2	NA	NA	NA	2	1	NA	1	NA	1	2	60
chr7	158580694	158591763	chr7:158580694-158591763|-		11069	417	ESYT2	4	2	6	1	4	5	1	2	3	1	2	4	1	NA	9	5	1	1	1	1	1	1	2	2	NA	NA	60
chr7	22330793	22357656	chr7:22330793-22357656|-		26863	516	RAPGEF5	13	2	NA	NA	NA	NA	9	3	1	NA	NA	NA	NA	NA	17	6	NA	5	1	NA	1	2	NA	NA	NA	NA	60
chr11	65267990	65268121	chr11:65267990-65268121|+	+	131	NA	NA	1	NA	NA	NA	NA	3	NA	2	NA	4	2	1	3	3	NA	2	1	6	1	NA	10	4	2	3	2	9	59
chr12	42604156	42604482	chr12:42604156-42604482|-		326	NA	NA	1	3	7	NA	NA	2	NA	7	7	NA	NA	1	2	4	4	NA	3	3	1	1	NA	2	7	1	1	2	59
chr14	104245081	104263855	chr14:104245081-104263855|-		18774	345	PPP1R13B	5	2	8	3	3	1	3	NA	9	1	NA	1	4	1	3	3	2	1	3	1	NA	1	NA	2	NA	2	59
chr16	56660791	56670416	chr16:56660791-56670416|+	+	9625	NA	NA	NA	NA	NA	14	NA	NA	NA	2	NA	NA	NA	NA	NA	NA	NA	3	NA	NA	NA	NA	NA	NA	NA	16	24	NA	59
chr18	74561481	74563895	chr18:74561481-74563895|+	+	2414	308	ZNF236	10	1	1	1	3	3	2	2	2	NA	4	2	1	NA	7	6	3	NA	NA	NA	NA	3	5	1	NA	2	59
chr21	38792600	38802702	chr21:38792600-38802702|+	+	10102	NA	NA	4	1	3	2	2	NA	NA	3	7	3	1	NA	1	NA	6	5	4	2	1	4	2	4	3	NA	NA	1	59
chr21	46548316	46554747	chr21:46548316-46554747|+	+	6431	506	ADARB1	11	4	1	2	1	4	6	2	2	NA	4	1	1	NA	8	1	1	1	2	2	NA	3	2	NA	NA	NA	59
chr3	182788786	182789145	chr3:182788786-182789145|-		359	270	MCCC1	5	3	3	3	6	NA	2	NA	4	NA	3	1	1	NA	2	3	NA	NA	NA	3	4	1	8	3	3	1	59
chr1	36826821	36828257	chr1:36826821-36828257|-		1436	NA	NA	6	2	2	2	5	NA	6	3	2	3	4	NA	3	NA	5	7	NA	1	NA	NA	NA	1	4	NA	2	NA	58
chr1	78267015	78280916	chr1:78267015-78280916|+	+	13901	700	FAM73A	7	3	8	NA	4	NA	3	1	2	NA	1	NA	2	2	1	6	NA	1	2	NA	NA	4	3	4	1	3	58
chr1	93070863	93101893	chr1:93070863-93101893|-		31030	768	EVI5	4	1	8	3	2	8	2	3	7	4	NA	3	NA	1	4	1	NA	2	NA	NA	2	1	2	NA	NA	NA	58
chr15	90984737	90986710	chr15:90984737-90986710|+	+	1973	264	IQGAP1	2	3	6	NA	6	3	1	5	2	NA	6	3	2	NA	3	5	NA	1	NA	3	3	NA	2	2	NA	NA	58
chr16	83940591	83945972	chr16:83940591-83945972|+	+	5381	420	MLYCD	1	NA	8	4	5	1	NA	NA	9	6	2	NA	5	NA	1	8	1	1	NA	NA	NA	2	1	3	NA	NA	58
chr18	45391429	45423180	chr18:45391429-45423180|-		31751	783	SMAD2	6	1	8	NA	3	NA	4	1	4	NA	4	NA	4	1	5	2	1	NA	6	NA	NA	4	1	1	1	1	58
chr18	9583114	9595151	chr18:9583114-9595151|-		12037	866	PPP4R1	9	NA	11	NA	3	NA	NA	5	1	NA	3	3	NA	NA	4	6	NA	1	NA	NA	2	NA	3	2	NA	5	58
chr20	30904020	30904677	chr20:30904020-30904677|+	+	657	344	KIF3B	5	1	1	1	1	NA	1	4	1	1	3	NA	6	NA	3	8	1	1	1	4	1	2	5	4	1	2	58
chr3	119219541	119222868	chr3:119219541-119222868|+	+	3327	323	TIMMDC1	NA	2	7	3	4	NA	NA	NA	6	3	3	2	3	2	2	5	2	2	1	NA	2	4	3	1	1	NA	58
chr3	171969049	171979873	chr3:171969049-171979873|+	+	10824	NA	NA	1	1	11	1	3	2	NA	1	5	2	1	NA	4	2	2	6	1	5	1	NA	1	1	5	NA	1	1	58
chr5	71146746	71146877	chr5:71146746-71146877|+	+	131	NA	NA	3	3	3	NA	5	6	3	NA	1	NA	2	3	1	3	1	4	1	NA	NA	2	1	NA	4	4	6	2	58
chr5	74041502	74046492	chr5:74041502-74046492|-		4990	419	GFM2	6	NA	2	NA	2	3	4	3	3	NA	3	2	1	1	6	8	3	1	NA	2	2	NA	5	1	NA	NA	58
chr8	141749116	141762415	chr8:141749116-141762415|-		13299	578	PTK2	21	NA	7	NA	1	3	17	1	1	NA	1	NA	NA	NA	3	2	NA	NA	NA	NA	1	NA	NA	NA	NA	NA	58
chr9	14146687	14179779	chr9:14146687-14179779|-		33092	363	NFIB	3	2	1	3	3	NA	2	4	5	2	2	NA	1	NA	15	8	NA	NA	NA	NA	2	1	4	NA	NA	NA	58
chr1	28785595	28793046	chr1:28785595-28793046|+	+	7451	NA	NA	NA	10	6	NA	NA	7	NA	3	6	NA	1	1	NA	3	3	8	2	3	NA	NA	NA	NA	3	1	NA	NA	57
chr17	37864573	37866734	chr17:37864573-37866734|+	+	2161	676	ERBB2	NA	2	1	1	2	NA	NA	9	2	NA	1	NA	5	3	3	9	1	2	1	2	NA	2	5	3	1	2	57
chr2	169018296	169038600	chr2:169018296-169038600|-		20304	420	STK39	7	1	5	NA	1	3	3	1	8	NA	4	2	NA	NA	6	10	NA	NA	NA	2	1	NA	1	NA	1	1	57
chr2	37543379	37544322	chr2:37543379-37544322|-		943	NA	NA	NA	2	4	NA	5	2	NA	3	2	NA	6	2	1	2	3	11	1	1	1	1	2	NA	3	4	NA	1	57
chr3	197541778	197547301	chr3:197541778-197547301|+	+	5523	378	LRCH3	9	1	4	NA	1	2	2	1	4	NA	5	NA	NA	2	5	9	NA	1	NA	3	2	NA	5	NA	1	NA	57
chr3	27420739	27465643	chr3:27420739-27465643|-		44904	2548	SLC4A7	27	NA	NA	NA	NA	NA	30	NA	NA	NA	NA	NA	NA	NA	NA	NA	NA	NA	NA	NA	NA	NA	NA	NA	NA	NA	57
chr6	79752559	79770535	chr6:79752559-79770535|-		17976	411	PHIP	11	1	3	NA	3	1	3	1	5	NA	2	1	1	1	15	5	NA	NA	NA	NA	NA	1	1	2	NA	NA	57
chr7	23224688	23226765	chr7:23224688-23226765|+	+	2077	324	NUPL2	12	4	3	1	4	NA	7	5	2	NA	NA	1	1	NA	7	4	NA	NA	NA	NA	NA	2	3	NA	1	NA	57
chr7	716865	751164	chr7:716865-751164|-		34299	462	PRKAR1B	3	NA	NA	2	NA	NA	3	1	NA	NA	NA	1	NA	NA	20	1	3	3	2	1	8	5	NA	NA	3	1	57
chr1	180953812	180962561	chr1:180953812-180962561|-		8749	391	STX6	11	1	2	NA	NA	NA	4	3	3	NA	NA	NA	4	NA	15	4	NA	NA	2	1	3	NA	2	NA	NA	1	56
chr10	32740519	32762951	chr10:32740519-32762951|+	+	22432	847	CCDC7	19	NA	8	1	2	NA	11	1	4	1	NA	NA	NA	NA	NA	1	NA	1	1	NA	NA	NA	2	4	NA	NA	56
chr11	85733409	85742653	chr11:85733409-85742653|-		9244	322	PICALM	7	1	5	NA	8	NA	NA	NA	3	NA	NA	NA	NA	1	12	8	1	1	NA	2	NA	NA	4	3	NA	NA	56
chr12	116534473	116549317	chr12:116534473-116549317|-		14844	169	MED13L	1	5	2	1	1	3	NA	5	1	2	2	NA	2	1	6	12	3	2	2	NA	4	1	NA	NA	NA	NA	56
chr15	90431752	90432372	chr15:90431752-90432372|-		620	204	AP3S2	1	NA	NA	6	2	1	NA	1	NA	3	1	NA	4	NA	5	5	NA	2	3	4	2	5	6	2	1	2	56
chr16	69729038	69729282	chr16:69729038-69729282|+	+	244	244	NFAT5	NA	6	2	NA	2	2	NA	NA	NA	NA	1	NA	11	NA	8	9	2	1	NA	3	1	2	3	NA	NA	3	56
chr2	227771508	227779067	chr2:227771508-227779067|+	+	7559	290	RHBDD1	5	1	2	1	4	1	NA	3	3	NA	3	4	2	NA	6	7	2	3	1	1	1	2	4	NA	NA	NA	56
chr20	47570092	47580435	chr20:47570092-47580435|+	+	10343	304	ARFGEF2	5	2	6	NA	NA	1	3	1	5	1	NA	NA	2	2	10	7	NA	4	NA	NA	1	2	3	NA	NA	1	56
chr21	42598192	42629253	chr21:42598192-42629253|+	+	31061	991	BACE2	1	2	8	NA	2	NA	1	2	4	NA	2	NA	NA	3	11	5	NA	3	7	1	NA	1	1	1	NA	1	56
chr3	169694733	169706147	chr3:169694733-169706147|+	+	11414	585	SEC62	6	NA	1	2	NA	3	3	3	1	NA	2	6	3	3	NA	2	4	6	NA	NA	NA	7	3	NA	NA	1	56
chr3	33725850	33738425	chr3:33725850-33738425|-		12575	449	CLASP2	4	3	4	NA	2	NA	1	2	3	NA	2	1	2	1	11	8	NA	1	3	4	NA	NA	3	1	NA	NA	56
chr4	103225473	103236987	chr4:103225473-103236987|-		11514	621	SLC39A8	3	4	1	NA	13	NA	2	3	1	NA	15	NA	NA	NA	3	3	NA	4	2	NA	NA	2	NA	NA	NA	NA	56
chr4	151656409	151729550	chr4:151656409-151729550|-		73141	449	LRBA	10	1	3	NA	NA	1	5	3	NA	NA	NA	NA	NA	NA	9	12	1	2	1	NA	NA	NA	3	4	1	NA	56
chr4	54280781	54294350	chr4:54280781-54294350|+	+	13569	359	FIP1L1	9	5	2	NA	5	NA	4	3	4	NA	1	NA	6	3	NA	2	NA	1	3	NA	2	NA	5	1	NA	NA	56
chr5	135483520	135489852	chr5:135483520-135489852|+	+	6332	731	SMAD5	12	3	1	1	2	3	7	NA	2	NA	5	3	NA	NA	4	4	NA	NA	1	2	2	NA	2	NA	1	1	56
chr5	73136304	73136585	chr5:73136304-73136585|+	+	281	281	ARHGEF28	1	NA	NA	1	NA	NA	2	NA	NA	1	1	NA	6	NA	1	6	NA	NA	NA	4	1	NA	22	8	NA	2	56
chr6	31239406	31324495	chr6:31239406-31324495|+	+	85089	NA	NA	1	6	NA	NA	NA	NA	NA	7	NA	4	NA	NA	NA	NA	19	4	5	5	1	NA	4	NA	NA	NA	NA	NA	56
chr7	101870646	101870949	chr7:101870646-101870949|+	+	303	303	CUX1	5	3	2	6	NA	NA	4	2	2	3	3	NA	1	2	2	5	2	2	1	3	2	2	2	1	NA	1	56
chr8	141889569	141900868	chr8:141889569-141900868|-		11299	394	PTK2	6	NA	4	4	NA	4	5	3	1	1	2	2	8	2	6	2	NA	NA	NA	1	NA	3	2	NA	NA	NA	56
chr8	61653817	61655656	chr8:61653817-61655656|+	+	1839	1839	CHD7	4	NA	NA	1	3	NA	8	NA	3	NA	2	NA	15	NA	8	1	NA	4	NA	NA	1	2	1	3	NA	NA	56
chr9	86292641	86293514	chr9:86292641-86293514|-		873	394	UBQLN1	5	2	2	1	3	1	6	1	3	1	4	NA	1	NA	9	2	1	3	1	2	2	1	4	1	NA	NA	56
chr1	15964801	15970145	chr1:15964801-15970145|+	+	5344	257	DDI2	2	2	1	1	4	2	NA	4	1	NA	7	3	1	1	5	8	3	1	NA	NA	3	3	1	1	1	NA	55
chr1	243579003	243589860	chr1:243579003-243589860|+	+	10857	369	SDCCAG8	13	NA	4	NA	1	3	13	NA	NA	NA	5	1	3	NA	2	2	NA	NA	NA	NA	4	4	NA	NA	NA	NA	55
chr1	42730785	42744343	chr1:42730785-42744343|-		13558	400	FOXJ3	4	1	2	1	1	NA	3	3	3	NA	4	NA	2	1	12	4	NA	1	1	3	2	NA	2	3	2	NA	55
chr11	58317258	58318705	chr11:58317258-58318705|-		1447	424	LPXN	22	1	10	NA	NA	NA	15	NA	7	NA	NA	NA	NA	NA	NA	NA	NA	NA	NA	NA	NA	NA	NA	NA	NA	NA	55
chr11	95825055	95826681	chr11:95825055-95826681|-		1626	1626	MAML2	6	3	NA	NA	NA	2	4	5	NA	NA	5	2	2	5	5	6	2	1	2	2	NA	NA	2	1	NA	NA	55
chr14	93760203	93762503	chr14:93760203-93762503|-		2300	1268	BTBD7	12	NA	2	NA	1	4	9	4	1	NA	NA	3	4	NA	1	3	1	NA	NA	1	NA	1	1	6	NA	1	55
chr18	60206913	60217693	chr18:60206913-60217693|+	+	10780	374	ZCCHC2	4	1	6	1	4	1	NA	2	NA	NA	4	1	2	1	1	3	2	1	2	1	2	7	7	NA	1	1	55
chr2	148730307	148739650	chr2:148730307-148739650|-		9343	396	ORC4	6	3	6	NA	1	2	NA	1	1	NA	NA	NA	1	3	5	12	1	NA	2	3	NA	NA	4	3	NA	1	55
chr5	145176004	145205763	chr5:145176004-145205763|-		29759	602	PRELID2	5	8	6	2	NA	2	1	8	1	NA	1	1	NA	1	NA	5	NA	6	NA	2	NA	NA	6	NA	NA	NA	55
chr7	65705311	65751696	chr7:65705311-65751696|+	+	46385	1145	TPST1	8	5	1	1	2	2	4	2	1	1	NA	2	5	3	3	2	NA	1	NA	NA	2	3	1	1	3	2	55
chr8	103372298	103373854	chr8:103372298-103373854|-		1556	324	UBR5	4	4	3	NA	2	2	3	NA	2	NA	4	2	5	NA	4	8	NA	2	NA	2	3	NA	NA	3	1	1	55
chr9	136277418	136278041	chr9:136277418-136278041|-		623	338	REXO4	8	4	6	NA	5	2	5	4	NA	NA	NA	3	2	NA	NA	NA	4	NA	NA	NA	NA	NA	7	5	NA	NA	55
chrX	107083899	107097934	chrX:107083899-107097934|+	+	14035	812	MID2	2	NA	2	NA	4	NA	1	2	2	1	4	NA	2	1	9	6	1	4	NA	3	2	1	2	2	1	3	55
chr10	76598440	76603236	chr10:76598440-76603236|+	+	4796	949	KAT6B	12	2	10	NA	1	5	3	NA	10	NA	2	1	NA	NA	1	4	NA	NA	NA	NA	2	NA	NA	1	NA	NA	54
chr11	1016819	1017998	chr11:1016819-1017998|+	+	1179	NA	NA	NA	NA	NA	NA	NA	36	NA	NA	NA	NA	NA	17	NA	NA	NA	NA	NA	NA	NA	1	NA	NA	NA	NA	NA	NA	54
chr11	108046972	108047817	chr11:108046972-108047817|-		845	226	NPAT	NA	5	NA	NA	NA	2	NA	6	NA	NA	NA	2	6	NA	6	4	3	NA	1	2	6	5	5	NA	NA	1	54
chr12	27149674	27152609	chr12:27149674-27152609|-		2935	272	TM7SF3	1	1	NA	4	2	NA	1	5	NA	4	1	NA	NA	3	4	5	NA	3	NA	2	1	4	9	NA	3	1	54
chr14	88883054	88904247	chr14:88883054-88904247|+	+	21193	NA	NA	13	1	4	NA	2	NA	10	NA	3	NA	2	1	NA	2	2	4	NA	NA	4	1	1	3	1	NA	NA	NA	54
chr16	16218645	16219768	chr16:16218645-16219768|+	+	1123	229	ABCC1	NA	4	NA	NA	5	1	NA	3	NA	NA	2	NA	8	5	3	2	2	2	3	4	1	1	4	2	NA	2	54
chr17	26449628	26499644	chr17:26449628-26499644|+	+	50016	691	NLK	12	5	6	NA	1	NA	6	NA	5	1	NA	NA	1	2	5	2	NA	NA	1	NA	3	NA	2	1	NA	1	54
chr17	4186092	4200109	chr17:4186092-4200109|-		14017	401	UBE2G1	4	2	3	1	4	3	NA	NA	5	1	3	NA	NA	NA	11	5	NA	1	NA	2	NA	2	3	4	NA	NA	54
chr2	168920009	168986268	chr2:168920009-168986268|-		66259	402	STK39	15	2	3	NA	2	1	13	2	3	NA	1	2	NA	NA	NA	4	NA	NA	1	2	3	NA	NA	NA	NA	NA	54
chr3	50102463	50103935	chr3:50102463-50103935|+	+	1472	411	RBM6	3	3	1	2	3	1	7	2	NA	3	4	2	NA	3	5	5	NA	NA	NA	3	1	1	NA	4	1	NA	54
chr3	52446826	52448603	chr3:52446826-52448603|+	+	1777	255	PHF7	2	4	5	NA	2	1	NA	6	5	1	3	NA	NA	NA	3	8	3	2	NA	1	3	1	4	NA	NA	NA	54
chr5	132426884	132428481	chr5:132426884-132428481|+	+	1597	272	HSPA4	3	3	NA	2	4	3	4	2	NA	NA	3	1	NA	NA	7	8	NA	NA	NA	3	NA	1	5	3	2	NA	54
chr5	76758919	76760634	chr5:76758919-76760634|-		1715	181	WDR41	1	4	1	NA	3	NA	NA	5	2	NA	1	NA	1	NA	4	7	3	1	1	NA	6	2	9	2	1	NA	54
chr9	37126308	37127260	chr9:37126308-37127260|+	+	952	NA	NA	15	NA	1	NA	3	1	22	NA	NA	NA	2	NA	1	NA	NA	NA	NA	2	NA	NA	2	2	NA	1	NA	2	54
chrX	134679347	134690225	chrX:134679347-134690225|+	+	10878	1003	DDX26B	6	NA	6	NA	7	5	4	NA	4	NA	3	1	4	NA	3	1	1	1	NA	NA	1	2	3	1	NA	1	54
chrX	154645235	154649223	chrX:154645235-154649223|-		3988	NA	NA	1	7	2	1	3	1	1	5	2	2	1	NA	1	NA	7	4	1	4	4	2	2	3	NA	NA	NA	NA	54
chrX	17121840	17157084	chrX:17121840-17157084|+	+	35244	398	REPS2	14	2	1	3	2	2	6	5	NA	2	3	NA	1	NA	NA	1	NA	NA	NA	1	NA	NA	NA	1	5	5	54
chr1	108690900	108703915	chr1:108690900-108703915|-		13015	532	SLC25A24	6	NA	9	NA	5	NA	4	1	4	NA	4	2	NA	2	3	9	NA	NA	1	NA	NA	1	2	NA	NA	NA	53
chr1	155695172	155695810	chr1:155695172-155695810|+	+	638	202	DAP3	4	NA	NA	1	NA	NA	1	2	2	NA	NA	NA	6	1	11	4	5	1	NA	5	7	NA	2	NA	NA	1	53
chr11	13435076	13443385	chr11:13435076-13443385|-		8309	707	BTBD10	15	1	4	1	3	1	11	1	3	2	NA	1	NA	NA	3	1	NA	3	2	NA	NA	NA	NA	1	NA	NA	53
chr16	18852886	18856973	chr16:18852886-18856973|-		4087	700	SMG1	8	3	8	3	6	2	3	3	3	1	2	1	4	1	NA	1	NA	3	NA	NA	NA	NA	NA	NA	NA	1	53
chr19	3623685	3624160	chr19:3623685-3624160|-		475	475	CACTIN	4	3	NA	2	2	2	3	2	4	1	2	2	NA	1	15	6	NA	NA	1	NA	2	NA	NA	NA	NA	1	53
chr4	108603170	108622441	chr4:108603170-108622441|-		19271	609	PAPSS1	9	1	1	NA	1	NA	6	1	3	NA	NA	1	NA	NA	15	6	NA	2	NA	1	NA	NA	4	NA	2	NA	53
chr4	83793096	83796975	chr4:83793096-83796975|-		3879	380	SEC31A	NA	2	3	1	4	3	NA	1	2	1	4	2	3	2	2	4	NA	NA	1	4	3	3	3	3	2	NA	53
chr5	127474288	127488497	chr5:127474288-127488497|+	+	14209	955	SLC12A2	13	1	4	NA	1	5	13	3	2	NA	1	2	NA	NA	3	NA	1	NA	NA	1	NA	NA	1	NA	1	1	53
chr6	131466424	131490413	chr6:131466424-131490413|+	+	23989	570	AKAP7	17	NA	4	NA	3	2	6	NA	9	NA	NA	NA	NA	NA	5	1	NA	NA	NA	1	2	1	2	NA	NA	NA	53
chr7	131060182	131084192	chr7:131060182-131084192|+	+	24010	608	MKLN1	6	NA	6	2	4	3	4	1	NA	NA	3	NA	3	1	6	3	2	1	NA	1	NA	NA	NA	NA	2	5	53
chr8	42761315	42798588	chr8:42761315-42798588|+	+	37273	343	HOOK3	10	2	5	NA	1	1	4	NA	3	NA	3	NA	1	NA	5	6	1	2	3	NA	NA	3	2	NA	NA	1	53
chr9	87317073	87325706	chr9:87317073-87325706|+	+	8633	371	NTRK2	25	1	NA	NA	2	NA	18	NA	NA	NA	1	NA	NA	NA	NA	5	NA	NA	NA	NA	NA	NA	NA	1	NA	NA	53
chr1	114372213	114377061	chr1:114372213-114377061|-		4848	356	PTPN22	NA	5	NA	NA	NA	1	NA	7	NA	NA	5	NA	NA	NA	21	2	NA	3	2	4	NA	2	NA	NA	NA	NA	52
chr1	70758070	70781249	chr1:70758070-70781249|-		23179	638	ANKRD13C	5	2	4	1	5	NA	3	1	6	NA	2	NA	1	NA	7	2	2	NA	NA	NA	2	3	2	2	NA	2	52
chr11	61205096	61205585	chr11:61205096-61205585|+	+	489	334	SDHAF2	NA	1	1	3	4	1	NA	3	NA	2	4	NA	3	NA	8	3	NA	3	3	3	2	5	1	1	1	NA	52
chr11	65272657	65272846	chr11:65272657-65272846|+	+	189	NA	NA	4	NA	2	NA	3	NA	3	1	1	1	2	1	4	3	1	NA	5	4	NA	NA	NA	5	2	1	3	6	52
chr12	52886432	52912944	chr12:52886432-52912944|-		26512	NA	NA	NA	NA	NA	NA	NA	NA	NA	NA	NA	NA	NA	NA	52	NA	NA	NA	NA	NA	NA	NA	NA	NA	NA	NA	NA	NA	52
chr14	31596990	31602881	chr14:31596990-31602881|-		5891	1403	HECTD1	11	2	2	3	NA	3	3	4	3	NA	5	NA	3	NA	3	3	2	NA	1	2	1	1	NA	NA	NA	NA	52
chr14	39746137	39748741	chr14:39746137-39748741|+	+	2604	243	CTAGE5	5	NA	9	NA	NA	4	NA	NA	NA	NA	NA	6	3	NA	NA	11	2	1	NA	4	1	NA	4	NA	NA	2	52
chr15	33149215	33194241	chr15:33149215-33194241|-		45026	551	FMN1	20	1	NA	NA	2	2	12	1	1	NA	1	1	NA	NA	NA	1	1	2	NA	NA	3	NA	NA	4	NA	NA	52
chr15	85657103	85658718	chr15:85657103-85658718|+	+	1615	214	PDE8A	4	3	2	1	2	1	NA	4	1	2	1	2	6	1	2	3	NA	NA	3	NA	NA	6	5	2	NA	1	52
chr17	28011580	28030080	chr17:28011580-28030080|-		18500	291	SSH2	1	2	5	1	3	NA	2	2	NA	NA	2	NA	NA	1	9	NA	1	2	1	2	3	3	10	1	NA	1	52
chr18	51797729	51800460	chr18:51797729-51800460|+	+	2731	291	POLI	1	NA	4	NA	2	1	NA	3	3	NA	3	2	2	NA	6	11	NA	NA	NA	NA	2	2	3	4	NA	3	52
chr21	34804483	34805178	chr21:34804483-34805178|+	+	695	318	IFNGR2	NA	2	1	2	NA	1	NA	3	NA	NA	2	2	3	NA	2	9	2	3	2	NA	4	1	12	NA	1	NA	52
chr21	38792600	38845182	chr21:38792600-38845182|+	+	52582	376	DYRK1A	2	NA	2	4	2	2	1	NA	3	2	5	2	1	2	9	2	1	NA	3	2	3	2	2	NA	NA	NA	52
chr4	121675707	121732604	chr4:121675707-121732604|-		56897	758	PRDM5	5	4	12	NA	5	2	NA	1	8	NA	3	1	NA	2	NA	8	NA	1	NA	NA	NA	NA	NA	NA	NA	NA	52
chr7	156549086	156619438	chr7:156549086-156619438|-		70352	656	LMBR1	10	NA	NA	1	3	1	9	2	3	NA	2	NA	2	2	5	3	1	NA	NA	1	NA	2	NA	3	2	NA	52
chr8	28570973	28575724	chr8:28570973-28575724|+	+	4751	2717	EXTL3	14	2	8	NA	NA	1	13	NA	NA	2	NA	1	7	1	NA	NA	1	NA	NA	NA	NA	NA	1	NA	NA	1	52
chr8	90734242	90737869	chr8:90734242-90737869|-		3627	NA	NA	13	2	11	NA	2	1	5	NA	4	NA	1	2	NA	NA	2	7	NA	NA	NA	NA	NA	NA	NA	NA	NA	2	52
chr9	33351557	33352717	chr9:33351557-33352717|+	+	1160	305	NFX1	1	6	1	3	NA	1	NA	5	2	4	NA	1	NA	NA	4	4	2	2	NA	3	4	6	1	2	NA	NA	52
chr11	60971660	60990496	chr11:60971660-60990496|-		18836	NA	NA	NA	NA	NA	NA	NA	8	NA	NA	NA	NA	NA	NA	NA	NA	NA	NA	NA	NA	NA	43	NA	NA	NA	NA	NA	NA	51
chr11	70200406	70202360	chr11:70200406-70202360|+	+	1954	419	PPFIA1	4	2	5	NA	4	1	2	2	2	2	NA	1	1	NA	7	5	NA	1	NA	2	2	4	1	2	NA	1	51
chr11	72695132	72700142	chr11:72695132-72700142|-		5010	318	FCHSD2	4	4	1	1	5	1	2	1	2	1	3	NA	2	1	9	NA	1	NA	NA	3	1	4	3	2	NA	NA	51
chr12	129299319	129299615	chr12:129299319-129299615|-		296	296	SLC15A4	1	2	NA	2	5	5	NA	2	1	2	3	NA	2	NA	3	2	NA	2	2	4	NA	NA	12	NA	NA	1	51
chr14	103470264	103478525	chr14:103470264-103478525|-		8261	272	CDC42BPB	NA	NA	NA	3	2	NA	NA	2	NA	1	2	NA	1	2	6	6	2	NA	2	3	4	4	4	1	3	3	51
chr15	41036244	41037457	chr15:41036244-41037457|-		1213	386	RMDN3	10	2	2	1	1	NA	7	1	2	1	1	NA	NA	NA	8	5	1	NA	NA	1	NA	4	1	NA	NA	3	51
chr15	93467550	93472321	chr15:93467550-93472321|+	+	4771	381	CHD2	3	2	3	NA	NA	1	1	4	2	NA	3	NA	NA	1	9	10	NA	2	NA	1	3	NA	NA	3	1	2	51
chr17	60061531	60062451	chr17:60061531-60062451|-		920	503	MED13	6	NA	4	NA	5	4	4	2	5	1	2	1	2	NA	7	NA	2	NA	NA	NA	NA	1	2	1	1	1	51
chr18	42281139	42281797	chr18:42281139-42281797|+	+	658	658	SETBP1	2	NA	6	1	4	5	1	1	1	NA	4	4	3	2	3	5	NA	4	NA	NA	NA	NA	4	NA	NA	1	51
chr2	15629017	15651474	chr2:15629017-15651474|-		22457	337	NBAS	3	NA	11	NA	3	NA	2	3	7	NA	3	NA	NA	NA	3	8	NA	1	NA	NA	NA	NA	4	1	NA	2	51
chr2	179542851	179585929	chr2:179542851-179585929|-		43078	11178	TTN	NA	NA	28	NA	NA	NA	NA	NA	23	NA	NA	NA	NA	NA	NA	NA	NA	NA	NA	NA	NA	NA	NA	NA	NA	NA	51
chr4	7870348	7873807	chr4:7870348-7873807|-		3459	227	AFAP1	NA	3	5	2	NA	NA	NA	NA	2	1	2	NA	15	2	7	3	3	2	1	NA	1	NA	1	NA	1	NA	51
chr4	87685745	87689129	chr4:87685745-87689129|+	+	3384	487	PTPN13	3	1	5	NA	2	NA	NA	NA	NA	NA	3	2	11	3	2	8	NA	NA	NA	1	NA	NA	1	6	1	2	51
chr5	145197456	145205763	chr5:145197456-145205763|-		8307	496	PRELID2	NA	3	1	1	1	NA	NA	4	1	1	2	NA	4	5	1	NA	6	8	1	3	1	NA	8	NA	NA	NA	51
chr6	31239775	31324734	chr6:31239775-31324734|-		84959	NA	NA	NA	3	NA	NA	8	NA	NA	5	9	NA	9	NA	NA	NA	NA	NA	NA	NA	6	5	NA	6	NA	NA	NA	NA	51
chr6	73001636	73043538	chr6:73001636-73043538|+	+	41902	659	RIMS1	30	NA	NA	NA	1	NA	19	NA	NA	NA	NA	NA	NA	NA	NA	NA	NA	NA	NA	NA	NA	NA	NA	NA	1	NA	51
chr1	179972308	179975702	chr1:179972308-179975702|+	+	3394	228	CEP350	3	4	4	NA	2	3	7	2	1	NA	7	NA	4	NA	3	3	2	NA	NA	NA	NA	NA	4	NA	NA	1	50
chr10	95790439	95792009	chr10:95790439-95792009|+	+	1570	1570	PLCE1	NA	8	4	1	5	NA	NA	10	NA	1	1	NA	3	NA	7	NA	NA	5	NA	4	NA	NA	1	NA	NA	NA	50
chr11	106849344	106856857	chr11:106849344-106856857|-		7513	184	GUCY1A2	NA	NA	4	NA	1	NA	NA	3	1	NA	2	NA	5	NA	1	1	2	NA	NA	2	10	8	10	NA	NA	NA	50
chr11	85685750	85742653	chr11:85685750-85742653|-		56903	1814	PICALM	11	2	14	NA	NA	1	4	NA	3	NA	NA	2	2	NA	2	1	1	NA	NA	NA	2	NA	2	1	1	1	50
chr13	43528083	43544806	chr13:43528083-43544806|-		16723	375	EPSTI1	1	NA	3	1	6	NA	1	1	3	NA	3	NA	1	NA	15	7	NA	NA	4	NA	2	NA	2	NA	NA	NA	50
chr14	75513078	75516421	chr14:75513078-75516421|-		3343	3343	MLH3	NA	4	3	3	2	3	NA	6	1	3	NA	1	5	NA	NA	4	1	3	NA	NA	NA	3	3	1	3	1	50
chr15	90982563	90986710	chr15:90982563-90986710|+	+	4147	446	IQGAP1	2	1	1	NA	2	3	NA	5	NA	NA	4	1	NA	2	16	7	2	1	NA	NA	1	NA	2	NA	NA	NA	50
chr19	40368302	40384167	chr19:40368302-40384167|-		15865	3603	FCGBP	NA	8	1	NA	NA	NA	NA	9	NA	NA	NA	NA	NA	NA	NA	NA	NA	30	2	NA	NA	NA	NA	NA	NA	NA	50
chr19	41754418	41754725	chr19:41754418-41754725|+	+	307	174	AXL	NA	1	2	1	4	NA	NA	NA	6	NA	2	NA	2	NA	3	13	1	2	2	1	NA	4	3	1	NA	2	50
chr2	45773870	45789895	chr2:45773870-45789895|-		16025	569	SRBD1	NA	3	2	NA	6	NA	1	1	1	NA	2	1	2	4	5	7	1	1	NA	3	1	4	3	1	NA	1	50
chr20	34317233	34320057	chr20:34317233-34320057|-		2824	315	RBM39	NA	NA	3	2	2	NA	6	2	4	3	4	NA	3	NA	7	4	NA	NA	NA	5	NA	3	2	NA	NA	NA	50
chr4	39739039	39776553	chr4:39739039-39776553|+	+	37514	336	UBE2K	12	NA	9	2	3	1	7	1	4	NA	1	3	NA	NA	1	NA	NA	NA	NA	2	1	3	NA	NA	NA	NA	50
chr4	39915230	39927553	chr4:39915230-39927553|-		12323	563	PDS5A	1	1	1	NA	4	NA	NA	NA	2	NA	4	1	3	3	6	12	NA	NA	NA	2	3	2	NA	2	1	2	50
chr5	142416760	142437312	chr5:142416760-142437312|+	+	20552	394	ARHGAP26	7	4	2	1	NA	NA	5	3	2	NA	1	NA	NA	1	6	3	NA	3	NA	4	1	NA	5	2	NA	NA	50
chr6	29913227	29977144	chr6:29913227-29977144|+	+	63917	NA	NA	NA	NA	7	NA	NA	NA	NA	10	NA	NA	NA	4	NA	3	9	NA	5	6	NA	NA	6	NA	NA	NA	NA	NA	50
chr6	31831331	31837414	chr6:31831331-31837414|-		6083	NA	NA	NA	5	NA	NA	NA	NA	NA	6	NA	NA	5	NA	NA	2	NA	NA	1	6	11	2	NA	NA	NA	1	8	3	50
chr6	32522466	32548633	chr6:32522466-32548633|-		26167	NA	NA	NA	NA	NA	NA	8	7	NA	NA	NA	NA	11	NA	2	1	NA	1	NA	1	NA	1	NA	NA	5	4	5	4	50
chrX	139865364	139865491	chrX:139865364-139865491|+	+	127	NA	NA	22	1	4	NA	NA	NA	14	NA	NA	NA	NA	NA	NA	NA	NA	9	NA	NA	NA	NA	NA	NA	NA	NA	NA	NA	50
chr10	103432671	103436193	chr10:103432671-103436193|-		3522	415	FBXW4	6	NA	5	1	4	NA	NA	NA	3	NA	6	NA	NA	2	5	11	NA	NA	NA	NA	NA	NA	4	NA	NA	2	49
chr10	116879948	116975638	chr10:116879948-116975638|+	+	95690	1239	ATRNL1	28	NA	NA	NA	NA	NA	20	NA	NA	NA	NA	NA	NA	NA	NA	NA	NA	NA	NA	NA	NA	1	NA	NA	NA	NA	49
chr11	108098321	108100050	chr11:108098321-108100050|+	+	1729	361	ATM	1	NA	2	NA	2	5	3	NA	1	NA	4	NA	NA	NA	12	6	NA	1	NA	NA	NA	3	6	3	NA	NA	49
chr12	19615443	19626289	chr12:19615443-19626289|+	+	10846	316	AEBP2	4	1	1	NA	2	3	4	2	2	NA	1	1	3	NA	11	4	1	NA	NA	3	3	NA	2	NA	1	NA	49
chr18	46858233	46906128	chr18:46858233-46906128|-		47895	570	DYM	6	4	NA	1	1	2	2	5	NA	1	4	1	NA	2	9	5	NA	NA	NA	NA	1	NA	2	2	NA	1	49
chr19	11289020	11289396	chr19:11289020-11289396|-		376	295	KANK2	1	4	3	3	5	1	NA	8	3	2	NA	2	2	2	1	2	1	1	NA	2	1	1	3	1	NA	NA	49
chr19	49136700	49136912	chr19:49136700-49136912|-		212	212	DBP	3	NA	2	5	2	1	1	3	NA	2	NA	1	NA	NA	5	6	NA	3	NA	2	1	5	3	3	NA	1	49
chr2	136432901	136437894	chr2:136432901-136437894|+	+	4993	307	R3HDM1	13	NA	NA	NA	NA	NA	15	2	NA	NA	5	NA	NA	NA	5	2	NA	NA	NA	1	1	2	3	NA	NA	NA	49
chr21	40600425	40601362	chr21:40600425-40601362|-		937	208	BRWD1	1	5	NA	NA	NA	1	1	5	1	NA	2	NA	3	NA	4	5	1	NA	NA	3	2	3	10	1	NA	1	49
chr5	38991050	39021238	chr5:38991050-39021238|-		30188	486	RICTOR	8	NA	1	NA	1	1	1	1	2	NA	NA	1	2	2	9	6	1	2	NA	1	2	5	2	1	NA	NA	49
chr6	107824860	107827631	chr6:107824860-107827631|+	+	2771	325	SOBP	19	1	5	NA	NA	NA	8	4	3	NA	1	NA	NA	2	1	1	2	1	NA	NA	NA	NA	NA	NA	1	NA	49
chr7	65751497	65751696	chr7:65751497-65751696|+	+	199	199	TPST1	NA	1	NA	NA	2	NA	2	4	NA	NA	3	1	2	1	5	11	NA	2	1	1	1	4	5	2	1	NA	49
chr9	114341075	114348445	chr9:114341075-114348445|-		7370	442	PTGR1	1	NA	NA	10	1	NA	2	NA	1	6	2	NA	NA	1	NA	5	1	NA	NA	NA	2	8	5	3	1	NA	49
chr9	99220660	99228060	chr9:99220660-99228060|+	+	7400	394	HABP4	19	NA	1	NA	NA	1	11	1	2	1	2	NA	NA	1	NA	5	NA	3	NA	NA	NA	NA	NA	2	NA	NA	49
chr1	151288048	151288985	chr1:151288048-151288985|-		937	937	PI4KB	7	3	1	NA	5	1	5	4	2	1	2	1	NA	NA	3	2	NA	2	NA	2	2	NA	1	3	NA	1	48
chr1	204082042	204083733	chr1:204082042-204083733|+	+	1691	419	SOX13	1	NA	3	4	NA	NA	NA	3	3	2	NA	NA	3	NA	NA	10	1	3	NA	NA	3	2	6	1	1	2	48
chr1	21097422	21100103	chr1:21097422-21100103|-		2681	304	HP1BP3	NA	4	NA	NA	3	NA	NA	4	NA	NA	NA	2	3	2	2	4	3	2	3	1	1	6	7	NA	1	NA	48
chr1	237532833	237620035	chr1:237532833-237620035|+	+	87202	1303	RYR2	NA	NA	24	NA	NA	1	NA	NA	23	NA	NA	NA	NA	NA	NA	NA	NA	NA	NA	NA	NA	NA	NA	NA	NA	NA	48
chr1	59805629	59812070	chr1:59805629-59812070|+	+	6441	264	FGGY	1	2	7	5	3	2	NA	NA	5	2	1	NA	2	NA	3	3	NA	NA	NA	NA	2	3	4	3	NA	NA	48
chr11	118422500	118430579	chr11:118422500-118430579|-		8079	860	IFT46	5	1	7	NA	3	2	5	NA	2	NA	5	1	1	NA	2	10	NA	NA	NA	1	NA	NA	1	1	1	NA	48
chr11	60971660	61009322	chr11:60971660-61009322|-		37662	NA	NA	NA	NA	NA	NA	NA	8	NA	NA	NA	NA	NA	NA	NA	NA	NA	NA	NA	NA	NA	40	NA	NA	NA	NA	NA	NA	48
chr12	70671911	70704797	chr12:70671911-70704797|+	+	32886	490	CNOT2	6	2	NA	5	2	1	2	2	1	4	3	NA	NA	NA	4	3	NA	NA	1	3	5	1	NA	2	NA	1	48
chr14	102661274	102676199	chr14:102661274-102676199|+	+	14925	1443	WDR20	7	2	NA	NA	5	2	6	4	2	NA	3	NA	2	3	3	NA	NA	NA	1	NA	2	4	2	NA	NA	NA	48
chr15	76584771	76588078	chr15:76584771-76588078|-		3307	312	ETFA	1	2	1	NA	5	2	NA	2	1	1	2	2	1	NA	3	3	3	3	1	2	3	6	2	NA	1	1	48
chr18	21644103	21663045	chr18:21644103-21663045|+	+	18942	817	TTC39C	7	2	NA	2	1	NA	9	2	NA	2	3	NA	NA	NA	6	5	NA	1	2	NA	NA	4	NA	2	NA	NA	48
chr20	10536878	10541468	chr20:10536878-10541468|+	+	4590	211	SLX4IP	2	1	NA	1	NA	2	1	3	NA	1	NA	1	7	4	6	1	1	3	4	NA	NA	2	1	3	2	2	48
chr3	119219541	119236162	chr3:119219541-119236162|+	+	16621	513	TIMMDC1	3	3	7	NA	4	2	NA	NA	6	NA	1	NA	NA	2	NA	6	NA	2	NA	2	NA	3	5	2	NA	NA	48
chr4	103635594	103647840	chr4:103635594-103647840|-		12246	496	MANBA	1	2	NA	1	5	2	NA	3	5	1	4	1	2	NA	5	5	1	2	1	1	3	3	NA	NA	NA	NA	48
chr4	144359151	144361535	chr4:144359151-144361535|+	+	2384	992	GAB1	4	NA	21	1	NA	1	6	1	14	NA	NA	NA	NA	NA	NA	NA	NA	NA	NA	NA	NA	NA	NA	NA	NA	NA	48
chr5	38991050	39003724	chr5:38991050-39003724|-		12674	388	RICTOR	8	NA	5	NA	NA	1	6	1	3	NA	4	NA	2	NA	5	5	NA	NA	NA	1	NA	NA	5	2	NA	NA	48
chr6	152650864	152653025	chr6:152650864-152653025|-		2161	2161	SYNE1	16	3	NA	NA	1	4	7	NA	NA	NA	4	2	1	3	1	NA	NA	1	NA	1	NA	NA	1	3	NA	NA	48
chr6	161455290	161471011	chr6:161455290-161471011|+	+	15721	1555	MAP3K4	8	NA	1	1	3	1	5	NA	1	1	3	2	4	1	6	NA	1	1	3	NA	NA	NA	1	2	3	NA	48
chr6	18236682	18258636	chr6:18236682-18258636|-		21954	902	DEK	1	3	NA	NA	3	3	2	7	NA	1	2	NA	NA	3	4	4	1	1	NA	NA	2	3	2	3	NA	3	48
chr7	40027197	40027857	chr7:40027197-40027857|+	+	660	660	CDK13	1	3	NA	2	3	NA	3	3	2	1	2	1	4	NA	13	3	2	2	1	NA	NA	NA	1	1	NA	NA	48
chr8	109462051	109468159	chr8:109462051-109468159|+	+	6108	323	EMC2	7	NA	2	NA	NA	3	5	NA	NA	NA	4	NA	NA	NA	6	4	1	1	NA	2	2	4	3	2	NA	2	48
chr8	48192449	48206619	chr8:48192449-48206619|+	+	14170	492	KIAA0146	NA	1	4	NA	1	NA	4	2	NA	2	4	NA	2	NA	8	8	4	NA	NA	NA	4	NA	4	NA	NA	NA	48
chr9	114296018	114296633	chr9:114296018-114296633|+	+	615	220	ZNF483	3	5	1	1	NA	2	3	2	NA	NA	1	3	1	NA	2	14	NA	NA	NA	NA	3	NA	2	2	1	2	48
chr9	96233422	96238620	chr9:96233422-96238620|+	+	5198	330	FAM120A	2	4	NA	NA	1	1	1	3	NA	2	NA	NA	2	2	8	3	2	1	3	2	4	3	3	1	NA	NA	48
chrX	147743428	147744289	chrX:147743428-147744289|+	+	861	861	AFF2	13	NA	2	2	7	3	5	NA	NA	NA	10	1	NA	2	1	NA	NA	1	1	NA	NA	NA	NA	NA	NA	NA	48
chr1	200729966	200784772	chr1:200729966-200784772|+	+	54806	506	CAMSAP2	14	NA	3	NA	2	3	10	3	NA	NA	NA	2	2	NA	NA	5	1	NA	1	NA	NA	1	NA	NA	NA	NA	47
chr1	44773981	44804994	chr1:44773981-44804994|-		31013	547	ERI3	8	1	4	NA	2	NA	7	3	2	2	1	NA	2	1	5	5	1	NA	1	1	NA	NA	1	NA	NA	NA	47
chr10	102683731	102685776	chr10:102683731-102685776|+	+	2045	1069	FAM178A	8	4	3	2	1	3	4	3	1	NA	4	2	3	1	1	2	NA	NA	1	NA	NA	2	NA	NA	NA	2	47
chr10	96201652	96234540	chr10:96201652-96234540|+	+	32888	240	TBC1D12	7	3	NA	NA	1	NA	6	3	2	NA	1	NA	NA	2	4	5	1	NA	NA	NA	2	2	4	1	NA	3	47
chr11	46098304	46113774	chr11:46098304-46113774|-		15470	389	PHF21A	10	NA	4	NA	NA	3	11	NA	4	NA	NA	NA	NA	NA	3	10	NA	NA	NA	NA	NA	2	NA	NA	NA	NA	47
chr12	27867712	27877119	chr12:27867712-27877119|+	+	9407	410	MRPS35	5	1	5	2	NA	1	2	2	3	1	3	NA	NA	2	5	4	3	NA	2	NA	2	NA	2	NA	NA	2	47
chr14	106539469	106579172	chr14:106539469-106579172|-		39703	NA	NA	NA	3	NA	NA	4	1	NA	2	NA	NA	4	2	NA	NA	18	3	1	2	3	3	NA	1	NA	NA	NA	NA	47
chr14	33684387	33684793	chr14:33684387-33684793|+	+	406	296	NPAS3	15	2	1	NA	1	NA	11	1	2	NA	2	NA	NA	2	1	7	NA	1	NA	1	NA	NA	NA	NA	NA	NA	47
chr16	19627435	19659204	chr16:19627435-19659204|+	+	31769	1005	C16orf62	15	NA	4	NA	3	NA	10	1	3	NA	4	NA	NA	1	NA	NA	NA	NA	NA	NA	1	NA	1	4	NA	NA	47
chr16	88008653	88017865	chr16:88008653-88017865|+	+	9212	448	BANP	NA	NA	1	1	1	2	NA	2	1	NA	2	2	6	2	11	1	NA	1	5	2	2	1	2	2	NA	NA	47
chr17	57808781	57851246	chr17:57808781-57851246|+	+	42465	740	VMP1	21	NA	NA	NA	NA	NA	10	NA	NA	NA	1	NA	3	NA	4	4	NA	1	NA	NA	NA	NA	3	NA	NA	NA	47
chr2	202625603	202626541	chr2:202625603-202626541|-		938	938	ALS2	5	NA	5	2	NA	1	9	2	4	2	1	1	1	NA	NA	5	NA	1	NA	1	NA	5	NA	2	NA	NA	47
chr2	214174782	214239843	chr2:214174782-214239843|+	+	65061	663	SPAG16	10	2	NA	NA	NA	4	7	1	NA	NA	NA	NA	NA	NA	2	4	1	NA	NA	NA	1	2	6	4	NA	3	47
chr20	52773707	52788209	chr20:52773707-52788209|-		14502	1106	CYP24A1	NA	NA	NA	NA	NA	NA	NA	NA	NA	NA	NA	NA	22	NA	3	NA	NA	NA	NA	NA	NA	NA	NA	20	NA	2	47
chr3	130649259	130660543	chr3:130649259-130660543|+	+	11284	525	ATP2C1	4	NA	2	1	2	1	NA	1	1	1	2	NA	1	3	8	8	NA	2	2	NA	1	NA	2	3	NA	2	47
chr3	183368083	183390272	chr3:183368083-183390272|+	+	22189	1663	KLHL24	14	2	8	NA	1	NA	13	NA	3	NA	1	NA	NA	NA	NA	1	NA	NA	NA	NA	NA	NA	1	2	NA	1	47
chr3	71064699	71102924	chr3:71064699-71102924|-		38225	692	FOXP1	2	1	6	NA	4	NA	2	4	4	NA	2	NA	4	NA	NA	4	NA	3	NA	2	3	1	1	1	1	2	47
chr4	36230203	36231267	chr4:36230203-36231267|-		1064	1064	ARAP2	NA	2	NA	2	6	NA	NA	2	NA	3	6	NA	10	1	4	4	NA	NA	NA	NA	NA	4	2	NA	1	NA	47
chr4	75040222	75091111	chr4:75040222-75091111|+	+	50889	662	MTHFD2L	4	3	6	1	NA	NA	5	1	3	1	2	NA	NA	NA	4	2	NA	NA	NA	NA	1	10	1	NA	2	1	47
chr7	104678572	104681470	chr7:104678572-104681470|+	+	2898	259	KMT2E	7	NA	NA	NA	NA	NA	2	2	3	NA	1	NA	1	NA	7	5	2	2	2	2	4	NA	4	3	NA	NA	47
chr8	141745349	141762415	chr8:141745349-141762415|-		17066	783	PTK2	19	2	4	NA	NA	NA	11	1	2	1	NA	NA	NA	NA	2	NA	NA	NA	NA	NA	2	1	NA	1	NA	1	47
chr8	41518947	41519459	chr8:41518947-41519459|-		512	201	ANK1	16	NA	9	NA	NA	NA	6	NA	16	NA	NA	NA	NA	NA	NA	NA	NA	NA	NA	NA	NA	NA	NA	NA	NA	NA	47
chr8	68044185	68049838	chr8:68044185-68049838|+	+	5653	278	CSPP1	3	2	4	NA	3	NA	2	NA	3	NA	3	1	2	NA	5	6	1	NA	NA	NA	1	6	3	1	NA	1	47
chr14	71867510	71884913	chr14:71867510-71884913|+	+	17403	NA	NA	2	1	NA	3	2	NA	3	2	NA	NA	3	NA	4	NA	5	NA	4	3	2	2	NA	2	4	3	NA	1	46
chr16	72094273	72110464	chr16:72094273-72110464|+	+	16191	NA	NA	NA	NA	NA	10	NA	NA	NA	NA	NA	6	NA	NA	NA	NA	NA	NA	NA	NA	NA	NA	10	20	NA	NA	NA	NA	46
chr17	16004563	16005119	chr17:16004563-16005119|-		556	556	NCOR1	5	2	3	NA	NA	NA	NA	3	3	1	2	NA	1	5	2	10	1	1	2	1	NA	NA	1	2	NA	1	46
chr17	47388673	47389404	chr17:47388673-47389404|-		731	261	ZNF652	NA	3	NA	3	NA	NA	1	7	NA	NA	NA	NA	4	NA	NA	7	2	5	NA	1	2	NA	2	5	4	NA	46
chr17	7402357	7402810	chr17:7402357-7402810|+	+	453	336	POLR2A	2	1	1	3	3	NA	1	1	2	1	4	NA	NA	2	12	3	NA	2	NA	1	1	2	3	NA	NA	1	46
chr18	19345732	19399607	chr18:19345732-19399607|+	+	53875	1639	MIB1	9	4	1	1	NA	1	4	NA	2	1	2	NA	NA	1	1	2	NA	3	1	1	2	NA	1	3	1	5	46
chr18	9524591	9525849	chr18:9524591-9525849|+	+	1258	294	RALBP1	12	NA	NA	NA	NA	NA	NA	NA	7	NA	NA	NA	NA	NA	8	10	NA	NA	NA	NA	NA	NA	9	NA	NA	NA	46
chr19	41242890	41243674	chr19:41242890-41243674|+	+	784	174	ITPKC	4	NA	3	1	NA	1	6	2	1	NA	3	1	2	NA	2	2	3	1	3	4	2	5	NA	NA	NA	NA	46
chr2	122514815	122519100	chr2:122514815-122519100|+	+	4285	408	TSN	4	2	2	NA	6	NA	1	1	NA	1	4	1	1	NA	7	3	2	NA	1	NA	2	NA	4	2	NA	2	46
chr3	133907680	133914026	chr3:133907680-133914026|-		6346	323	RYK	3	2	5	NA	1	3	NA	1	4	NA	4	NA	4	NA	5	6	NA	NA	2	NA	NA	NA	5	NA	1	NA	46
chr3	52771601	52775515	chr3:52771601-52775515|-		3914	429	NEK4	5	NA	4	3	1	NA	5	3	1	1	1	1	1	3	3	4	NA	NA	NA	1	3	2	1	2	NA	1	46
chr4	151023629	151023964	chr4:151023629-151023964|+	+	335	335	DCLK2	3	4	3	NA	1	3	2	4	NA	NA	2	4	NA	NA	3	3	1	6	NA	NA	NA	NA	5	NA	1	1	46
chr4	156617907	156643344	chr4:156617907-156643344|+	+	25437	1983	GUCY1A3	4	4	17	NA	1	1	2	1	2	NA	5	NA	NA	NA	1	4	1	NA	1	NA	NA	NA	2	NA	NA	NA	46
chr5	36982266	36986403	chr5:36982266-36986403|+	+	4137	NA	NA	NA	4	NA	2	2	NA	NA	5	2	5	NA	NA	1	2	5	1	2	2	1	NA	2	4	2	1	NA	3	46
chr8	17868745	17869336	chr8:17868745-17869336|+	+	591	291	PCM1	10	1	3	2	7	1	2	2	3	2	5	1	1	NA	2	2	NA	NA	NA	NA	1	NA	NA	1	NA	NA	46
chr1	12638745	12639440	chr1:12638745-12639440|-		695	359	DHRS3	NA	1	NA	14	NA	NA	NA	1	NA	8	1	NA	2	NA	4	3	NA	1	NA	2	NA	2	1	NA	4	1	45
chr10	105197771	105198565	chr10:105197771-105198565|+	+	794	180	PDCD11	3	1	1	4	1	NA	1	3	2	3	2	NA	2	1	3	3	2	2	1	1	1	2	3	1	1	1	45
chr10	35805450	35819171	chr10:35805450-35819171|+	+	13721	315	CCNY	9	NA	5	NA	2	1	4	1	2	NA	NA	NA	2	NA	1	3	2	NA	1	NA	3	1	3	4	NA	1	45
chr11	108137897	108138069	chr11:108137897-108138069|+	+	172	172	ATM	NA	1	1	NA	6	NA	NA	4	NA	NA	3	1	NA	4	6	4	3	NA	2	2	3	4	NA	1	NA	NA	45
chr12	32760890	32764217	chr12:32760890-32764217|+	+	3327	345	FGD4	NA	2	3	1	1	NA	NA	3	4	2	2	NA	NA	NA	6	NA	NA	4	1	10	2	NA	3	NA	1	NA	45
chr13	21305979	21306260	chr13:21305979-21306260|-		281	281	N6AMT2	NA	2	NA	1	2	3	NA	2	NA	2	1	NA	2	1	1	10	1	1	2	3	3	3	4	NA	1	NA	45
chr13	42439871	42461497	chr13:42439871-42461497|-		21626	774	VWA8	6	3	10	NA	NA	NA	6	2	7	2	NA	NA	1	NA	1	NA	NA	3	NA	1	1	1	NA	1	NA	NA	45
chr14	106453060	106539383	chr14:106453060-106539383|-		86323	NA	NA	NA	1	NA	NA	4	2	NA	NA	NA	NA	NA	1	NA	3	10	2	2	10	7	NA	1	NA	1	1	NA	NA	45
chr18	76856475	76886375	chr18:76856475-76886375|+	+	29900	548	ATP9B	9	NA	3	NA	1	1	5	NA	NA	NA	1	NA	1	2	2	9	2	4	NA	NA	1	NA	NA	4	NA	NA	45
chr2	200173482	200246543	chr2:200173482-200246543|-		73061	1394	SATB2	21	1	NA	1	NA	NA	15	2	NA	1	NA	NA	NA	NA	NA	NA	1	2	NA	NA	NA	NA	1	NA	NA	NA	45
chr2	230723487	230744844	chr2:230723487-230744844|-		21357	1076	TRIP12	8	5	4	NA	1	NA	5	3	2	NA	2	NA	1	NA	1	5	NA	NA	NA	1	NA	NA	3	3	NA	1	45
chr22	43435785	43442579	chr22:43435785-43442579|-		6794	NA	NA	6	1	NA	NA	NA	3	1	1	2	NA	NA	2	3	3	3	7	1	2	NA	3	2	NA	1	2	1	1	45
chr3	101389973	101391057	chr3:101389973-101391057|-		1084	468	ZBTB11	1	3	NA	NA	6	NA	NA	3	NA	NA	1	1	NA	NA	6	6	NA	1	NA	7	3	1	1	3	1	1	45
chr3	13170804	13171025	chr3:13170804-13171025|-		221	NA	NA	12	1	3	NA	NA	NA	6	NA	2	3	3	NA	15	NA	NA	NA	NA	NA	NA	NA	NA	NA	NA	NA	NA	NA	45
chr3	138289159	138291826	chr3:138289159-138291826|-		2667	522	CEP70	NA	3	1	1	5	2	1	1	2	NA	2	2	1	3	7	4	NA	1	NA	NA	NA	4	3	1	NA	1	45
chr3	56600621	56601081	chr3:56600621-56601081|+	+	460	270	CCDC66	NA	NA	NA	NA	4	2	2	2	3	NA	7	NA	1	NA	7	3	NA	1	NA	3	1	2	3	3	NA	1	45
chr5	83356118	83362425	chr5:83356118-83362425|-		6307	486	EDIL3	3	3	NA	NA	NA	2	8	6	1	NA	3	1	NA	1	NA	1	NA	1	2	NA	NA	NA	13	NA	NA	NA	45
chr6	31239542	31324631	chr6:31239542-31324631|-		85089	NA	NA	NA	8	9	4	NA	3	NA	9	6	4	NA	2	NA	NA	NA	NA	NA	NA	NA	NA	NA	NA	NA	NA	NA	NA	45
chr7	135262543	135277940	chr7:135262543-135277940|+	+	15397	1182	NUP205	6	2	NA	NA	1	1	3	3	NA	NA	5	3	3	3	6	2	3	NA	NA	1	1	1	NA	NA	1	NA	45
chr7	43679047	43680248	chr7:43679047-43680248|-		1201	310	COA1	1	2	3	2	5	NA	1	5	1	NA	1	NA	NA	1	9	5	NA	1	NA	NA	2	NA	3	1	1	1	45
chr9	35546426	35548532	chr9:35546426-35548532|+	+	2106	2106	RUSC2	4	4	NA	2	NA	2	5	6	4	NA	NA	1	NA	NA	5	5	NA	NA	1	2	NA	NA	NA	3	NA	1	45
chr1	160293220	160302347	chr1:160293220-160302347|-		9127	320	COPA	2	1	4	1	5	NA	1	NA	2	NA	4	NA	1	NA	6	3	6	3	NA	NA	NA	2	2	NA	1	NA	44
chr10	111883774	111890244	chr10:111883774-111890244|+	+	6470	589	ADD3	6	NA	5	NA	1	1	4	2	5	NA	2	NA	1	3	3	5	1	1	NA	NA	NA	1	1	NA	NA	2	44
chr10	128768965	128788867	chr10:128768965-128788867|+	+	19902	427	DOCK1	3	1	3	NA	4	NA	4	1	3	NA	5	NA	1	1	3	6	2	1	NA	NA	NA	NA	2	3	NA	1	44
chr10	5741487	5756170	chr10:5741487-5756170|+	+	14683	NA	NA	13	4	NA	NA	NA	NA	11	2	NA	NA	NA	NA	2	2	1	NA	NA	4	NA	NA	NA	2	NA	1	NA	2	44
chr12	28458581	28544344	chr12:28458581-28544344|+	+	85763	653	CCDC91	11	NA	6	1	1	NA	6	NA	3	1	NA	NA	NA	NA	8	5	2	NA	NA	NA	NA	NA	NA	NA	NA	NA	44
chr12	96717725	96728643	chr12:96717725-96728643|-		10918	312	CDK17	4	2	NA	1	5	NA	NA	NA	1	NA	4	1	1	1	5	5	NA	NA	NA	2	2	3	7	NA	NA	NA	44
chr13	42385360	42393522	chr13:42385360-42393522|-		8162	363	VWA8	2	2	7	1	4	NA	1	2	7	1	5	NA	NA	NA	4	2	NA	NA	1	NA	NA	2	2	1	NA	NA	44
chr14	34394823	34400421	chr14:34394823-34400421|-		5598	NA	NA	5	1	NA	NA	2	NA	4	3	NA	NA	3	1	1	NA	NA	NA	NA	NA	NA	1	NA	NA	23	NA	NA	NA	44
chr14	73614502	73640415	chr14:73614502-73640415|+	+	25913	615	PSEN1	5	2	6	2	NA	2	1	NA	2	1	4	NA	1	NA	5	2	1	NA	NA	2	3	2	2	1	NA	NA	44
chr18	33606862	33613800	chr18:33606862-33613800|-		6938	638	RPRD1A	3	NA	5	2	4	NA	NA	3	3	1	NA	NA	2	NA	6	6	1	NA	NA	NA	1	4	NA	NA	2	1	44
chr19	13135834	13136366	chr19:13135834-13136366|+	+	532	532	NFIX	NA	1	3	2	2	2	NA	3	NA	1	2	NA	1	NA	NA	13	1	1	1	4	2	NA	3	NA	NA	2	44
chr5	40852275	40854198	chr5:40852275-40854198|+	+	1923	NA	NA	NA	NA	6	NA	3	5	1	NA	NA	1	4	2	3	2	1	8	1	NA	NA	NA	3	2	NA	1	NA	1	44
chr5	74130250	74137504	chr5:74130250-74137504|-		7254	493	FAM169A	14	NA	NA	1	NA	NA	14	NA	NA	NA	NA	NA	2	1	NA	3	NA	NA	NA	NA	1	5	NA	2	NA	1	44
chr6	155095122	155154543	chr6:155095122-155154543|+	+	59421	NA	NA	4	NA	16	NA	3	2	2	NA	9	NA	3	3	1	NA	NA	NA	NA	NA	NA	NA	NA	NA	1	NA	NA	NA	44
chr7	128845043	128846428	chr7:128845043-128846428|+	+	1385	727	SMO	NA	2	NA	6	NA	1	NA	3	NA	4	NA	NA	2	2	4	6	NA	1	NA	NA	2	4	2	1	2	2	44
chr7	24663284	24720139	chr7:24663284-24720139|+	+	56855	1448	MPP6	7	NA	1	2	2	2	2	2	NA	2	3	NA	1	1	1	6	1	NA	3	3	NA	1	4	NA	NA	NA	44
chr7	91924202	91936970	chr7:91924202-91936970|+	+	12768	576	ANKIB1	5	2	3	1	2	3	4	2	3	NA	1	NA	NA	NA	NA	4	NA	NA	4	2	1	NA	2	1	1	3	44
chr8	30332294	30361953	chr8:30332294-30361953|+	+	29659	331	RBPMS	NA	2	1	1	1	3	NA	NA	2	NA	NA	4	NA	1	9	3	NA	3	NA	1	NA	4	6	2	NA	1	44
chr9	112898406	112900819	chr9:112898406-112900819|+	+	2413	2413	PALM2-AKAP2	3	2	8	3	4	1	2	NA	2	4	1	2	2	1	5	1	NA	NA	NA	NA	1	NA	NA	2	NA	NA	44
chrX	79962925	79975155	chrX:79962925-79975155|-		12230	676	BRWD3	11	1	2	4	2	NA	8	NA	2	1	1	NA	NA	NA	2	4	NA	NA	NA	NA	NA	3	NA	1	1	1	44
chr1	180953812	180974599	chr1:180953812-180974599|-		20787	656	STX6	7	NA	5	NA	NA	NA	4	NA	6	NA	NA	3	1	3	5	6	NA	NA	NA	NA	2	NA	1	NA	NA	NA	43
chr1	52293467	52299842	chr1:52293467-52299842|-		6375	228	NRD1	NA	4	NA	1	1	NA	1	2	NA	NA	3	1	1	NA	5	6	2	3	1	1	2	4	1	NA	1	3	43
chr12	47497895	47501947	chr12:47497895-47501947|+	+	4052	NA	NA	NA	NA	NA	2	3	NA	NA	1	2	NA	3	NA	3	5	12	5	NA	1	NA	NA	1	4	NA	NA	NA	1	43
chr12	69983264	69987393	chr12:69983264-69987393|+	+	4129	536	CCT2	8	2	6	NA	1	1	5	NA	2	NA	1	NA	2	NA	4	3	1	1	1	2	1	1	1	NA	NA	NA	43
chr13	45725821	45781640	chr13:45725821-45781640|+	+	55819	227	GTF2F2	7	2	NA	1	3	NA	4	NA	2	NA	1	NA	2	1	3	7	NA	NA	NA	NA	4	NA	3	1	NA	2	43
chr13	47297355	47308133	chr13:47297355-47308133|+	+	10778	326	LRCH1	2	2	NA	NA	NA	2	11	3	3	1	NA	NA	1	NA	5	2	1	NA	3	4	1	NA	1	1	NA	NA	43
chr14	107049074	107131334	chr14:107049074-107131334|-		82260	NA	NA	NA	NA	NA	NA	5	19	NA	NA	NA	NA	NA	17	NA	NA	NA	NA	NA	NA	NA	2	NA	NA	NA	NA	NA	NA	43
chr15	93540186	93545547	chr15:93540186-93545547|+	+	5361	683	CHD2	7	NA	NA	2	NA	NA	8	1	NA	2	NA	NA	16	NA	NA	NA	1	NA	NA	NA	3	NA	1	1	NA	1	43
chr18	21644103	21649235	chr18:21644103-21649235|+	+	5132	293	TTC39C	1	3	NA	1	4	1	NA	3	NA	NA	2	NA	2	2	5	7	1	NA	NA	4	4	3	NA	NA	NA	NA	43
chr18	9195548	9221997	chr18:9195548-9221997|+	+	26449	856	ANKRD12	3	4	2	NA	3	3	4	2	NA	NA	3	1	3	1	3	2	1	NA	1	1	NA	1	4	NA	NA	1	43
chr19	33604672	33605325	chr19:33604672-33605325|+	+	653	304	GPATCH1	7	2	2	2	3	NA	6	2	2	1	3	NA	NA	1	3	2	1	1	NA	NA	1	2	1	NA	1	NA	43
chr2	201283972	201284219	chr2:201283972-201284219|+	+	247	247	SPATS2L	1	3	1	3	3	2	NA	1	NA	4	3	2	3	NA	2	3	1	2	NA	NA	3	NA	1	2	NA	3	43
chr20	34241449	34246936	chr20:34241449-34246936|-		5487	NA	NA	4	1	5	NA	2	1	NA	NA	1	NA	5	2	6	1	NA	2	1	2	NA	NA	2	2	1	4	1	NA	43
chr22	47022647	47033857	chr22:47022647-47033857|+	+	11210	332	GRAMD4	NA	4	2	NA	NA	1	NA	1	2	NA	NA	1	NA	NA	3	6	NA	1	6	1	2	NA	13	NA	NA	NA	43
chr3	107429298	107435696	chr3:107429298-107435696|+	+	6398	414	BBX	4	2	3	NA	2	2	3	2	3	NA	3	1	2	NA	1	7	NA	NA	NA	1	NA	1	4	2	NA	NA	43
chr4	128842678	128861152	chr4:128842678-128861152|-		18474	797	MFSD8	4	3	3	2	2	3	2	5	NA	1	2	1	3	NA	1	1	NA	1	2	2	NA	NA	3	1	1	NA	43
chr5	10415599	10417516	chr5:10415599-10417516|+	+	1917	317	2015-03-06	2	5	NA	NA	1	NA	2	6	NA	NA	NA	NA	1	2	8	3	3	2	NA	2	NA	NA	NA	2	NA	4	43
chr6	160467529	160469575	chr6:160467529-160469575|+	+	2046	611	IGF2R	4	2	3	1	2	2	NA	NA	2	NA	NA	2	NA	2	7	5	NA	NA	1	NA	1	3	3	1	NA	2	43
chr6	35280078	35280549	chr6:35280078-35280549|+	+	471	384	DEF6	NA	NA	NA	NA	NA	NA	2	2	NA	NA	NA	NA	4	1	19	6	NA	3	NA	1	1	NA	NA	1	NA	3	43
chr6	76344422	76373234	chr6:76344422-76373234|+	+	28812	641	SENP6	14	1	3	NA	3	NA	5	1	3	NA	3	1	NA	NA	NA	NA	1	1	NA	1	1	1	NA	4	NA	NA	43
chr7	97820925	97823884	chr7:97820925-97823884|+	+	2959	2959	LMTK2	10	2	3	NA	2	1	5	2	4	1	NA	NA	NA	NA	1	3	NA	NA	NA	1	3	2	NA	1	NA	2	43
chr8	133634856	133673873	chr8:133634856-133673873|-		39017	904	LRRC6	15	2	3	NA	NA	1	6	2	1	NA	2	2	NA	2	NA	1	NA	NA	1	NA	1	NA	1	3	NA	NA	43
chr9	123593608	123595734	chr9:123593608-123595734|-		2126	388	PSMD5	5	1	4	NA	NA	1	13	NA	5	NA	5	1	NA	NA	2	5	NA	NA	NA	NA	NA	NA	1	NA	NA	NA	43
chr9	127670655	127674305	chr9:127670655-127674305|-		3650	222	GOLGA1	2	1	1	3	5	2	NA	2	NA	1	2	1	NA	NA	4	3	NA	4	NA	2	1	3	5	NA	1	NA	43
chr9	20819794	20823114	chr9:20819794-20823114|+	+	3320	465	FOCAD	1	2	5	NA	3	1	NA	2	2	NA	2	NA	1	NA	11	6	3	1	NA	1	NA	NA	2	NA	NA	NA	43
chr9	5968018	5988545	chr9:5968018-5988545|-		20527	1619	KIAA2026	2	4	3	NA	3	NA	NA	4	4	NA	NA	NA	5	4	NA	2	NA	NA	1	NA	1	NA	2	4	1	3	43
chr9	86294689	86301070	chr9:86294689-86301070|-		6381	531	UBQLN1	NA	1	7	1	NA	NA	4	2	2	1	NA	3	3	1	2	4	NA	NA	NA	NA	2	2	6	2	NA	NA	43
chrX	10031484	10066619	chrX:10031484-10066619|+	+	35135	1187	WWC3	6	1	2	NA	4	2	4	4	3	NA	5	2	1	NA	4	1	1	1	NA	1	NA	NA	1	NA	NA	NA	43
chr1	146724277	146731572	chr1:146724277-146731572|+	+	7295	449	CHD1L	2	NA	NA	1	6	3	NA	2	NA	3	3	3	NA	4	1	3	NA	1	1	1	3	1	NA	3	NA	1	42
chr1	151060665	151090615	chr1:151060665-151090615|+	+	29950	NA	NA	8	1	NA	NA	1	NA	4	2	6	NA	4	1	2	2	2	3	NA	NA	NA	1	3	1	NA	NA	1	NA	42
chr1	231930987	231954263	chr1:231930987-231954263|+	+	23276	499	DISC1	4	1	2	NA	3	NA	NA	NA	5	NA	5	NA	2	1	NA	6	NA	NA	NA	3	2	4	3	NA	NA	1	42
chr10	98667021	98667504	chr10:98667021-98667504|+	+	483	146	LCOR	2	NA	3	2	NA	1	2	NA	1	1	NA	NA	NA	NA	4	5	NA	NA	3	6	3	5	2	2	NA	NA	42
chr14	56078736	56086030	chr14:56078736-56086030|+	+	7294	993	KTN1	5	1	9	NA	NA	3	3	NA	7	NA	2	3	NA	NA	NA	1	1	1	NA	NA	NA	NA	2	4	NA	NA	42
chr16	30490411	30490782	chr16:30490411-30490782|+	+	371	249	ITGAL	NA	NA	1	NA	1	NA	NA	2	NA	NA	NA	1	NA	NA	14	NA	4	2	NA	5	4	2	6	NA	NA	NA	42
chr16	53189837	53191453	chr16:53189837-53191453|+	+	1616	1616	CHD9	10	NA	2	1	1	NA	9	NA	3	NA	NA	1	NA	2	NA	2	1	NA	NA	1	NA	3	3	3	NA	NA	42
chr17	29483000	29497015	chr17:29483000-29497015|+	+	14015	526	NF1	3	1	6	NA	4	1	1	1	1	NA	1	NA	5	2	4	2	NA	NA	NA	NA	3	1	1	3	NA	2	42
chr19	11446122	11446459	chr19:11446122-11446459|-		337	244	RAB3D	1	3	1	2	2	4	1	4	NA	NA	4	2	2	2	1	3	2	1	NA	3	NA	NA	3	NA	1	NA	42
chr19	47865732	47865950	chr19:47865732-47865950|+	+	218	218	DHX34	2	3	2	1	NA	NA	1	2	NA	2	1	NA	NA	4	5	3	2	NA	2	3	1	4	1	1	2	NA	42
chr2	135010665	135012215	chr2:135010665-135012215|+	+	1550	NA	NA	3	NA	4	NA	1	3	1	1	3	NA	NA	NA	1	NA	9	6	3	2	1	NA	1	NA	1	2	NA	NA	42
chr2	179400458	179407088	chr2:179400458-179407088|+	+	6630	1824	TTN-AS1	NA	3	6	NA	4	NA	NA	3	NA	NA	2	NA	3	4	5	3	1	3	1	NA	1	NA	NA	3	NA	NA	42
chr2	42946127	42950175	chr2:42946127-42950175|+	+	4048	234	MTA3	9	NA	NA	NA	NA	3	2	5	NA	NA	2	1	3	2	7	3	NA	NA	NA	NA	NA	NA	3	1	1	NA	42
chr20	32617574	32619410	chr20:32617574-32619410|+	+	1836	NA	NA	NA	3	1	NA	3	5	5	NA	NA	NA	1	NA	NA	3	1	5	3	1	4	1	NA	1	4	NA	NA	1	42
chr22	43286952	43287188	chr22:43286952-43287188|-		236	236	PACSIN2	3	1	3	2	3	3	3	4	2	NA	1	NA	2	NA	2	7	1	1	NA	NA	1	NA	NA	2	NA	1	42
chr3	171969049	172028671	chr3:171969049-172028671|+	+	59622	746	FNDC3B	1	2	6	NA	2	1	1	2	7	NA	4	NA	4	NA	4	4	NA	NA	NA	1	1	1	1	NA	NA	NA	42
chr4	108603170	108615162	chr4:108603170-108615162|-		11992	494	PAPSS1	2	NA	2	NA	2	2	NA	NA	2	NA	2	3	1	NA	11	5	1	1	NA	2	NA	3	NA	1	2	NA	42
chr5	67522117	67522837	chr5:67522117-67522837|+	+	720	720	PIK3R1	6	2	3	6	NA	NA	5	NA	3	2	3	NA	NA	1	3	4	NA	NA	NA	NA	1	2	NA	NA	NA	1	42
chr5	78936673	78964851	chr5:78936673-78964851|+	+	28178	743	PAPD4	6	NA	9	1	6	1	3	2	3	NA	NA	1	NA	NA	NA	3	NA	NA	NA	2	NA	NA	3	1	1	NA	42
chr6	152949399	152949689	chr6:152949399-152949689|-		290	290	SYNE1	17	NA	1	NA	NA	NA	13	1	1	NA	1	NA	NA	NA	3	3	NA	NA	NA	NA	NA	NA	NA	1	NA	1	42
chr8	18725183	18730243	chr8:18725183-18730243|-		5060	1504	PSD3	NA	1	2	3	NA	NA	NA	1	NA	5	NA	1	1	1	5	2	4	NA	4	2	NA	8	2	NA	NA	NA	42
chr8	27151596	27151827	chr8:27151596-27151827|-		231	231	TRIM35	1	1	2	NA	2	NA	NA	3	1	1	1	2	7	1	4	4	NA	2	1	2	1	2	2	NA	NA	2	42
chr9	99220660	99220823	chr9:99220660-99220823|+	+	163	163	HABP4	3	NA	1	NA	2	NA	5	NA	2	NA	NA	2	2	NA	2	6	NA	4	1	NA	1	5	4	1	NA	1	42
chrX	17151946	17157084	chrX:17151946-17157084|+	+	5138	336	REPS2	7	1	3	5	2	1	6	NA	4	NA	NA	1	NA	NA	2	2	NA	1	NA	NA	2	2	NA	1	1	1	42
chr1	42730785	42744455	chr1:42730785-42744455|-		13670	NA	NA	1	NA	3	1	4	1	1	1	2	NA	5	NA	2	NA	8	2	NA	2	NA	4	NA	2	2	NA	NA	NA	41
chr1	9931244	9938047	chr1:9931244-9938047|-		6803	296	CTNNBIP1	8	NA	7	4	NA	3	5	NA	5	NA	NA	4	1	NA	2	NA	NA	1	NA	NA	NA	NA	1	NA	NA	NA	41
chr10	69714351	69773943	chr10:69714351-69773943|-		59592	4234	HERC4	4	NA	6	NA	3	NA	4	1	7	NA	1	1	NA	NA	1	1	NA	NA	4	1	NA	1	1	4	NA	1	41
chr11	118454523	118455359	chr11:118454523-118455359|+	+	836	371	ARCN1	3	NA	1	3	4	NA	2	1	2	1	1	NA	NA	1	6	4	NA	1	NA	5	NA	1	2	1	2	NA	41
chr12	111990083	111993723	chr12:111990083-111993723|-		3640	320	ATXN2	1	2	6	2	2	2	NA	1	4	3	NA	2	1	NA	3	3	NA	1	2	2	NA	3	NA	NA	NA	1	41
chr12	46319924	46322642	chr12:46319924-46322642|-		2718	2718	SCAF11	NA	3	NA	NA	NA	5	1	2	NA	NA	NA	4	5	1	1	3	NA	4	NA	NA	2	4	1	2	1	2	41
chr12	69983264	69985939	chr12:69983264-69985939|+	+	2675	304	CCT2	3	2	1	NA	2	2	3	NA	NA	NA	4	1	NA	NA	8	2	2	2	NA	2	1	1	4	1	NA	NA	41
chr15	99250790	99251336	chr15:99250790-99251336|+	+	546	546	IGF1R	1	2	1	NA	NA	NA	NA	5	1	NA	2	2	2	NA	8	5	5	1	1	NA	NA	NA	2	2	NA	1	41
chr16	47531309	47581459	chr16:47531309-47581459|+	+	50150	634	PHKB	8	NA	6	NA	1	NA	NA	NA	6	3	NA	NA	NA	2	5	5	NA	2	NA	NA	NA	2	NA	1	NA	NA	41
chr19	45528586	45528995	chr19:45528586-45528995|+	+	409	224	RELB	NA	NA	NA	NA	NA	NA	NA	1	NA	NA	NA	NA	NA	3	6	4	6	1	5	5	4	4	2	NA	NA	NA	41
chr2	177161587	177202305	chr2:177161587-177202305|+	+	40718	NA	NA	3	1	4	1	1	NA	5	1	3	1	3	NA	2	2	6	4	NA	NA	NA	2	NA	NA	NA	2	NA	NA	41
chr2	179542851	179580501	chr2:179542851-179580501|-		37650	8355	TTN	NA	NA	22	NA	NA	NA	NA	NA	19	NA	NA	NA	NA	NA	NA	NA	NA	NA	NA	NA	NA	NA	NA	NA	NA	NA	41
chr2	24046127	24046439	chr2:24046127-24046439|-		312	312	ATAD2B	1	2	3	NA	1	4	NA	3	1	NA	1	NA	1	NA	5	2	1	2	2	2	7	1	2	NA	NA	NA	41
chr2	48555699	48573890	chr2:48555699-48573890|+	+	18191	693	FOXN2	5	3	3	NA	2	3	5	1	3	NA	2	NA	NA	NA	7	2	NA	NA	1	NA	NA	2	2	NA	NA	NA	41
chr22	24698162	24709434	chr22:24698162-24709434|+	+	11272	344	SPECC1L	7	NA	2	3	2	1	3	3	NA	NA	4	NA	3	1	2	3	NA	NA	NA	NA	1	NA	6	NA	NA	NA	41
chr3	43341245	43345284	chr3:43341245-43345284|+	+	4039	757	SNRK	4	1	2	1	3	3	2	4	NA	1	5	NA	2	2	NA	2	1	NA	NA	NA	1	NA	7	NA	NA	NA	41
chr4	1902352	1906105	chr4:1902352-1906105|+	+	3753	789	WHSC1	3	3	3	NA	NA	3	2	2	5	NA	1	1	NA	NA	4	2	1	1	2	2	NA	NA	4	NA	1	1	41
chr5	151169883	151170623	chr5:151169883-151170623|+	+	740	256	G3BP1	NA	3	1	NA	4	3	NA	2	3	NA	1	2	NA	NA	5	8	3	NA	NA	1	NA	NA	5	NA	NA	NA	41
chr5	176636636	176639196	chr5:176636636-176639196|+	+	2560	2560	NSD1	6	4	NA	NA	1	4	3	6	NA	NA	NA	3	NA	1	NA	11	NA	NA	NA	NA	NA	NA	2	NA	NA	NA	41
chr7	151946960	151948051	chr7:151946960-151948051|-		1091	192	KMT2C	1	NA	NA	NA	2	1	NA	NA	NA	NA	1	NA	3	NA	4	7	1	3	3	5	3	2	3	NA	NA	2	41
chr7	5680784	5692141	chr7:5680784-5692141|-		11357	321	RNF216	2	5	3	NA	1	4	NA	6	3	NA	1	1	1	1	2	1	1	3	NA	NA	1	NA	1	NA	NA	4	41
chr1	21076215	21100103	chr1:21076215-21100103|-		23888	791	HP1BP3	6	2	6	NA	2	NA	6	NA	NA	3	NA	NA	1	1	4	NA	2	1	2	NA	NA	2	2	NA	NA	NA	40
chr1	67423741	67428843	chr1:67423741-67428843|+	+	5102	433	MIER1	5	NA	4	NA	6	1	6	NA	3	NA	NA	NA	3	NA	4	NA	NA	1	NA	NA	NA	4	NA	2	NA	1	40
chr10	105767934	105778666	chr10:105767934-105778666|+	+	10732	528	SLK	1	1	NA	NA	8	4	4	NA	1	NA	3	2	4	1	NA	4	1	2	NA	3	NA	NA	NA	1	NA	NA	40
chr10	13169744	13178897	chr10:13169744-13178897|+	+	9153	NA	NA	8	NA	3	NA	1	2	4	NA	2	1	NA	NA	1	NA	7	4	2	1	1	NA	1	1	1	NA	NA	NA	40
chr11	128993340	128994789	chr11:128993340-128994789|-		1449	177	ARHGAP32	5	2	NA	3	NA	1	6	1	NA	1	1	NA	1	1	5	1	2	2	2	NA	1	1	1	2	NA	1	40
chr12	116668237	116675510	chr12:116668237-116675510|-		7273	NA	NA	NA	NA	3	3	1	NA	NA	2	1	2	3	NA	3	1	3	2	3	1	NA	3	4	2	2	NA	1	NA	40
chr12	1372199	1399178	chr12:1372199-1399178|+	+	26979	293	ERC1	20	NA	NA	NA	NA	NA	16	NA	2	NA	NA	NA	NA	NA	NA	NA	NA	NA	NA	NA	2	NA	NA	NA	NA	NA	40
chr13	26974589	26975761	chr13:26974589-26975761|+	+	1172	336	CDK8	5	3	3	NA	2	1	6	3	6	NA	3	NA	NA	NA	NA	NA	NA	1	NA	NA	1	2	2	2	NA	NA	40
chr16	22360599	22361170	chr16:22360599-22361170|-		571	314	CDR2	2	2	2	NA	4	1	NA	5	1	NA	6	NA	2	2	6	NA	NA	NA	NA	1	NA	4	2	NA	NA	NA	40
chr16	72094066	72110257	chr16:72094066-72110257|-		16191	NA	NA	NA	NA	NA	NA	NA	NA	NA	NA	NA	9	NA	NA	NA	NA	NA	NA	NA	NA	NA	NA	5	26	NA	NA	NA	NA	40
chr17	54926056	54933986	chr17:54926056-54933986|+	+	7930	324	DGKE	9	NA	3	NA	5	NA	1	3	1	NA	4	1	NA	2	3	5	NA	NA	NA	NA	1	NA	1	1	NA	NA	40
chr2	179542851	179547630	chr2:179542851-179547630|-		4779	1107	TTN	NA	NA	19	NA	NA	NA	NA	NA	21	NA	NA	NA	NA	NA	NA	NA	NA	NA	NA	NA	NA	NA	NA	NA	NA	NA	40
chr2	203921149	203922176	chr2:203921149-203922176|+	+	1027	210	NBEAL1	2	1	2	NA	1	1	2	2	1	NA	3	1	3	1	4	6	NA	NA	1	5	1	2	NA	NA	1	NA	40
chr2	70406663	70409129	chr2:70406663-70409129|-		2466	946	C2orf42	2	NA	2	5	NA	NA	NA	1	1	4	1	NA	NA	NA	7	7	1	1	NA	NA	NA	5	2	NA	NA	1	40
chr3	113207791	113225452	chr3:113207791-113225452|-		17661	611	SPICE1	3	3	1	2	NA	2	1	2	1	NA	2	NA	2	3	7	4	NA	NA	4	NA	NA	1	2	NA	NA	NA	40
chr3	143704384	143708679	chr3:143704384-143708679|+	+	4295	NA	NA	2	2	4	NA	4	2	3	2	1	NA	3	1	NA	1	3	3	1	NA	1	3	NA	1	2	1	NA	NA	40
chr3	196807921	196846401	chr3:196807921-196846401|-		38480	1024	DLG1	14	NA	NA	1	NA	NA	14	NA	NA	1	NA	NA	1	NA	4	3	NA	NA	NA	NA	1	NA	NA	1	NA	NA	40
chr5	31995681	32010588	chr5:31995681-32010588|+	+	14907	429	PDZD2	7	2	9	NA	2	NA	7	NA	5	NA	4	NA	NA	NA	2	NA	NA	NA	NA	NA	NA	NA	1	1	NA	NA	40
chr5	63621012	63626233	chr5:63621012-63626233|+	+	5221	352	RNF180	8	NA	5	NA	NA	NA	3	NA	5	NA	NA	NA	NA	2	1	7	NA	NA	NA	NA	1	NA	8	NA	NA	NA	40
chr5	87516379	87541609	chr5:87516379-87541609|-		25230	NA	NA	7	1	3	NA	4	NA	4	1	4	NA	NA	2	NA	NA	1	8	NA	NA	NA	NA	1	1	2	NA	NA	1	40
chr6	13639794	13644961	chr6:13639794-13644961|-		5167	598	RANBP9	6	1	2	1	3	1	2	5	NA	1	3	NA	NA	1	5	3	NA	1	NA	NA	1	NA	1	2	1	NA	40
chr6	144858717	144860579	chr6:144858717-144860579|+	+	1862	286	UTRN	NA	2	6	NA	4	1	NA	2	3	NA	2	NA	NA	NA	5	8	NA	NA	NA	1	1	NA	3	NA	1	1	40
chr7	30661008	30662078	chr7:30661008-30662078|+	+	1070	254	GARS	2	NA	3	1	1	1	1	NA	1	NA	NA	1	5	2	4	4	4	4	NA	1	3	1	NA	NA	1	NA	40
chr8	125597327	125603476	chr8:125597327-125603476|-		6149	252	MTSS1	5	NA	3	5	NA	NA	2	NA	NA	1	1	NA	6	NA	NA	5	NA	1	NA	2	1	3	NA	5	NA	NA	40
chr8	17601112	17613470	chr8:17601112-17613470|-		12358	2441	MTUS1	2	2	1	NA	3	5	2	2	NA	NA	1	2	NA	NA	NA	3	NA	1	NA	NA	1	2	NA	8	1	4	40
chr9	134305476	134308181	chr9:134305476-134308181|+	+	2705	348	PRRC2B	4	3	1	NA	1	1	3	1	1	1	NA	1	1	4	6	4	NA	2	1	NA	NA	1	2	2	NA	NA	40
chr1	172520651	172526934	chr1:172520651-172526934|+	+	6283	670	SUCO	3	1	1	NA	5	1	1	NA	NA	NA	2	1	2	NA	6	4	2	1	NA	NA	4	1	4	NA	NA	NA	39
chr1	203680004	203691817	chr1:203680004-203691817|+	+	11813	1225	ATP2B4	2	2	7	NA	NA	NA	2	2	13	NA	NA	1	1	NA	5	1	NA	1	NA	NA	1	NA	1	NA	NA	NA	39
chr1	27269150	27269556	chr1:27269150-27269556|+	+	406	312	NUDC	8	3	6	5	NA	NA	NA	4	2	5	NA	4	NA	NA	NA	NA	NA	NA	NA	NA	NA	NA	2	NA	NA	NA	39
chr1	28116072	28120143	chr1:28116072-28120143|+	+	4071	170	STX12	1	2	NA	NA	1	5	4	1	NA	NA	NA	NA	1	NA	4	5	3	NA	1	7	NA	2	2	NA	NA	NA	39
chr1	76205664	76216231	chr1:76205664-76216231|+	+	10567	477	ACADM	7	NA	4	3	NA	NA	5	3	3	2	1	NA	1	NA	3	3	NA	NA	NA	1	NA	NA	NA	3	NA	NA	39
chr11	118451960	118455359	chr11:118451960-118455359|+	+	3399	815	ARCN1	6	2	4	1	5	2	2	1	NA	NA	1	2	1	NA	1	4	1	NA	NA	1	NA	NA	4	1	NA	NA	39
chr15	65266939	65275931	chr15:65266939-65275931|-		8992	476	SPG21	2	NA	2	NA	2	1	1	2	2	1	NA	2	1	NA	2	5	1	NA	2	2	2	2	3	2	1	1	39
chr15	66044716	66053776	chr15:66044716-66053776|-		9060	662	DENND4A	7	1	4	NA	2	1	5	NA	NA	NA	2	NA	NA	NA	5	3	NA	1	NA	NA	3	5	NA	NA	NA	NA	39
chr16	11114049	11154879	chr16:11114049-11154879|+	+	40830	813	CLEC16A	5	NA	7	1	2	2	2	2	6	NA	1	1	NA	NA	3	NA	NA	2	NA	NA	1	1	2	1	NA	NA	39
chr16	53288349	53308214	chr16:53288349-53308214|+	+	19865	1106	CHD9	9	NA	NA	NA	NA	2	NA	1	2	NA	4	1	NA	1	2	6	NA	1	NA	1	NA	NA	5	3	NA	1	39
chr17	40879652	40882936	chr17:40879652-40882936|-		3284	348	EZH1	5	1	6	1	2	NA	1	1	NA	2	3	NA	NA	2	2	8	NA	NA	NA	1	NA	NA	2	2	NA	NA	39
chr2	128520635	128528578	chr2:128520635-128528578|-		7943	747	WDR33	5	NA	4	NA	NA	NA	6	3	2	NA	1	NA	1	1	3	2	2	4	NA	1	2	NA	NA	1	1	NA	39
chr2	200245086	200298237	chr2:200245086-200298237|-		53151	428	SATB2	14	4	NA	NA	NA	NA	5	6	NA	NA	NA	NA	NA	NA	1	NA	NA	6	3	NA	NA	NA	NA	NA	NA	NA	39
chr2	233651863	233660935	chr2:233651863-233660935|+	+	9072	NA	NA	8	2	NA	1	3	NA	3	1	2	1	1	1	2	NA	NA	4	NA	5	NA	NA	NA	NA	1	4	NA	NA	39
chr2	39564060	39564722	chr2:39564060-39564722|-		662	104	MAP4K3	7	NA	4	NA	4	4	1	NA	NA	NA	1	1	NA	NA	NA	4	NA	NA	NA	1	1	6	1	3	NA	1	39
chr3	152132729	152150709	chr3:152132729-152150709|+	+	17980	375	MBNL1	NA	2	5	1	6	NA	NA	4	4	NA	4	NA	NA	NA	4	3	1	NA	NA	1	NA	1	2	NA	NA	1	39
chr4	91229394	91234198	chr4:91229394-91234198|+	+	4804	1550	CCSER1	10	1	3	1	NA	1	5	NA	5	NA	NA	NA	1	NA	2	NA	NA	1	1	1	NA	1	NA	1	1	4	39
chr5	145634505	145638156	chr5:145634505-145638156|+	+	3651	295	RBM27	1	1	1	NA	3	1	NA	NA	NA	1	4	NA	3	2	5	3	1	NA	2	2	1	3	3	NA	NA	2	39
chr6	32489681	32522748	chr6:32489681-32522748|-		33067	NA	NA	NA	NA	5	7	NA	NA	NA	NA	5	NA	NA	NA	NA	NA	NA	NA	NA	NA	NA	NA	NA	NA	13	9	NA	NA	39
chr6	69943181	69949118	chr6:69943181-69949118|+	+	5937	334	BAI3	20	NA	2	NA	2	NA	15	NA	NA	NA	NA	NA	NA	NA	NA	NA	NA	NA	NA	NA	NA	NA	NA	NA	NA	NA	39
chr7	156758963	156759786	chr7:156758963-156759786|+	+	823	265	NOM1	NA	1	NA	NA	2	1	NA	3	NA	1	NA	NA	NA	NA	11	6	1	NA	3	NA	NA	1	5	2	2	NA	39
chr7	7826418	7841374	chr7:7826418-7841374|+	+	14956	NA	NA	7	1	6	2	NA	1	3	1	3	2	NA	NA	2	NA	1	4	NA	1	NA	NA	NA	2	3	NA	NA	NA	39
chr7	8043537	8099878	chr7:8043537-8099878|+	+	56341	509	GLCCI1	17	NA	NA	NA	NA	1	11	NA	NA	NA	1	1	2	NA	2	1	NA	NA	NA	NA	NA	1	1	1	NA	NA	39
chr7	91842508	91855996	chr7:91842508-91855996|-		13488	1036	KRIT1	3	1	6	NA	1	NA	2	4	3	NA	NA	NA	NA	2	NA	2	NA	2	1	1	NA	1	5	2	1	2	39
chr9	103261046	103279053	chr9:103261046-103279053|+	+	18007	364	MSANTD3-TMEFF1	18	NA	5	NA	NA	NA	12	NA	1	NA	NA	NA	1	NA	NA	1	1	NA	NA	NA	NA	NA	NA	NA	NA	NA	39
chr9	138741982	138774924	chr9:138741982-138774924|-		32942	918	CAMSAP1	13	NA	1	NA	3	NA	6	NA	NA	NA	4	1	2	NA	1	4	NA	NA	NA	NA	NA	NA	2	NA	NA	2	39
chr1	151139409	151139890	chr1:151139409-151139890|+	+	481	276	TNFAIP8L2-SCNM1	4	1	3	1	2	1	NA	1	NA	NA	1	1	4	NA	2	2	1	1	NA	3	4	3	2	NA	NA	1	38
chr1	155365249	155429689	chr1:155365249-155429689|-		64440	1119	ASH1L	7	4	2	NA	2	3	4	2	4	NA	3	NA	NA	NA	NA	5	NA	NA	NA	2	NA	NA	NA	NA	NA	NA	38
chr1	21295966	21307720	chr1:21295966-21307720|-		11754	516	EIF4G3	3	2	6	2	2	1	NA	3	2	2	3	NA	2	4	NA	NA	1	NA	NA	1	NA	1	2	NA	NA	1	38
chr1	52981562	52992045	chr1:52981562-52992045|-		10483	975	ZCCHC11	1	NA	NA	NA	2	3	NA	1	NA	NA	2	3	2	NA	4	7	2	1	NA	NA	1	1	4	1	2	1	38
chr10	117221450	117228839	chr10:117221450-117228839|+	+	7389	332	ATRNL1	16	NA	1	NA	NA	1	14	2	NA	NA	NA	NA	NA	NA	NA	NA	NA	NA	NA	NA	NA	NA	2	2	NA	NA	38
chr10	17746429	17747740	chr10:17746429-17747740|+	+	1311	297	STAM	2	3	NA	NA	1	1	3	2	NA	NA	3	NA	3	NA	3	3	NA	3	NA	6	3	NA	1	NA	NA	1	38
chr11	103173821	103194718	chr11:103173821-103194718|+	+	20897	944	DYNC2H1	8	1	1	NA	2	1	1	NA	3	NA	4	NA	1	NA	2	6	1	NA	1	NA	NA	1	2	3	NA	NA	38
chr11	85701292	85742653	chr11:85701292-85742653|-		41361	1278	PICALM	14	1	2	NA	2	NA	9	NA	2	NA	1	NA	1	NA	1	NA	NA	NA	1	NA	3	NA	NA	1	NA	NA	38
chr12	122825299	122826244	chr12:122825299-122826244|-		945	945	CLIP1	NA	3	NA	3	2	NA	3	1	1	2	2	1	4	1	5	NA	NA	2	NA	3	2	NA	1	2	NA	NA	38
chr14	23395341	23396869	chr14:23395341-23396869|-		1528	462	PRMT5	NA	NA	NA	NA	3	NA	NA	3	NA	NA	4	NA	4	3	3	3	NA	2	2	2	2	1	6	NA	NA	NA	38
chr15	76580186	76585041	chr15:76580186-76585041|-		4855	265	ETFA	NA	1	NA	4	NA	NA	NA	2	NA	1	NA	NA	2	3	1	3	2	4	2	2	4	2	3	2	NA	NA	38
chr16	67644726	67646024	chr16:67644726-67646024|+	+	1298	961	CTCF	3	5	3	NA	1	1	3	4	4	2	NA	1	3	NA	3	NA	1	1	NA	1	NA	1	NA	NA	NA	1	38
chr2	29356520	29368233	chr2:29356520-29368233|+	+	11713	654	CLIP4	8	NA	3	NA	NA	1	2	2	1	NA	4	NA	1	1	2	5	3	2	NA	NA	NA	NA	NA	NA	NA	3	38
chr2	9083315	9098771	chr2:9083315-9098771|-		15456	224	MBOAT2	NA	3	1	NA	6	4	NA	1	1	NA	4	NA	4	NA	2	3	5	NA	NA	NA	NA	1	3	NA	NA	NA	38
chr3	155611306	155629068	chr3:155611306-155629068|+	+	17762	859	GMPS	10	NA	3	NA	1	NA	8	NA	4	NA	NA	NA	NA	NA	3	3	NA	3	1	NA	1	NA	NA	1	NA	NA	38
chr4	40936472	40947087	chr4:40936472-40947087|-		10615	416	APBB2	7	NA	9	NA	2	NA	4	NA	4	NA	4	NA	NA	1	NA	2	1	1	NA	NA	1	NA	NA	NA	NA	2	38
chr5	139819703	139828890	chr5:139819703-139828890|+	+	9187	625	ANKHD1	7	3	2	4	NA	NA	5	1	1	3	NA	NA	NA	NA	2	4	NA	NA	NA	2	NA	3	NA	NA	1	NA	38
chr5	14741935	14758707	chr5:14741935-14758707|-		16772	698	ANKH	7	NA	1	2	NA	NA	9	NA	3	2	NA	NA	1	1	3	2	NA	NA	NA	2	1	2	1	NA	1	NA	38
chr5	65349233	65350779	chr5:65349233-65350779|+	+	1546	1546	ERBB2IP	1	2	NA	NA	6	NA	NA	3	1	NA	NA	NA	3	1	3	2	NA	2	NA	1	NA	4	7	2	NA	NA	38
chr6	160103505	160109274	chr6:160103505-160109274|-		5769	462	SOD2	NA	1	2	NA	2	NA	NA	2	2	NA	2	NA	2	NA	6	4	3	1	NA	NA	2	2	7	NA	NA	NA	38
chr6	160819010	160831878	chr6:160819010-160831878|+	+	12868	546	SLC22A3	NA	1	1	6	1	5	NA	1	NA	4	NA	1	NA	3	1	2	NA	1	NA	NA	4	4	NA	1	1	1	38
chr6	170852688	170858201	chr6:170852688-170858201|-		5513	320	PSMB1	6	NA	3	1	1	NA	1	1	1	1	1	NA	6	NA	3	1	NA	1	NA	1	NA	4	6	NA	NA	NA	38
chr7	91924202	91948826	chr7:91924202-91948826|+	+	24624	759	ANKIB1	22	NA	NA	NA	NA	NA	5	NA	5	NA	NA	NA	NA	NA	2	NA	NA	NA	NA	NA	NA	NA	3	1	NA	NA	38
chr8	618597	624047	chr8:618597-624047|-		5450	954	ERICH1	3	5	NA	2	NA	1	2	2	NA	2	NA	2	3	2	NA	6	NA	NA	NA	NA	NA	2	1	NA	3	2	38
chr9	136302868	136303486	chr9:136302868-136303486|+	+	618	270	ADAMTS13	6	1	NA	5	1	1	3	NA	NA	4	1	2	1	1	NA	3	NA	NA	NA	1	NA	8	NA	NA	NA	NA	38
chr1	151630710	151641111	chr1:151630710-151641111|+	+	10401	606	SNX27	3	2	8	NA	1	NA	4	NA	NA	NA	5	1	1	NA	2	3	NA	1	NA	2	NA	NA	3	NA	NA	1	37
chr1	35846859	35854683	chr1:35846859-35854683|+	+	7824	1255	ZMYM4	6	NA	3	NA	1	3	3	2	NA	NA	2	2	1	NA	NA	4	3	2	NA	NA	NA	NA	1	2	1	1	37
chr1	52959282	52975384	chr1:52959282-52975384|-		16102	436	ZCCHC11	3	NA	NA	NA	NA	NA	4	3	2	NA	NA	1	2	2	3	10	NA	1	1	NA	1	NA	4	NA	NA	NA	37
chr10	123298105	123325218	chr10:123298105-123325218|-		27113	639	FGFR2	3	1	NA	3	NA	1	2	NA	1	3	NA	NA	NA	1	6	2	1	NA	NA	NA	1	5	2	1	NA	4	37
chr12	105321750	105322472	chr12:105321750-105322472|-		722	722	SLC41A2	NA	NA	NA	2	NA	5	NA	NA	NA	NA	3	1	NA	NA	7	6	NA	2	NA	2	3	5	1	NA	NA	NA	37
chr12	1399017	1481143	chr12:1399017-1481143|+	+	82126	306	ERC1	15	NA	1	1	1	1	11	2	NA	NA	NA	NA	NA	NA	3	2	NA	NA	NA	NA	NA	NA	NA	NA	NA	NA	37
chr12	29812812	29813818	chr12:29812812-29813818|-		1006	186	TMTC1	NA	2	9	NA	3	NA	NA	2	8	NA	3	1	3	NA	NA	1	NA	NA	NA	NA	NA	NA	1	3	1	NA	37
chr12	88898935	88939642	chr12:88898935-88939642|-		40707	844	KITLG	10	NA	NA	1	8	2	3	NA	NA	1	5	NA	NA	2	NA	2	NA	NA	NA	1	NA	1	NA	NA	NA	1	37
chr13	113170753	113181798	chr13:113170753-113181798|-		11045	751	TUBGCP3	2	NA	3	NA	1	1	2	2	NA	1	1	NA	1	NA	7	1	NA	1	2	1	NA	4	2	3	1	1	37
chr13	28748408	28752072	chr13:28748408-28752072|+	+	3664	260	PAN3	3	2	NA	1	2	NA	3	NA	2	1	NA	NA	1	NA	6	1	NA	NA	2	3	2	3	NA	5	NA	NA	37
chr16	67662272	67663436	chr16:67662272-67663436|+	+	1164	319	CTCF	5	2	NA	NA	3	1	3	NA	NA	NA	4	NA	2	2	5	2	1	1	1	4	NA	NA	1	NA	NA	NA	37
chr18	60015400	60017170	chr18:60015400-60017170|+	+	1770	208	TNFRSF11A	2	6	NA	NA	NA	NA	NA	7	NA	1	1	1	NA	1	2	3	1	8	1	1	NA	NA	1	NA	1	NA	37
chr19	45781180	45783992	chr19:45781180-45783992|+	+	2812	490	MARK4	5	1	1	3	1	NA	3	1	2	NA	4	NA	1	1	5	4	NA	NA	NA	NA	NA	2	1	1	NA	1	37
chr2	197135916	197172809	chr2:197135916-197172809|-		36893	901	HECW2	2	NA	10	3	1	1	4	NA	5	1	3	1	NA	NA	NA	NA	NA	NA	NA	NA	3	NA	1	2	NA	NA	37
chr2	30748452	30756180	chr2:30748452-30756180|+	+	7728	368	LCLAT1	5	3	5	NA	2	NA	1	NA	3	NA	4	NA	1	2	2	4	NA	2	NA	NA	NA	NA	3	NA	NA	NA	37
chr20	34309661	34313077	chr20:34309661-34313077|-		3416	409	RBM39	7	NA	3	NA	1	1	4	NA	3	1	NA	NA	NA	NA	1	6	NA	NA	NA	4	1	2	2	NA	1	NA	37
chr22	22677018	22764194	chr22:22677018-22764194|+	+	87176	3266	abParts	NA	NA	NA	NA	NA	NA	NA	NA	NA	NA	12	NA	NA	NA	NA	NA	NA	NA	NA	25	NA	NA	NA	NA	NA	NA	37
chr3	110830876	110866331	chr3:110830876-110866331|+	+	35455	1130	PVRL3	3	NA	3	1	2	1	3	4	2	2	NA	3	1	NA	1	1	NA	NA	5	1	1	NA	2	1	NA	NA	37
chr4	148785996	148803083	chr4:148785996-148803083|+	+	17087	548	ARHGAP10	7	1	4	NA	2	NA	2	1	2	NA	3	NA	NA	NA	5	8	NA	NA	NA	NA	NA	NA	2	NA	NA	NA	37
chr4	169432573	169433563	chr4:169432573-169433563|+	+	990	990	PALLD	NA	NA	18	NA	NA	NA	NA	NA	19	NA	NA	NA	NA	NA	NA	NA	NA	NA	NA	NA	NA	NA	NA	NA	NA	NA	37
chr4	17503341	17510986	chr4:17503341-17510986|-		7645	331	QDPR	7	NA	NA	3	1	NA	6	NA	NA	1	NA	NA	1	NA	3	7	NA	2	NA	NA	NA	4	1	1	NA	NA	37
chr4	54249939	54256040	chr4:54249939-54256040|+	+	6101	169	FIP1L1	3	NA	1	1	NA	3	2	NA	1	NA	NA	NA	3	NA	4	7	1	NA	NA	NA	3	6	1	NA	NA	1	37
chr5	78692645	78752841	chr5:78692645-78752841|-		60196	871	HOMER1	15	1	2	NA	1	NA	11	NA	NA	NA	NA	NA	2	1	NA	1	2	NA	NA	NA	NA	NA	NA	NA	NA	1	37
chr6	29856359	29911160	chr6:29856359-29911160|-		54801	NA	NA	NA	1	3	NA	NA	1	NA	4	NA	NA	NA	3	8	4	NA	1	2	3	NA	NA	2	NA	5	NA	NA	NA	37
chr7	111575594	111585853	chr7:111575594-111585853|-		10259	365	DOCK4	6	1	1	NA	6	NA	3	1	2	NA	5	NA	NA	NA	5	5	NA	NA	NA	1	1	NA	NA	NA	NA	NA	37
chr7	18705835	18706099	chr7:18705835-18706099|+	+	264	264	HDAC9	9	NA	4	NA	NA	2	NA	NA	3	NA	NA	5	NA	NA	14	NA	NA	NA	NA	NA	NA	NA	NA	NA	NA	NA	37
chr7	33397466	33427756	chr7:33397466-33427756|+	+	30290	563	BBS9	4	NA	7	1	1	2	3	3	4	NA	3	1	1	1	2	1	1	NA	NA	NA	NA	NA	2	NA	NA	NA	37
chr7	6505750	6505876	chr7:6505750-6505876|-		126	NA	NA	1	NA	1	4	1	1	NA	NA	1	NA	NA	NA	NA	NA	7	1	5	2	NA	2	1	3	NA	NA	4	3	37
chr7	90355880	90419967	chr7:90355880-90419967|+	+	64087	421	CDK14	1	1	2	7	NA	NA	NA	1	1	2	2	NA	NA	NA	3	9	2	NA	NA	2	1	NA	NA	NA	1	2	37
chr9	19286766	19305525	chr9:19286766-19305525|+	+	18759	1182	DENND4C	3	2	3	1	2	NA	1	2	3	2	3	2	1	NA	2	2	NA	NA	NA	NA	NA	2	2	1	1	2	37
chr9	86292641	86301070	chr9:86292641-86301070|-		8429	925	UBQLN1	7	2	2	1	NA	4	3	NA	NA	1	NA	2	2	NA	4	NA	NA	3	NA	1	NA	NA	2	2	NA	1	37
chrX	37245851	37285253	chrX:37245851-37285253|+	+	39402	380	PRRG1	8	NA	8	NA	2	1	3	NA	3	NA	NA	NA	2	NA	1	3	NA	NA	NA	NA	1	2	1	2	NA	NA	37
chrX	47705503	47755339	chrX:47705503-47755339|+	+	49836	440	ZNF81	NA	1	1	NA	2	3	1	4	NA	NA	NA	1	NA	2	11	5	NA	NA	1	1	NA	NA	2	2	NA	NA	37
chr1	14057494	14068652	chr1:14057494-14068652|+	+	11158	375	PRDM2	3	1	3	1	2	5	1	2	1	NA	5	2	1	1	4	2	1	1	NA	NA	NA	NA	NA	NA	NA	NA	36
chr10	126628942	126631876	chr10:126628942-126631876|+	+	2934	NA	NA	6	2	3	NA	2	3	3	2	NA	NA	4	2	1	NA	1	1	NA	3	NA	2	NA	NA	NA	1	NA	NA	36
chr10	61844359	61845011	chr10:61844359-61845011|-		652	326	ANK3	5	1	2	NA	NA	NA	8	NA	1	1	1	NA	4	1	3	4	NA	NA	NA	NA	NA	1	1	2	NA	1	36
chr10	69726439	69773943	chr10:69726439-69773943|-		47504	3823	HERC4	5	NA	10	NA	3	NA	2	NA	6	NA	2	NA	NA	NA	1	NA	2	NA	NA	NA	NA	NA	1	4	NA	NA	36
chr12	109509416	109511337	chr12:109509416-109511337|+	+	1921	240	USP30	4	NA	2	NA	NA	2	2	NA	6	NA	3	2	NA	NA	NA	6	NA	1	NA	2	1	1	2	1	NA	1	36
chr12	130184354	130185243	chr12:130184354-130185243|-		889	889	TMEM132D	21	NA	NA	NA	NA	NA	15	NA	NA	NA	NA	NA	NA	NA	NA	NA	NA	NA	NA	NA	NA	NA	NA	NA	NA	NA	36
chr12	2929251	2930958	chr12:2929251-2930958|+	+	1707	542	ITFG2	2	2	NA	NA	2	1	2	3	1	1	2	1	1	NA	10	2	NA	4	1	NA	NA	NA	NA	NA	1	NA	36
chr12	31604873	31648853	chr12:31604873-31648853|-		43980	1502	DENND5B	4	1	15	NA	NA	NA	2	1	7	NA	1	NA	NA	NA	NA	1	NA	NA	2	NA	1	1	NA	NA	NA	NA	36
chr12	49491348	49491888	chr12:49491348-49491888|-		540	NA	NA	1	3	1	3	1	1	1	NA	2	3	NA	NA	2	2	1	4	NA	NA	2	NA	NA	2	7	NA	NA	NA	36
chr15	85656607	85669605	chr15:85656607-85669605|+	+	12998	1139	PDE8A	7	2	2	NA	1	2	4	1	NA	NA	1	1	1	2	1	NA	1	1	3	NA	1	NA	4	1	NA	NA	36
chr16	31230415	31230840	chr16:31230415-31230840|+	+	425	327	TRIM72	21	NA	2	NA	NA	NA	10	NA	1	NA	NA	NA	NA	NA	NA	2	NA	NA	NA	NA	NA	NA	NA	NA	NA	NA	36
chr17	1540002	1540356	chr17:1540002-1540356|-		354	269	SCARF1	NA	NA	3	6	1	NA	NA	2	NA	4	5	NA	1	NA	NA	NA	1	1	NA	1	3	1	3	2	2	NA	36
chr17	63739185	63746842	chr17:63739185-63746842|-		7657	213	CEP112	10	1	2	NA	NA	1	5	NA	NA	NA	1	NA	NA	1	1	6	NA	NA	2	NA	NA	NA	3	2	NA	1	36
chr17	67151159	67152066	chr17:67151159-67152066|-		907	239	ABCA10	2	3	4	1	3	NA	NA	NA	1	NA	2	NA	1	1	NA	15	NA	NA	NA	NA	NA	2	NA	1	NA	NA	36
chr18	6263945	6312055	chr18:6263945-6312055|-		48110	309	L3MBTL4	1	NA	NA	3	2	NA	2	2	NA	5	2	NA	NA	1	6	9	NA	NA	NA	NA	NA	1	2	NA	NA	NA	36
chr18	66564455	66564919	chr18:66564455-66564919|+	+	464	NA	NA	NA	4	2	NA	1	NA	NA	1	NA	NA	8	NA	NA	2	2	3	NA	3	NA	NA	2	1	7	NA	NA	NA	36
chr18	76953182	76974038	chr18:76953182-76974038|+	+	20856	516	ATP9B	5	1	1	NA	1	1	4	NA	1	NA	1	NA	1	NA	2	6	1	1	NA	2	2	4	1	NA	1	NA	36
chr2	162036124	162061304	chr2:162036124-162061304|+	+	25180	376	TANK	2	NA	3	NA	1	NA	1	NA	1	NA	1	NA	4	1	9	NA	2	3	2	NA	NA	2	4	NA	NA	NA	36
chr2	200213423	200298237	chr2:200213423-200298237|-		84814	1004	SATB2	14	NA	NA	NA	NA	NA	11	4	NA	NA	1	NA	NA	2	NA	NA	NA	2	NA	NA	NA	NA	NA	NA	2	NA	36
chr2	36668400	36669878	chr2:36668400-36669878|+	+	1478	364	CRIM1	10	NA	2	NA	1	1	2	1	2	NA	1	NA	1	NA	3	4	NA	1	1	NA	1	1	3	NA	1	NA	36
chr2	40366540	40405633	chr2:40366540-40405633|-		39093	737	SLC8A1	19	NA	6	NA	NA	NA	7	NA	4	NA	NA	NA	NA	NA	NA	NA	NA	NA	NA	NA	NA	NA	NA	NA	NA	NA	36
chr20	34446223	34459751	chr20:34446223-34459751|+	+	13528	942	PHF20	6	NA	2	NA	2	1	2	NA	2	NA	4	NA	NA	1	1	8	NA	NA	1	NA	NA	NA	1	3	NA	2	36
chr20	40161688	40179999	chr20:40161688-40179999|-		18311	577	CHD6	7	2	NA	NA	10	NA	2	4	NA	2	NA	NA	4	NA	NA	NA	NA	NA	NA	NA	1	2	NA	NA	2	NA	36
chr21	30698379	30702014	chr21:30698379-30702014|+	+	3635	1542	BACH1	3	2	3	1	NA	1	NA	3	3	NA	NA	1	3	NA	5	2	NA	NA	NA	NA	1	4	1	NA	2	1	36
chr22	42204878	42206295	chr22:42204878-42206295|+	+	1417	326	CCDC134	1	3	NA	2	NA	NA	NA	4	NA	NA	1	NA	2	NA	12	3	NA	2	1	1	1	NA	1	NA	NA	2	36
chr4	106155053	106158508	chr4:106155053-106158508|+	+	3455	3455	TET2	NA	4	1	1	2	2	NA	2	1	1	4	NA	3	NA	1	2	3	1	NA	3	3	NA	1	NA	NA	1	36
chr4	151719232	151738409	chr4:151719232-151738409|-		19177	409	LRBA	2	NA	1	3	1	1	5	3	1	NA	NA	NA	NA	1	5	5	2	1	NA	NA	NA	2	2	1	NA	NA	36
chr4	6995910	7002978	chr4:6995910-7002978|+	+	7068	427	TBC1D14	2	NA	1	1	NA	3	1	2	NA	2	1	NA	NA	NA	6	2	NA	3	NA	1	1	1	5	3	NA	1	36
chr5	110679721	110730480	chr5:110679721-110730480|+	+	50759	298	CAMK4	23	NA	NA	NA	NA	NA	11	NA	NA	NA	1	NA	NA	NA	NA	NA	NA	1	NA	NA	NA	NA	NA	NA	NA	NA	36
chr5	131013395	131044965	chr5:131013395-131044965|-		31570	813	FNIP1	2	2	2	1	6	2	1	1	NA	NA	5	3	NA	NA	4	3	NA	1	2	1	NA	NA	NA	NA	NA	NA	36
chr5	147928230	147929825	chr5:147928230-147929825|-		1595	327	HTR4	13	NA	NA	NA	NA	1	9	1	1	NA	1	1	NA	NA	1	NA	NA	6	NA	NA	2	NA	NA	NA	NA	NA	36
chr5	160757889	160763776	chr5:160757889-160763776|-		5887	536	GABRB2	20	1	NA	NA	NA	NA	14	1	NA	NA	NA	NA	NA	NA	NA	NA	NA	NA	NA	NA	NA	NA	NA	NA	NA	NA	36
chr5	72354259	72373320	chr5:72354259-72373320|+	+	19061	594	FCHO2	2	NA	3	2	3	1	2	1	NA	NA	2	NA	2	NA	1	1	2	1	2	2	2	NA	5	2	NA	NA	36
chr6	111583459	111585149	chr6:111583459-111585149|+	+	1690	286	KIAA1919	NA	2	NA	4	2	NA	1	NA	NA	4	NA	NA	NA	1	5	6	1	NA	NA	2	NA	2	1	3	1	1	36
chr6	130505247	130505768	chr6:130505247-130505768|-		521	271	SAMD3	NA	1	NA	2	2	NA	NA	NA	1	NA	4	2	NA	NA	14	4	1	NA	NA	3	NA	2	NA	NA	NA	NA	36
chr6	158994451	159010814	chr6:158994451-159010814|+	+	16363	484	TMEM181	2	2	1	NA	1	NA	1	1	NA	2	2	NA	1	1	9	3	2	NA	NA	2	2	2	1	1	NA	NA	36
chr6	159001971	159010814	chr6:159001971-159010814|+	+	8843	380	TMEM181	1	2	1	NA	NA	1	NA	NA	1	NA	4	NA	3	2	5	6	1	1	NA	2	1	2	3	NA	NA	NA	36
chr6	170846321	170858201	chr6:170846321-170858201|-		11880	427	PSMB1	16	NA	2	NA	NA	NA	11	NA	4	NA	NA	NA	NA	NA	2	NA	NA	NA	NA	NA	NA	NA	NA	NA	NA	1	36
chr7	14613836	14712652	chr7:14613836-14712652|-		98816	738	DGKB	19	1	NA	NA	NA	NA	13	NA	NA	NA	NA	NA	NA	NA	NA	NA	NA	2	NA	NA	NA	NA	1	NA	NA	NA	36
chr7	65705311	65706257	chr7:65705311-65706257|+	+	946	946	TPST1	5	NA	NA	2	NA	NA	1	NA	3	3	2	NA	NA	1	3	3	2	NA	2	1	3	4	1	NA	NA	NA	36
chr7	82763565	82764972	chr7:82763565-82764972|-		1407	1407	PCLO	18	NA	1	NA	NA	NA	11	NA	NA	NA	1	NA	NA	NA	NA	NA	NA	1	NA	NA	NA	NA	2	2	NA	NA	36
chr8	141840570	141900868	chr8:141840570-141900868|-		60298	680	PTK2	8	1	2	NA	2	1	6	NA	NA	1	2	NA	1	1	2	4	NA	2	2	NA	NA	NA	1	NA	NA	NA	36
chr9	20923658	20933102	chr9:20923658-20933102|+	+	9444	555	FOCAD	5	1	2	NA	1	NA	3	NA	2	NA	NA	NA	NA	1	7	9	NA	1	NA	NA	1	1	2	NA	NA	NA	36
chrX	149905066	149905920	chrX:149905066-149905920|+	+	854	393	MTMR1	NA	2	1	NA	2	NA	NA	2	3	1	4	NA	2	NA	8	8	NA	NA	NA	1	1	NA	1	NA	NA	NA	36
chr1	179012849	179023773	chr1:179012849-179023773|+	+	10924	707	FAM20B	2	2	5	1	NA	2	1	NA	2	NA	1	NA	NA	2	5	6	NA	2	1	NA	2	NA	NA	1	NA	NA	35
chr1	211526580	211527809	chr1:211526580-211527809|+	+	1229	277	TRAF5	1	5	NA	NA	1	2	NA	7	NA	NA	2	NA	1	NA	6	2	4	1	NA	2	NA	NA	1	NA	NA	NA	35
chr1	237550580	237632487	chr1:237550580-237632487|+	+	81907	1132	RYR2	5	NA	19	NA	NA	NA	NA	NA	11	NA	NA	NA	NA	NA	NA	NA	NA	NA	NA	NA	NA	NA	NA	NA	NA	NA	35
chr1	243776972	243859018	chr1:243776972-243859018|-		82046	650	AKT3	18	NA	NA	NA	2	NA	9	1	NA	NA	1	NA	NA	NA	3	NA	NA	NA	NA	NA	NA	NA	NA	NA	NA	1	35
chr1	78177431	78181553	chr1:78177431-78181553|-		4122	488	USP33	3	3	4	NA	NA	1	NA	3	2	NA	2	2	1	1	3	5	NA	1	NA	NA	NA	1	1	NA	2	NA	35
chr1	89236034	89251896	chr1:89236034-89251896|+	+	15862	777	PKN2	9	NA	5	1	NA	1	5	NA	5	NA	1	NA	2	1	1	NA	NA	NA	NA	NA	2	NA	1	1	NA	NA	35
chr10	71243446	71244971	chr10:71243446-71244971|+	+	1525	261	TSPAN15	4	3	NA	NA	2	2	4	6	NA	NA	1	NA	1	NA	NA	NA	3	1	NA	5	NA	1	1	NA	1	NA	35
chr11	34093272	34098189	chr11:34093272-34098189|+	+	4917	472	CAPRIN1	2	1	5	3	2	NA	3	NA	5	1	2	NA	NA	NA	3	2	1	NA	NA	NA	2	2	NA	NA	1	NA	35
chr12	100166699	100175875	chr12:100166699-100175875|-		9176	459	ANKS1B	15	2	NA	NA	NA	1	5	NA	NA	NA	1	2	NA	NA	5	NA	NA	1	NA	NA	1	NA	NA	2	NA	NA	35
chr12	1480998	1553916	chr12:1480998-1553916|+	+	72918	498	ERC1	6	NA	4	2	1	NA	5	NA	3	1	NA	NA	3	1	5	NA	NA	NA	NA	NA	1	NA	NA	NA	NA	3	35
chr13	77791974	77818086	chr13:77791974-77818086|-		26112	676	MYCBP2	3	NA	2	2	4	NA	2	1	4	2	2	NA	2	NA	3	3	NA	1	NA	NA	1	2	NA	NA	1	NA	35
chr16	56667662	56670416	chr16:56667662-56670416|+	+	2754	NA	NA	2	NA	3	10	NA	NA	1	1	NA	2	NA	NA	NA	NA	NA	3	NA	NA	NA	2	NA	10	NA	NA	1	NA	35
chr17	9843442	9850300	chr17:9843442-9850300|-		6858	281	GAS7	9	2	3	NA	3	NA	6	2	4	NA	1	NA	NA	1	NA	4	NA	NA	NA	NA	NA	NA	NA	NA	NA	NA	35
chr2	107446521	107460490	chr2:107446521-107460490|-		13969	1375	ST6GAL2	16	NA	NA	NA	NA	NA	18	NA	NA	NA	1	NA	NA	NA	NA	NA	NA	NA	NA	NA	NA	NA	NA	NA	NA	NA	35
chr2	144966169	144969146	chr2:144966169-144969146|-		2977	267	GTDC1	NA	3	2	NA	2	NA	NA	NA	2	NA	NA	NA	2	NA	3	6	1	NA	2	NA	1	5	3	2	NA	1	35
chr2	209209834	209212747	chr2:209209834-209212747|+	+	2913	347	PIKFYVE	7	NA	6	NA	NA	NA	5	NA	2	NA	3	NA	1	NA	3	4	NA	NA	NA	1	2	NA	NA	NA	1	NA	35
chr2	223765391	223773868	chr2:223765391-223773868|+	+	8477	525	ACSL3	6	NA	NA	NA	4	4	11	NA	NA	NA	2	NA	2	NA	4	2	NA	NA	NA	NA	NA	NA	NA	NA	NA	NA	35
chr20	2967410	2969120	chr20:2967410-2969120|+	+	1710	1478	PTPRA	9	2	1	NA	2	2	5	3	NA	NA	1	1	1	1	NA	2	NA	NA	1	NA	NA	2	2	NA	NA	NA	35
chr21	38126480	38139586	chr21:38126480-38139586|-		13106	NA	NA	13	1	1	1	NA	NA	7	NA	1	1	2	NA	NA	2	3	2	NA	NA	NA	1	NA	NA	NA	NA	NA	NA	35
chr22	34157357	34161940	chr22:34157357-34161940|-		4583	NA	NA	6	2	2	1	1	2	1	3	1	2	2	2	2	NA	NA	NA	NA	1	NA	2	2	NA	NA	1	1	1	35
chr3	141811902	141820683	chr3:141811902-141820683|-		8781	174	TFDP2	2	3	2	1	2	NA	1	2	NA	NA	4	NA	2	NA	NA	4	NA	1	NA	1	NA	3	1	2	NA	4	35
chr3	15452751	15457449	chr3:15452751-15457449|-		4698	NA	NA	2	NA	2	NA	4	NA	2	2	3	NA	NA	NA	2	NA	NA	9	NA	1	NA	1	1	3	2	1	NA	NA	35
chr3	9792628	9793633	chr3:9792628-9793633|+	+	1005	428	OGG1	9	NA	1	1	3	2	3	1	2	1	NA	1	1	NA	NA	5	NA	NA	1	2	NA	NA	NA	2	NA	NA	35
chr4	149356255	149358014	chr4:149356255-149358014|-		1759	1759	NR3C2	3	2	2	7	3	NA	1	6	1	3	NA	NA	NA	NA	NA	NA	NA	3	1	NA	NA	1	NA	2	NA	NA	35
chr5	80071512	80088663	chr5:80071512-80088663|+	+	17151	402	MSH3	5	3	1	NA	1	NA	6	NA	NA	1	NA	NA	2	NA	1	3	1	NA	NA	3	2	2	4	NA	NA	NA	35
chr6	118832460	118887479	chr6:118832460-118887479|-		55019	1025	CEP85L	11	2	NA	NA	3	NA	8	1	NA	NA	3	NA	2	NA	NA	NA	NA	NA	NA	2	2	NA	1	NA	NA	NA	35
chr6	51875106	51900519	chr6:51875106-51900519|-		25413	2654	PKHD1	NA	NA	NA	6	NA	NA	NA	NA	NA	4	NA	NA	NA	NA	NA	NA	NA	NA	1	NA	NA	2	2	20	NA	NA	35
chr7	131071878	131084192	chr7:131071878-131084192|+	+	12314	538	MKLN1	2	2	5	NA	1	3	NA	3	2	NA	3	NA	NA	NA	4	3	1	NA	NA	1	NA	NA	5	NA	NA	NA	35
chr7	24659670	24708279	chr7:24659670-24708279|+	+	48609	1285	MPP6	7	2	NA	NA	2	2	2	NA	NA	NA	NA	1	1	NA	2	6	NA	NA	NA	NA	3	1	1	NA	5	NA	35
chr7	8043537	8110761	chr7:8043537-8110761|+	+	67224	720	GLCCI1	18	NA	NA	NA	NA	NA	9	NA	NA	NA	NA	NA	NA	NA	2	2	NA	NA	1	3	NA	NA	NA	NA	NA	NA	35
chr8	42812236	42819617	chr8:42812236-42819617|+	+	7381	311	HOOK3	3	1	1	1	NA	NA	1	NA	1	1	2	NA	3	NA	3	6	2	1	NA	1	4	NA	2	1	1	NA	35
chr8	68018139	68028357	chr8:68018139-68028357|+	+	10218	1844	CSPP1	8	1	1	NA	4	2	5	2	2	NA	NA	3	NA	NA	NA	1	NA	NA	NA	1	1	1	2	NA	NA	1	35
chr9	130206307	130207528	chr9:130206307-130207528|+	+	1221	NA	NA	8	1	1	NA	2	1	3	NA	2	NA	NA	4	NA	2	NA	5	NA	NA	NA	NA	1	3	NA	1	1	NA	35
chr9	77611362	77632364	chr9:77611362-77632364|-		21002	794	C9orf41	8	2	2	1	NA	NA	3	NA	2	1	NA	1	2	1	8	NA	NA	NA	NA	NA	NA	2	1	1	NA	NA	35
chr1	154207066	154207767	chr1:154207066-154207767|+	+	701	298	UBAP2L	6	1	5	NA	4	2	3	NA	1	NA	2	NA	1	NA	1	1	NA	1	NA	2	NA	2	1	NA	1	NA	34
chr1	1747194	1756938	chr1:1747194-1756938|-		9744	249	GNB1	3	NA	3	NA	NA	NA	1	NA	2	NA	NA	NA	3	2	5	5	NA	NA	1	NA	1	1	7	NA	NA	NA	34
chr1	21295966	21329301	chr1:21295966-21329301|-		33335	645	EIF4G3	8	NA	1	1	1	1	7	NA	3	NA	2	1	NA	1	3	NA	NA	NA	NA	NA	NA	4	NA	1	NA	NA	34
chr1	213251037	213290752	chr1:213251037-213290752|+	+	39715	331	RPS6KC1	7	2	2	NA	NA	NA	4	2	NA	NA	1	NA	NA	NA	2	3	NA	3	NA	NA	NA	2	1	NA	5	NA	34
chr1	23356961	23385660	chr1:23356961-23385660|+	+	28699	816	KDM1A	3	1	2	2	5	1	NA	2	1	NA	2	NA	3	1	NA	3	1	NA	NA	NA	2	NA	2	1	1	1	34
chr1	31465236	31468067	chr1:31465236-31468067|-		2831	438	PUM1	4	1	1	1	2	2	2	3	2	3	1	2	NA	NA	6	NA	1	NA	NA	NA	NA	NA	3	NA	NA	NA	34
chr1	74905173	74957950	chr1:74905173-74957950|+	+	52777	473	FPGT-TNNI3K	1	NA	19	NA	NA	NA	2	NA	12	NA	NA	NA	NA	NA	NA	NA	NA	NA	NA	NA	NA	NA	NA	NA	NA	NA	34
chr10	70246900	70253327	chr10:70246900-70253327|-		6427	421	SLC25A16	7	2	3	NA	NA	1	2	2	1	NA	NA	NA	NA	NA	2	4	1	NA	NA	NA	1	1	3	2	NA	2	34
chr11	118656760	118657227	chr11:118656760-118657227|-		467	467	DDX6	1	3	3	NA	NA	1	NA	NA	1	NA	2	NA	3	1	8	7	NA	1	NA	NA	NA	NA	3	NA	NA	NA	34
chr11	62303416	62304039	chr11:62303416-62304039|-		623	253	AHNAK	NA	2	2	2	NA	2	1	1	3	2	1	2	1	NA	3	3	NA	3	NA	2	3	NA	NA	NA	NA	1	34
chr12	112371689	112381173	chr12:112371689-112381173|-		9484	523	TMEM116	8	NA	3	NA	1	NA	2	NA	2	NA	2	NA	NA	NA	3	2	NA	NA	NA	1	NA	1	7	2	NA	NA	34
chr12	22637630	22659753	chr12:22637630-22659753|-		22123	578	C2CD5	22	NA	NA	NA	NA	NA	10	NA	NA	NA	NA	NA	NA	NA	NA	2	NA	NA	NA	NA	NA	NA	NA	NA	NA	NA	34
chr12	46230371	46233279	chr12:46230371-46233279|+	+	2908	793	ARID2	3	2	4	NA	1	2	2	4	7	NA	1	1	NA	NA	NA	3	2	NA	NA	NA	NA	NA	2	NA	NA	NA	34
chr13	50025688	50026045	chr13:50025688-50026045|+	+	357	357	SETDB2	NA	NA	2	2	3	3	NA	NA	2	1	2	NA	1	2	2	2	NA	NA	NA	NA	2	7	1	2	NA	NA	34
chr13	52971366	52972329	chr13:52971366-52972329|-		963	963	THSD1	3	1	1	NA	4	NA	2	2	2	NA	2	NA	2	NA	3	9	NA	NA	NA	1	NA	NA	2	NA	NA	NA	34
chr13	95813442	95840796	chr13:95813442-95840796|-		27354	1192	ABCC4	2	NA	2	NA	1	NA	1	NA	1	NA	2	NA	3	NA	1	NA	1	NA	2	1	NA	NA	2	4	9	2	34
chr15	54304844	54308083	chr15:54304844-54308083|+	+	3239	NA	NA	19	2	NA	NA	NA	2	8	1	NA	NA	NA	NA	NA	NA	NA	1	NA	NA	NA	NA	NA	NA	NA	NA	NA	1	34
chr15	59204761	59205895	chr15:59204761-59205895|-		1134	246	SLTM	1	NA	1	NA	4	NA	2	2	NA	NA	1	1	NA	NA	4	4	2	1	NA	2	NA	1	NA	4	NA	4	34
chr15	69502654	69553668	chr15:69502654-69553668|+	+	51014	933	GLCE	15	2	3	NA	1	NA	8	NA	1	NA	1	NA	NA	NA	NA	2	NA	NA	NA	NA	NA	NA	NA	1	NA	NA	34
chr16	7629778	7657340	chr16:7629778-7657340|+	+	27562	406	RBFOX1	5	NA	14	NA	NA	NA	3	NA	12	NA	NA	NA	NA	NA	NA	NA	NA	NA	NA	NA	NA	NA	NA	NA	NA	NA	34
chr17	35310185	35311207	chr17:35310185-35311207|+	+	1022	549	AATF	7	NA	5	1	NA	NA	4	1	NA	1	NA	NA	4	1	2	NA	NA	2	NA	1	NA	1	NA	4	NA	NA	34
chr17	40650941	40653322	chr17:40650941-40653322|+	+	2381	444	ATP6V0A1	8	1	NA	NA	1	1	3	1	NA	NA	1	1	1	1	2	2	NA	1	NA	1	NA	NA	1	4	4	NA	34
chr18	51797729	51804225	chr18:51797729-51804225|+	+	6496	444	POLI	3	1	2	NA	4	1	NA	NA	1	NA	1	NA	1	NA	2	8	NA	1	1	NA	NA	1	2	2	NA	3	34
chr19	38631823	38633350	chr19:38631823-38633350|+	+	1527	390	SIPA1L3	2	NA	NA	4	1	2	3	2	1	2	NA	NA	3	1	2	1	NA	4	1	NA	NA	1	NA	2	1	1	34
chr19	45781180	45781873	chr19:45781180-45781873|+	+	693	220	MARK4	3	NA	2	NA	4	2	NA	1	NA	2	3	NA	2	2	1	6	1	1	NA	NA	NA	3	1	NA	NA	NA	34
chr2	203620260	203624076	chr2:203620260-203624076|+	+	3816	491	FAM117B	11	2	1	2	NA	NA	5	NA	NA	2	1	NA	2	NA	1	3	NA	NA	1	NA	NA	NA	2	1	NA	NA	34
chr2	242346951	242373736	chr2:242346951-242373736|+	+	26785	700	FARP2	8	1	3	3	1	1	5	2	2	NA	NA	NA	NA	NA	NA	2	2	NA	NA	1	NA	2	NA	1	NA	NA	34
chr20	33057852	33080402	chr20:33057852-33080402|+	+	22550	992	ITCH	5	NA	2	2	2	2	2	1	2	2	1	4	1	NA	NA	3	NA	1	1	NA	NA	1	1	1	NA	NA	34
chr22	46085591	46098727	chr22:46085591-46098727|+	+	13136	531	ATXN10	1	NA	NA	4	1	1	NA	NA	2	1	1	1	4	2	4	4	NA	NA	NA	2	3	NA	2	1	NA	NA	34
chr3	119582265	119624699	chr3:119582265-119624699|-		42434	420	GSK3B	2	NA	NA	1	6	2	1	NA	3	NA	5	NA	NA	NA	NA	3	2	NA	2	NA	NA	1	2	2	2	NA	34
chr3	16327848	16345099	chr3:16327848-16345099|+	+	17251	786	OXNAD1	NA	NA	6	2	NA	1	NA	1	3	1	2	NA	2	NA	2	5	NA	2	NA	NA	NA	4	3	NA	NA	NA	34
chr3	17051165	17056403	chr3:17051165-17056403|+	+	5238	2691	PLCL2	13	1	2	NA	NA	NA	5	NA	1	NA	NA	1	NA	NA	2	2	NA	NA	NA	NA	NA	1	NA	4	NA	2	34
chr3	50004902	50012825	chr3:50004902-50012825|+	+	7923	1439	RBM6	6	1	1	NA	2	1	1	NA	2	NA	4	NA	2	NA	2	4	1	1	NA	1	2	2	NA	NA	1	NA	34
chr4	103501691	103504114	chr4:103501691-103504114|+	+	2423	197	NFKB1	4	NA	1	NA	3	NA	4	1	1	NA	3	NA	2	1	NA	9	NA	NA	NA	1	NA	NA	2	1	1	NA	34
chr4	160159960	160162520	chr4:160159960-160162520|+	+	2560	NA	NA	1	NA	3	NA	2	NA	1	2	4	NA	5	NA	NA	NA	NA	4	1	1	NA	NA	2	1	4	3	NA	NA	34
chr4	52729602	52765544	chr4:52729602-52765544|+	+	35942	1196	DCUN1D4	9	2	5	NA	2	NA	5	4	3	NA	NA	NA	NA	NA	NA	1	NA	NA	NA	NA	3	NA	NA	NA	NA	NA	34
chr5	122881110	122911657	chr5:122881110-122911657|+	+	30547	920	CSNK1G3	5	3	3	NA	1	2	1	3	5	NA	NA	NA	1	NA	1	2	1	NA	NA	3	1	NA	1	NA	NA	1	34
chr6	56846508	56857353	chr6:56846508-56857353|+	+	10845	398	BEND6	17	NA	NA	NA	NA	1	13	NA	NA	NA	NA	NA	NA	1	NA	2	NA	NA	NA	NA	NA	NA	NA	NA	NA	NA	34
chr6	76344422	76388643	chr6:76344422-76388643|+	+	44221	1722	SENP6	13	1	1	NA	1	3	4	1	2	NA	NA	NA	2	NA	NA	2	NA	NA	1	NA	NA	2	NA	NA	1	NA	34
chr7	90355880	90356126	chr7:90355880-90356126|+	+	246	246	CDK14	NA	NA	NA	3	2	NA	NA	NA	NA	3	NA	1	9	NA	2	2	1	NA	NA	2	5	1	2	1	NA	NA	34
chr8	42211942	42229180	chr8:42211942-42229180|+	+	17238	NA	NA	15	NA	NA	1	3	NA	3	1	NA	NA	2	NA	NA	NA	2	2	NA	NA	2	NA	1	1	1	NA	NA	NA	34
chr8	48196616	48206619	chr8:48196616-48206619|+	+	10003	336	KIAA0146	2	NA	3	NA	3	NA	1	1	2	NA	3	NA	1	NA	6	4	NA	2	1	NA	1	NA	3	NA	NA	1	34
chr9	111868787	111870850	chr9:111868787-111870850|-		2063	220	TMEM245	1	1	5	NA	1	4	NA	NA	NA	NA	1	2	NA	NA	NA	1	1	1	1	1	4	NA	4	3	NA	3	34
chr1	28362054	28384605	chr1:28362054-28384605|-		22551	429	EYA3	1	1	2	1	NA	1	2	1	6	2	2	NA	1	1	1	2	NA	3	NA	1	1	NA	1	2	NA	1	33
chr1	8716031	8716500	chr1:8716031-8716500|-		469	469	RERE	7	NA	2	NA	NA	2	1	2	2	NA	4	NA	3	NA	2	2	NA	NA	1	NA	NA	NA	2	1	NA	2	33
chr1	95603830	95639445	chr1:95603830-95639445|+	+	35615	NA	NA	NA	1	3	3	NA	1	1	NA	5	3	1	1	NA	1	NA	1	NA	3	NA	NA	4	5	NA	NA	NA	NA	33
chr10	12039670	12056183	chr10:12039670-12056183|-		16513	699	UPF2	2	NA	3	3	1	NA	1	1	1	3	NA	1	1	1	7	4	NA	2	NA	NA	1	NA	1	NA	NA	NA	33
chr10	76602357	76603236	chr10:76602357-76603236|+	+	879	879	KAT6B	8	NA	7	NA	NA	1	3	4	4	NA	NA	NA	NA	1	1	1	NA	NA	NA	1	NA	1	NA	NA	NA	1	33
chr11	108098321	108106561	chr11:108098321-108106561|+	+	8240	526	ATM	7	1	2	NA	1	1	3	1	1	NA	1	1	2	NA	4	4	1	NA	NA	NA	NA	1	NA	1	NA	1	33
chr11	22696395	22777499	chr11:22696395-22777499|+	+	81104	809	GAS2	5	NA	10	5	NA	NA	6	NA	1	2	NA	NA	NA	NA	1	2	NA	NA	NA	NA	NA	1	NA	NA	NA	NA	33
chr12	52844189	52865516	chr12:52844189-52865516|-		21327	NA	NA	NA	NA	NA	NA	NA	NA	NA	NA	NA	NA	NA	NA	15	NA	6	NA	12	NA	NA	NA	NA	NA	NA	NA	NA	NA	33
chr13	101997616	102051516	chr13:101997616-102051516|-		53900	838	NALCN	23	NA	1	NA	NA	NA	9	NA	NA	NA	NA	NA	NA	NA	NA	NA	NA	NA	NA	NA	NA	NA	NA	NA	NA	NA	33
chr15	33445248	33447246	chr15:33445248-33447246|-		1998	1998	FMN1	22	NA	NA	NA	NA	NA	11	NA	NA	NA	NA	NA	NA	NA	NA	NA	NA	NA	NA	NA	NA	NA	NA	NA	NA	NA	33
chr15	50878588	50884823	chr15:50878588-50884823|-		6235	878	TRPM7	10	NA	2	NA	2	NA	4	2	1	1	2	NA	NA	1	1	1	NA	NA	NA	NA	NA	NA	2	3	NA	1	33
chr16	14687157	14698083	chr16:14687157-14698083|-		10926	216	PARN	6	2	1	NA	3	NA	NA	NA	2	2	NA	2	1	NA	2	1	NA	NA	3	NA	4	3	NA	NA	1	NA	33
chr17	19861326	19861884	chr17:19861326-19861884|-		558	558	AKAP10	3	2	NA	3	4	2	2	1	NA	2	2	NA	2	NA	1	3	NA	NA	NA	2	1	NA	NA	2	NA	1	33
chr18	2890558	2892484	chr18:2890558-2892484|+	+	1926	1926	EMILIN2	NA	1	2	NA	3	2	NA	1	3	NA	3	NA	2	1	NA	3	1	2	3	NA	2	1	NA	NA	NA	3	33
chr18	44526019	44526886	chr18:44526019-44526886|+	+	867	289	KATNAL2	6	1	3	2	NA	1	8	3	NA	2	NA	NA	1	NA	2	NA	NA	3	NA	NA	NA	NA	NA	NA	NA	1	33
chr18	51797729	51810383	chr18:51797729-51810383|+	+	12654	952	POLI	4	NA	2	NA	3	NA	NA	1	5	NA	5	1	NA	NA	NA	2	1	NA	NA	NA	NA	1	2	6	NA	NA	33
chr18	55833019	55919286	chr18:55833019-55919286|+	+	86267	327	NEDD4L	NA	NA	NA	NA	4	NA	NA	NA	NA	NA	6	1	NA	NA	NA	7	NA	1	NA	1	3	NA	7	1	2	NA	33
chr18	56585502	56587865	chr18:56585502-56587865|+	+	2363	2363	ZNF532	7	NA	7	NA	2	2	2	NA	5	NA	2	1	NA	NA	NA	NA	NA	NA	NA	NA	NA	NA	1	NA	2	2	33
chr18	8113483	8143777	chr18:8113483-8143777|+	+	30294	444	PTPRM	5	NA	4	NA	1	NA	4	NA	2	NA	NA	NA	NA	NA	2	7	NA	NA	NA	1	NA	NA	4	2	NA	1	33
chr19	14568842	14569187	chr19:14568842-14569187|+	+	345	254	PKN1	5	3	3	2	2	NA	3	3	NA	NA	NA	1	NA	NA	2	1	1	1	NA	NA	NA	1	4	1	NA	NA	33
chr19	58772216	58775042	chr19:58772216-58775042|+	+	2826	NA	NA	8	NA	3	NA	NA	NA	7	NA	3	NA	1	NA	1	NA	1	2	NA	1	NA	1	NA	NA	NA	3	1	1	33
chr2	30572802	30573012	chr2:30572802-30573012|+	+	210	NA	NA	2	NA	2	NA	14	3	NA	NA	4	NA	8	NA	NA	NA	NA	NA	NA	NA	NA	NA	NA	NA	NA	NA	NA	NA	33
chr2	32323864	32341281	chr2:32323864-32341281|+	+	17417	512	SPAST	6	NA	2	1	1	1	4	NA	1	NA	NA	NA	NA	NA	1	5	NA	4	NA	1	NA	3	2	NA	NA	1	33
chr2	38349126	38358756	chr2:38349126-38358756|+	+	9630	NA	NA	NA	NA	NA	NA	NA	NA	1	NA	NA	NA	3	NA	NA	2	2	20	NA	NA	NA	NA	NA	NA	1	NA	NA	4	33
chr20	47752369	47782822	chr20:47752369-47782822|-		30453	693	STAU1	11	NA	5	NA	1	NA	5	NA	4	NA	2	NA	NA	1	1	NA	NA	2	NA	NA	NA	NA	1	NA	NA	NA	33
chr22	23029444	23089953	chr22:23029444-23089953|+	+	60509	NA	NA	NA	NA	NA	NA	NA	9	NA	NA	NA	NA	2	3	NA	NA	17	2	NA	NA	NA	NA	NA	NA	NA	NA	NA	NA	33
chr22	46189424	46202902	chr22:46189424-46202902|+	+	13478	NA	NA	NA	6	NA	NA	3	NA	1	4	2	NA	NA	NA	NA	NA	3	5	3	1	1	NA	2	NA	2	NA	NA	NA	33
chr3	183368083	183369064	chr3:183368083-183369064|+	+	981	981	KLHL24	8	2	1	1	NA	NA	2	4	NA	NA	NA	NA	3	NA	NA	2	NA	NA	NA	NA	NA	NA	8	1	NA	1	33
chr3	57276883	57282379	chr3:57276883-57282379|+	+	5496	448	APPL1	7	2	NA	NA	2	NA	6	1	4	NA	3	1	NA	2	1	2	NA	NA	NA	NA	NA	1	NA	NA	NA	1	33
chr4	128590190	128609022	chr4:128590190-128609022|+	+	18832	542	INTU	5	2	3	NA	2	2	NA	NA	1	NA	1	3	NA	NA	1	3	NA	NA	NA	3	NA	NA	6	NA	NA	1	33
chr4	25128885	25160729	chr4:25128885-25160729|-		31844	1006	SEPSECS	3	3	2	6	2	NA	NA	NA	NA	3	NA	NA	NA	NA	NA	2	1	2	NA	1	NA	3	2	3	NA	NA	33
chr4	65155427	65180481	chr4:65155427-65180481|-		25054	397	TECRL	NA	NA	18	NA	NA	NA	NA	NA	15	NA	NA	NA	NA	NA	NA	NA	NA	NA	NA	NA	NA	NA	NA	NA	NA	NA	33
chr5	43295853	43297268	chr5:43295853-43297268|-		1415	331	HMGCS1	3	NA	NA	10	1	NA	NA	NA	NA	9	2	NA	NA	1	1	2	NA	NA	NA	2	NA	NA	1	1	NA	NA	33
chr5	56526672	56527148	chr5:56526672-56527148|+	+	476	348	GPBP1	4	NA	2	NA	1	NA	3	NA	3	NA	4	NA	NA	2	NA	9	NA	1	1	NA	NA	NA	1	1	1	NA	33
chr5	56542126	56545403	chr5:56542126-56545403|+	+	3277	494	GPBP1	1	NA	NA	NA	NA	NA	NA	3	2	NA	NA	3	4	NA	2	8	1	NA	NA	3	1	1	NA	1	1	2	33
chr6	135360710	135363264	chr6:135360710-135363264|-		2554	321	HBS1L	2	NA	NA	NA	1	NA	1	NA	3	NA	2	NA	2	NA	9	5	NA	1	NA	4	NA	3	NA	NA	NA	NA	33
chr7	129679303	129688984	chr7:129679303-129688984|-		9681	347	ZC3HC1	NA	4	NA	2	2	NA	2	5	2	1	1	NA	NA	NA	2	5	NA	NA	1	NA	2	1	3	NA	NA	NA	33
chr7	140402665	140404763	chr7:140402665-140404763|+	+	2098	249	NDUFB2	NA	3	NA	1	NA	4	NA	1	NA	3	4	3	NA	2	NA	3	4	NA	NA	NA	3	2	NA	NA	NA	NA	33
chr7	87068982	87069718	chr7:87068982-87069718|-		736	375	ABCB4	NA	NA	1	5	NA	1	NA	NA	NA	12	NA	NA	NA	NA	NA	NA	NA	1	NA	NA	9	4	NA	NA	NA	NA	33
chr8	102570646	102571040	chr8:102570646-102571040|+	+	394	394	GRHL2	NA	1	NA	NA	NA	NA	NA	5	NA	NA	3	1	3	NA	5	5	NA	3	NA	3	NA	2	NA	NA	2	NA	33
chr8	61707544	61714152	chr8:61707544-61714152|+	+	6608	346	CHD7	9	4	3	NA	2	NA	6	2	NA	NA	NA	1	NA	NA	4	NA	NA	1	NA	NA	NA	NA	NA	1	NA	NA	33
chr9	111812562	111812972	chr9:111812562-111812972|-		410	269	TMEM245	NA	NA	NA	3	3	2	NA	3	NA	2	3	NA	3	NA	NA	1	1	1	1	1	NA	2	6	NA	NA	1	33
chrX	139866639	139866799	chrX:139866639-139866799|+	+	160	NA	NA	20	NA	NA	NA	NA	NA	12	1	NA	NA	NA	NA	NA	NA	NA	NA	NA	NA	NA	NA	NA	NA	NA	NA	NA	NA	33
chr1	14042035	14075982	chr1:14042035-14075982|+	+	33947	576	PRDM2	10	NA	1	NA	NA	3	2	NA	1	NA	1	NA	2	NA	6	3	NA	2	NA	NA	NA	NA	NA	NA	NA	1	32
chr1	150997086	150998149	chr1:150997086-150998149|+	+	1063	344	PRUNE	NA	NA	3	1	1	3	NA	1	2	2	NA	1	NA	NA	3	6	NA	NA	NA	NA	6	NA	1	NA	NA	2	32
chr1	225140371	225195246	chr1:225140371-225195246|+	+	54875	1140	DNAH14	1	NA	NA	NA	NA	1	1	NA	NA	NA	NA	NA	NA	NA	14	NA	NA	NA	5	NA	3	1	2	3	1	NA	32
chr1	233334684	233372726	chr1:233334684-233372726|-		38042	844	PCNXL2	12	NA	NA	NA	NA	NA	10	NA	NA	NA	1	NA	1	1	1	1	1	1	NA	NA	NA	3	NA	NA	NA	NA	32
chr1	240370098	240458183	chr1:240370098-240458183|+	+	88085	2229	FMN2	19	NA	NA	NA	NA	NA	11	NA	NA	NA	NA	1	NA	NA	NA	NA	NA	NA	NA	NA	NA	NA	NA	1	NA	NA	32
chr1	60366636	60381772	chr1:60366636-60381772|-		15136	1120	CYP2J2	4	NA	15	NA	NA	NA	1	1	9	1	NA	NA	NA	NA	NA	NA	NA	1	NA	NA	NA	NA	NA	NA	NA	NA	32
chr1	93029198	93101893	chr1:93029198-93101893|-		72695	864	EVI5	6	3	NA	2	NA	2	2	1	NA	2	2	NA	NA	NA	NA	4	NA	1	1	2	1	1	NA	1	1	NA	32
chr1	94685813	94697199	chr1:94685813-94697199|-		11386	372	ARHGAP29	NA	1	1	NA	4	NA	NA	2	2	NA	3	NA	NA	NA	6	NA	1	1	NA	2	1	NA	3	3	2	NA	32
chr10	95140975	95148911	chr10:95140975-95148911|-		7936	420	MYOF	NA	NA	NA	NA	1	1	NA	NA	NA	NA	NA	1	4	1	6	2	3	NA	1	NA	1	1	4	1	NA	5	32
chr10	96018556	96018907	chr10:96018556-96018907|+	+	351	260	PLCE1	NA	3	3	NA	3	2	NA	4	NA	NA	1	3	NA	1	1	2	NA	1	1	2	2	NA	NA	1	NA	2	32
chr12	122218777	122219098	chr12:122218777-122219098|-		321	245	RHOF	NA	NA	2	1	3	3	NA	NA	1	NA	NA	NA	4	NA	4	NA	3	3	NA	1	5	1	1	NA	NA	NA	32
chr12	12672795	12674397	chr12:12672795-12674397|-		1602	732	DUSP16	3	1	3	2	NA	1	1	1	NA	NA	NA	1	NA	NA	5	3	NA	2	2	NA	1	1	1	2	NA	2	32
chr12	28408513	28460682	chr12:28408513-28460682|+	+	52169	NA	NA	3	NA	5	NA	6	NA	NA	NA	4	NA	NA	NA	NA	NA	6	3	NA	NA	2	1	NA	NA	2	NA	NA	NA	32
chr12	42745686	42792796	chr12:42745686-42792796|+	+	47110	837	PPHLN1	6	NA	NA	NA	2	1	5	1	1	NA	1	NA	1	NA	3	3	NA	2	1	1	2	NA	1	1	NA	NA	32
chr12	51467605	51467865	chr12:51467605-51467865|-		260	260	CSRNP2	2	NA	1	3	1	NA	2	4	NA	NA	NA	NA	1	1	1	4	NA	NA	NA	1	1	2	4	1	1	2	32
chr15	43242459	43258484	chr15:43242459-43258484|-		16025	651	UBR1	NA	NA	1	NA	2	NA	1	NA	1	NA	3	NA	NA	2	6	5	2	2	NA	NA	3	NA	4	NA	NA	NA	32
chr15	65471271	65472542	chr15:65471271-65472542|-		1271	279	CLPX	2	2	2	1	1	1	1	2	NA	2	NA	NA	NA	2	1	4	5	NA	1	NA	1	NA	3	1	NA	NA	32
chr15	89656955	89698765	chr15:89656955-89698765|+	+	41810	644	ABHD2	8	NA	4	3	2	NA	2	1	2	NA	1	NA	NA	NA	NA	NA	NA	NA	NA	2	2	2	1	NA	2	NA	32
chr16	4516153	4519466	chr16:4516153-4519466|-		3313	489	NMRAL1	2	1	3	3	1	NA	1	1	NA	3	NA	NA	2	NA	3	2	NA	NA	2	3	1	1	2	NA	1	NA	32
chr16	56667662	56692652	chr16:56667662-56692652|+	+	24990	NA	NA	1	NA	2	8	NA	NA	NA	NA	4	NA	NA	NA	NA	NA	NA	2	NA	3	NA	4	NA	4	NA	NA	4	NA	32
chr16	56667662	56717142	chr16:56667662-56717142|+	+	49480	NA	NA	NA	NA	NA	10	1	NA	2	2	NA	6	NA	NA	NA	NA	NA	NA	NA	2	NA	4	NA	5	NA	NA	NA	NA	32
chr17	75398140	75398785	chr17:75398140-75398785|+	+	645	645	2015-09-09	1	2	1	1	NA	NA	2	3	1	NA	NA	NA	1	2	3	5	1	1	2	NA	1	2	3	NA	NA	NA	32
chr18	13681603	13682104	chr18:13681603-13682104|-		501	501	FAM210A	NA	3	2	NA	2	1	NA	3	NA	NA	2	2	1	2	5	NA	NA	1	NA	NA	NA	NA	4	2	2	NA	32
chr18	46889530	46906128	chr18:46889530-46906128|-		16598	301	DYM	1	4	NA	1	NA	NA	NA	2	NA	NA	1	1	2	NA	4	3	1	NA	NA	2	1	3	4	1	NA	1	32
chr18	54423813	54426184	chr18:54423813-54426184|+	+	2371	859	WDR7	3	2	2	NA	4	2	2	3	2	2	2	NA	NA	1	NA	1	1	1	1	NA	1	NA	1	NA	NA	1	32
chr18	54426095	54448887	chr18:54426095-54448887|+	+	22792	431	WDR7	11	NA	2	NA	2	NA	2	NA	1	NA	3	NA	NA	2	1	2	NA	2	1	NA	NA	1	NA	NA	2	NA	32
chr18	76856475	76914555	chr18:76856475-76914555|+	+	58080	659	ATP9B	6	2	2	NA	2	NA	5	NA	1	1	NA	NA	2	NA	2	6	NA	NA	2	NA	NA	1	NA	NA	NA	NA	32
chr19	11623870	11625036	chr19:11623870-11625036|-		1166	642	ECSIT	1	3	1	4	1	NA	NA	2	2	2	3	NA	NA	1	2	1	2	NA	1	NA	2	1	2	NA	1	NA	32
chr2	168920009	168931741	chr2:168920009-168931741|-		11732	287	STK39	2	2	2	NA	NA	1	3	1	1	NA	1	NA	4	NA	7	NA	1	NA	1	NA	NA	NA	2	NA	2	2	32
chr2	206305093	206305396	chr2:206305093-206305396|+	+	303	303	PARD3B	1	1	2	2	2	2	NA	3	2	NA	3	2	NA	NA	1	3	NA	1	1	2	NA	NA	2	2	NA	NA	32
chr2	224862831	224866639	chr2:224862831-224866639|-		3808	509	SERPINE2	2	NA	6	1	1	NA	NA	NA	2	NA	1	NA	NA	1	1	9	NA	1	NA	NA	1	NA	5	NA	1	NA	32
chr20	50290691	50307358	chr20:50290691-50307358|-		16667	395	ATP9A	3	NA	3	NA	NA	1	4	1	1	NA	2	NA	3	1	1	5	NA	NA	NA	NA	2	2	NA	NA	1	2	32
chr21	9827155	9827307	chr21:9827155-9827307|-		152	NA	NA	NA	2	NA	5	2	4	NA	3	1	NA	1	4	NA	NA	NA	NA	5	NA	4	NA	1	NA	NA	NA	NA	NA	32
chr22	46085591	46114373	chr22:46085591-46114373|+	+	28782	612	ATXN10	3	NA	NA	2	NA	1	3	2	NA	1	NA	NA	3	NA	4	2	NA	1	NA	2	3	2	NA	3	NA	NA	32
chr4	154191486	154197282	chr4:154191486-154197282|+	+	5796	423	TRIM2	4	NA	2	1	NA	1	7	NA	2	NA	1	2	1	3	NA	4	NA	2	NA	1	NA	NA	1	NA	NA	NA	32
chr4	25848915	25849486	chr4:25848915-25849486|-		571	571	SEL1L3	3	1	NA	NA	2	1	3	NA	1	NA	NA	3	NA	NA	8	NA	NA	1	1	NA	NA	2	5	NA	1	NA	32
chr5	176402396	176409624	chr5:176402396-176409624|-		7228	240	UIMC1	4	NA	4	NA	1	3	2	NA	2	NA	2	NA	1	NA	2	7	NA	NA	NA	NA	1	1	1	NA	NA	1	32
chr5	60768507	60768864	chr5:60768507-60768864|+	+	357	357	ZSWIM6	1	4	NA	NA	2	NA	NA	2	NA	NA	2	NA	NA	NA	5	4	2	3	2	3	1	NA	NA	1	NA	NA	32
chr5	94204037	94248681	chr5:94204037-94248681|-		44644	1086	MCTP1	11	NA	NA	NA	NA	NA	15	1	NA	NA	1	NA	3	1	NA	NA	NA	NA	NA	NA	NA	NA	NA	NA	NA	NA	32
chr5	94224583	94248681	chr5:94224583-94248681|-		24098	583	MCTP1	10	1	NA	NA	1	NA	10	NA	NA	NA	3	NA	1	1	1	2	NA	NA	NA	NA	NA	2	NA	NA	NA	NA	32
chr6	54001512	54067031	chr6:54001512-54067031|+	+	65519	2073	MLIP	2	NA	14	NA	NA	NA	2	NA	14	NA	NA	NA	NA	NA	NA	NA	NA	NA	NA	NA	NA	NA	NA	NA	NA	NA	32
chr6	83667030	83754378	chr6:83667030-83754378|-		87348	784	UBE3D	4	1	1	NA	2	2	7	NA	2	NA	1	2	1	3	1	NA	NA	1	1	NA	NA	NA	1	2	NA	NA	32
chr8	141828375	141874498	chr8:141828375-141874498|-		46123	505	PTK2	5	NA	NA	NA	2	1	3	NA	NA	NA	1	1	1	NA	4	9	NA	NA	NA	NA	2	NA	3	NA	NA	NA	32
chr8	62531536	62566219	chr8:62531536-62566219|-		34683	654	ASPH	6	4	5	1	1	NA	5	1	NA	1	NA	NA	4	NA	1	NA	NA	NA	2	NA	NA	NA	NA	1	NA	NA	32
chr8	92998351	93029591	chr8:92998351-93029591|-		31240	1191	RUNX1T1	9	NA	4	NA	1	NA	7	NA	2	NA	2	NA	NA	2	NA	3	NA	1	NA	NA	NA	NA	NA	1	NA	NA	32
chr9	117086297	117092856	chr9:117086297-117092856|+	+	6559	NA	NA	NA	NA	NA	9	NA	NA	NA	NA	NA	9	NA	NA	NA	NA	NA	NA	NA	NA	NA	NA	3	11	NA	NA	NA	NA	32
chr9	4860124	4860901	chr9:4860124-4860901|+	+	777	NA	NA	2	NA	1	3	1	3	NA	3	2	NA	3	NA	1	NA	6	2	NA	NA	NA	NA	2	2	NA	NA	NA	1	32
chr9	88918000	88919862	chr9:88918000-88919862|-		1862	208	ZCCHC6	1	NA	NA	NA	NA	1	NA	NA	NA	NA	NA	NA	3	NA	9	2	NA	NA	1	NA	NA	8	NA	4	2	1	32
chrX	76907603	76912143	chrX:76907603-76912143|-		4540	437	ATRX	2	3	NA	3	4	2	NA	3	NA	NA	1	2	1	3	NA	2	NA	NA	1	NA	3	1	NA	1	NA	NA	32
chr1	1735857	1737977	chr1:1735857-1737977|-		2120	227	GNB1	NA	1	2	1	NA	NA	NA	1	NA	NA	3	NA	1	1	NA	5	3	1	3	2	1	2	2	NA	2	NA	31
chr1	203676136	203677232	chr1:203676136-203677232|+	+	1096	458	ATP2B4	NA	4	3	NA	2	5	NA	5	1	NA	NA	1	NA	NA	1	3	NA	NA	1	1	NA	NA	3	NA	1	NA	31
chr1	213302869	213349835	chr1:213302869-213349835|+	+	46966	572	RPS6KC1	10	2	1	1	NA	NA	9	NA	NA	1	NA	NA	NA	NA	4	2	NA	NA	NA	NA	NA	NA	NA	NA	1	NA	31
chr1	237729866	237732619	chr1:237729866-237732619|+	+	2753	384	RYR2	2	NA	10	NA	1	NA	1	NA	17	NA	NA	NA	NA	NA	NA	NA	NA	NA	NA	NA	NA	NA	NA	NA	NA	NA	31
chr1	40733457	40737707	chr1:40733457-40737707|+	+	4250	499	ZMPSTE24	6	2	4	NA	1	3	3	2	2	NA	1	NA	NA	NA	NA	4	NA	NA	1	NA	NA	1	NA	1	NA	NA	31
chr1	92327027	92327201	chr1:92327027-92327201|-		174	174	TGFBR3	NA	NA	1	NA	2	2	NA	NA	1	NA	4	1	NA	3	1	6	1	2	NA	NA	1	1	2	2	1	NA	31
chr10	117221450	117278834	chr10:117221450-117278834|+	+	57384	394	ATRNL1	23	NA	NA	NA	NA	NA	8	NA	NA	NA	NA	NA	NA	NA	NA	NA	NA	NA	NA	NA	NA	NA	NA	NA	NA	NA	31
chr10	225933	267296	chr10:225933-267296|+	+	41363	552	ZMYND11	7	NA	1	NA	NA	1	4	NA	3	NA	NA	NA	2	1	1	3	NA	NA	NA	1	4	NA	2	NA	NA	1	31
chr11	1000431	1003804	chr11:1000431-1003804|+	+	3373	250	AP2A2	3	2	1	5	1	NA	NA	3	NA	1	3	1	1	1	1	2	NA	NA	NA	NA	NA	2	3	NA	NA	1	31
chr11	107260799	107263621	chr11:107260799-107263621|-		2822	255	CWF19L2	NA	NA	2	NA	1	1	NA	NA	3	NA	2	1	1	NA	6	8	NA	NA	NA	NA	2	3	NA	1	NA	NA	31
chr11	129979323	129980556	chr11:129979323-129980556|+	+	1233	298	APLP2	2	NA	NA	1	2	NA	1	NA	1	1	1	NA	1	1	11	2	1	1	1	2	NA	NA	1	NA	NA	1	31
chr11	34111725	34113603	chr11:34111725-34113603|+	+	1878	412	CAPRIN1	3	1	1	NA	4	1	2	NA	2	NA	4	1	1	1	NA	NA	4	NA	1	NA	NA	4	NA	1	NA	NA	31
chr11	47368976	47370092	chr11:47368976-47370092|-		1116	251	MYBPC3	NA	NA	17	NA	NA	NA	NA	NA	14	NA	NA	NA	NA	NA	NA	NA	NA	NA	NA	NA	NA	NA	NA	NA	NA	NA	31
chr11	65198239	65205128	chr11:65198239-65205128|+	+	6889	NA	NA	1	NA	5	NA	4	1	3	NA	6	1	5	2	NA	NA	NA	NA	NA	NA	NA	NA	2	1	NA	NA	NA	NA	31
chr11	85685750	85695016	chr11:85685750-85695016|-		9266	560	PICALM	2	2	3	1	5	1	NA	NA	NA	NA	2	1	2	NA	3	2	1	1	NA	NA	NA	2	NA	2	1	NA	31
chr12	89853414	89866052	chr12:89853414-89866052|-		12638	684	POC1B	11	NA	NA	NA	NA	2	8	3	NA	NA	NA	2	NA	NA	1	NA	NA	NA	NA	1	NA	NA	2	NA	NA	1	31
chr13	30801548	30815223	chr13:30801548-30815223|-		13675	655	KATNAL1	3	2	5	NA	1	1	2	NA	2	NA	2	1	2	1	NA	8	1	NA	NA	NA	NA	NA	NA	NA	NA	NA	31
chr13	33109905	33111164	chr13:33109905-33111164|-		1259	1259	N4BP2L2	3	NA	4	NA	1	5	3	NA	1	NA	1	3	NA	1	NA	1	2	NA	NA	NA	NA	NA	1	3	NA	2	31
chr14	23854124	23884479	chr14:23854124-23884479|-		30355	NA	NA	NA	NA	31	NA	NA	NA	NA	NA	NA	NA	NA	NA	NA	NA	NA	NA	NA	NA	NA	NA	NA	NA	NA	NA	NA	NA	31
chr14	89628044	89629313	chr14:89628044-89629313|-		1269	NA	NA	4	3	2	NA	1	2	2	1	3	NA	4	NA	NA	NA	NA	1	NA	2	1	1	NA	1	1	NA	NA	2	31
chr14	99723807	99724176	chr14:99723807-99724176|-		369	369	BCL11B	NA	NA	NA	NA	4	1	NA	NA	NA	NA	2	NA	1	1	16	1	1	NA	2	1	NA	NA	1	NA	NA	NA	31
chr15	52161413	52194233	chr15:52161413-52194233|+	+	32820	898	TMOD3	6	NA	2	NA	3	3	NA	2	1	1	3	1	1	NA	1	1	1	NA	NA	NA	2	1	2	NA	NA	NA	31
chr16	11940357	11941663	chr16:11940357-11941663|-		1306	390	RSL1D1	NA	NA	NA	NA	NA	1	2	NA	NA	NA	4	NA	2	2	6	4	3	NA	NA	NA	2	1	2	NA	NA	2	31
chr16	66764014	66766408	chr16:66764014-66766408|-		2394	NA	NA	NA	2	NA	2	2	2	NA	1	2	2	4	2	1	NA	NA	5	NA	NA	NA	NA	NA	1	3	1	NA	1	31
chr16	69317950	69318147	chr16:69317950-69318147|+	+	197	197	SNTB2	2	2	NA	2	NA	NA	NA	4	NA	NA	1	NA	1	2	1	3	2	2	NA	2	2	3	1	NA	1	NA	31
chr17	3969740	3976050	chr17:3969740-3976050|-		6310	564	ZZEF1	4	NA	2	1	4	2	3	1	1	NA	3	NA	NA	NA	1	5	NA	NA	NA	NA	2	NA	1	1	NA	NA	31
chr17	62289933	62291602	chr17:62289933-62291602|-		1669	1669	TEX2	12	NA	1	1	NA	4	4	NA	NA	NA	NA	NA	NA	NA	5	1	NA	1	NA	NA	1	NA	NA	NA	NA	1	31
chr19	18648410	18649243	chr19:18648410-18649243|-		833	391	FKBP8	NA	NA	NA	6	1	3	1	4	NA	1	2	NA	1	1	1	4	1	2	NA	2	NA	NA	1	NA	NA	NA	31
chr19	46357432	46357765	chr19:46357432-46357765|-		333	183	SYMPK	2	NA	1	1	4	NA	1	2	1	2	1	3	2	NA	3	1	NA	NA	3	2	NA	1	1	NA	NA	NA	31
chr19	49416267	49416821	chr19:49416267-49416821|+	+	554	277	NUCB1	NA	1	NA	NA	2	NA	NA	1	1	1	3	NA	NA	NA	3	7	2	NA	NA	1	3	1	1	1	2	1	31
chr19	50902107	50902741	chr19:50902107-50902741|+	+	634	317	POLD1	1	NA	4	1	NA	1	3	1	1	NA	1	NA	1	NA	1	6	1	3	2	1	2	1	NA	NA	NA	NA	31
chr2	24181170	24207701	chr2:24181170-24207701|+	+	26531	715	UBXN2A	7	3	4	NA	3	2	2	4	2	NA	1	1	NA	NA	NA	NA	NA	NA	NA	NA	NA	NA	NA	2	NA	NA	31
chr2	24787163	24807429	chr2:24787163-24807429|+	+	20266	NA	NA	NA	2	3	3	1	1	NA	2	2	2	1	NA	NA	NA	3	3	4	NA	2	NA	NA	NA	2	NA	NA	NA	31
chr2	54278094	54284497	chr2:54278094-54284497|+	+	6403	NA	NA	NA	NA	5	NA	4	1	NA	NA	1	NA	2	1	NA	1	5	1	NA	NA	NA	4	NA	NA	4	NA	2	NA	31
chr2	73784346	73786269	chr2:73784346-73786269|+	+	1923	306	ALMS1	18	NA	1	NA	1	NA	6	NA	1	NA	NA	NA	NA	NA	2	NA	NA	NA	NA	NA	NA	NA	NA	NA	NA	2	31
chr20	35812582	35812776	chr20:35812582-35812776|+	+	194	194	RPN2	NA	3	NA	1	NA	NA	NA	NA	NA	1	1	NA	NA	2	1	3	NA	1	5	3	2	2	5	NA	1	NA	31
chr21	40578033	40584633	chr21:40578033-40584633|-		6600	506	BRWD1	3	3	1	NA	3	NA	2	3	2	NA	2	NA	2	NA	2	4	NA	NA	1	1	NA	2	NA	NA	NA	NA	31
chr22	46085591	46136418	chr22:46085591-46136418|+	+	50827	1057	ATXN10	11	NA	NA	2	NA	NA	3	NA	NA	2	NA	1	1	1	1	1	NA	NA	2	NA	1	2	1	NA	2	NA	31
chr3	110830876	110845182	chr3:110830876-110845182|+	+	14306	909	PVRL3	4	NA	2	1	1	2	2	NA	NA	2	1	3	NA	NA	NA	1	NA	1	5	NA	NA	NA	NA	4	NA	2	31
chr3	98487273	98492827	chr3:98487273-98492827|+	+	5554	416	ST3GAL6	3	NA	10	NA	NA	NA	2	1	6	1	NA	NA	NA	NA	4	NA	NA	NA	NA	1	NA	NA	NA	3	NA	NA	31
chr4	151682934	151729550	chr4:151682934-151729550|-		46616	340	LRBA	3	2	NA	1	NA	NA	NA	1	NA	NA	NA	NA	NA	1	4	10	NA	1	NA	2	3	NA	2	1	NA	NA	31
chr4	48686689	48712715	chr4:48686689-48712715|-		26026	303	FRYL	NA	3	NA	1	2	NA	NA	1	NA	NA	1	NA	4	2	3	4	NA	NA	2	1	NA	2	5	NA	NA	NA	31
chr4	77045801	77065626	chr4:77045801-77065626|-		19825	1097	NUP54	7	3	1	NA	NA	NA	3	3	NA	NA	2	2	NA	NA	NA	3	NA	NA	NA	2	NA	2	1	1	1	NA	31
chr6	146240483	146254314	chr6:146240483-146254314|-		13831	1169	SHPRH	12	1	1	2	1	NA	8	NA	1	1	NA	NA	NA	NA	1	1	NA	NA	NA	NA	NA	NA	1	1	NA	NA	31
chr6	33053555	33095875	chr6:33053555-33095875|+	+	42320	NA	NA	2	2	NA	NA	2	NA	NA	NA	NA	NA	NA	NA	2	9	NA	NA	3	NA	4	2	NA	NA	NA	NA	3	2	31
chr6	43023282	43024183	chr6:43023282-43024183|-		901	440	MRPL2	2	1	2	2	3	NA	NA	2	1	NA	1	NA	NA	NA	6	5	NA	NA	2	1	NA	2	1	NA	NA	NA	31
chr6	5404774	5431405	chr6:5404774-5431405|+	+	26631	292	FARS2	NA	2	NA	NA	NA	NA	NA	2	NA	NA	NA	NA	1	NA	4	3	3	2	3	1	2	1	5	1	NA	1	31
chr6	74190397	74191967	chr6:74190397-74191967|+	+	1570	456	MTO1	7	4	NA	NA	1	1	4	3	NA	NA	1	NA	1	NA	1	NA	NA	1	NA	NA	1	4	1	1	NA	NA	31
chr7	17908029	17937069	chr7:17908029-17937069|-		29040	988	SNX13	2	1	4	1	2	1	1	NA	3	NA	4	1	2	NA	1	2	NA	NA	NA	1	NA	1	NA	2	NA	2	31
chr7	17929985	17937069	chr7:17929985-17937069|-		7084	428	SNX13	NA	1	4	NA	7	2	NA	NA	5	NA	2	1	NA	NA	2	2	1	NA	NA	NA	2	NA	2	NA	NA	NA	31
chr7	64004084	64004810	chr7:64004084-64004810|-		726	223	ZNF680	NA	NA	6	3	NA	NA	NA	NA	NA	2	3	NA	NA	4	2	NA	NA	1	NA	NA	3	NA	6	NA	1	NA	31
chr8	101271334	101300495	chr8:101271334-101300495|-		29161	NA	NA	10	NA	3	NA	1	NA	8	NA	1	NA	NA	1	3	NA	NA	NA	1	NA	NA	NA	NA	1	NA	2	NA	NA	31
chr8	101299728	101300495	chr8:101299728-101300495|-		767	767	RNF19A	NA	1	2	NA	5	NA	NA	3	3	NA	2	NA	5	1	1	NA	NA	NA	NA	1	1	1	3	1	NA	1	31
chr8	15508205	15531345	chr8:15508205-15531345|+	+	23140	490	TUSC3	10	NA	2	NA	1	NA	5	NA	2	NA	1	NA	1	2	2	2	NA	NA	NA	NA	NA	NA	NA	2	1	NA	31
chr9	140705912	140712590	chr9:140705912-140712590|+	+	6678	828	EHMT1	1	NA	NA	2	1	2	2	5	NA	2	NA	2	1	NA	5	3	NA	1	NA	1	NA	2	1	NA	NA	NA	31
chr9	37126308	37126939	chr9:37126308-37126939|+	+	631	631	ZCCHC7	NA	3	NA	NA	4	NA	NA	4	NA	NA	NA	NA	5	NA	5	6	NA	NA	NA	2	NA	NA	2	NA	NA	NA	31
chrX	54013510	54014377	chrX:54013510-54014377|-		867	265	PHF8	1	NA	2	4	1	NA	2	1	NA	NA	2	NA	NA	2	2	2	NA	NA	1	NA	NA	4	2	NA	1	4	31
chr1	111690263	111703918	chr1:111690263-111703918|+	+	13655	702	CEPT1	NA	NA	3	1	3	1	NA	3	NA	NA	1	1	NA	1	2	1	NA	2	NA	NA	2	5	4	NA	NA	NA	30
chr1	146747016	146757164	chr1:146747016-146757164|+	+	10148	748	CHD1L	5	1	NA	1	4	NA	2	NA	NA	NA	2	NA	NA	NA	NA	1	2	2	NA	3	5	2	NA	NA	NA	NA	30
chr1	231672958	231678357	chr1:231672958-231678357|+	+	5399	246	TSNAX	NA	NA	3	1	2	NA	NA	2	3	NA	2	NA	3	NA	1	1	2	1	1	1	3	1	3	NA	NA	NA	30
chr1	51121113	51210447	chr1:51121113-51210447|-		89334	377	FAF1	12	NA	NA	NA	2	NA	5	2	NA	NA	2	NA	1	1	1	1	NA	NA	NA	1	NA	2	NA	NA	NA	NA	30
chr10	12123470	12162266	chr10:12123470-12162266|+	+	38796	2504	DHTKD1	NA	1	2	5	NA	1	NA	3	1	3	NA	NA	NA	NA	5	NA	NA	NA	NA	NA	2	2	NA	5	NA	NA	30
chr10	125798030	125806240	chr10:125798030-125806240|-		8210	1702	CHST15	2	2	1	NA	3	2	2	3	NA	NA	2	1	1	NA	4	1	NA	3	1	NA	NA	2	NA	NA	NA	NA	30
chr10	5827104	5842668	chr10:5827104-5842668|-		15564	674	GDI2	NA	NA	3	NA	1	NA	NA	NA	NA	2	NA	NA	NA	NA	17	NA	NA	NA	NA	NA	2	NA	NA	5	NA	NA	30
chr10	96493053	96541754	chr10:96493053-96541754|+	+	48701	793	CYP2C19	2	NA	NA	4	NA	2	NA	NA	NA	4	NA	NA	NA	NA	NA	NA	NA	NA	1	NA	4	13	NA	NA	NA	NA	30
chr11	1017266	1017938	chr11:1017266-1017938|+	+	672	NA	NA	NA	NA	NA	NA	NA	16	NA	NA	NA	NA	NA	12	NA	NA	NA	NA	NA	NA	2	NA	NA	NA	NA	NA	NA	NA	30
chr11	34978930	34999729	chr11:34978930-34999729|+	+	20799	681	PDHX	3	1	4	2	NA	1	3	NA	1	NA	5	3	NA	1	NA	1	NA	NA	NA	3	NA	NA	2	NA	NA	NA	30
chr12	121853961	121855714	chr12:121853961-121855714|+	+	1753	627	RNF34	4	NA	4	NA	NA	2	2	2	1	2	NA	1	1	1	3	1	NA	3	NA	NA	1	NA	NA	2	NA	NA	30
chr12	12788710	12788908	chr12:12788710-12788908|+	+	198	198	CREBL2	8	NA	1	NA	1	1	3	NA	2	NA	NA	NA	2	1	NA	5	NA	NA	2	2	NA	1	1	NA	NA	NA	30
chr13	42742575	42764661	chr13:42742575-42764661|+	+	22086	917	DGKH	18	NA	1	NA	NA	NA	11	NA	NA	NA	NA	NA	NA	NA	NA	NA	NA	NA	NA	NA	NA	NA	NA	NA	NA	NA	30
chr14	71492833	71502874	chr14:71492833-71502874|+	+	10041	684	PCNX	4	1	3	NA	2	2	5	1	2	NA	3	NA	NA	NA	2	2	NA	NA	NA	NA	2	NA	NA	1	NA	NA	30
chr14	89041036	89044484	chr14:89041036-89044484|+	+	3448	418	ZC3H14	NA	3	NA	NA	2	NA	NA	2	NA	2	2	2	NA	2	NA	9	NA	1	1	NA	NA	3	NA	1	NA	NA	30
chr15	59323002	59323901	chr15:59323002-59323901|+	+	899	899	RNF111	6	NA	3	1	NA	NA	3	1	NA	1	NA	NA	1	1	5	1	NA	1	NA	NA	2	NA	2	2	NA	NA	30
chr15	60734614	60737990	chr15:60734614-60737990|-		3376	NA	NA	NA	2	1	NA	NA	NA	NA	2	1	NA	3	NA	NA	NA	5	3	3	1	NA	3	NA	4	2	NA	NA	NA	30
chr16	19627435	19663412	chr16:19627435-19663412|+	+	35977	1198	C16orf62	13	NA	2	NA	NA	NA	3	NA	2	NA	NA	NA	1	2	1	2	NA	1	NA	NA	1	1	NA	NA	NA	1	30
chr16	3586121	3586994	chr16:3586121-3586994|+	+	873	NA	NA	4	2	3	NA	NA	1	6	3	1	NA	NA	NA	NA	2	NA	3	NA	NA	NA	NA	1	NA	NA	NA	NA	4	30
chr17	131558	177370	chr17:131558-177370|-		45812	474	RPH3AL	NA	1	NA	4	2	1	NA	1	NA	4	2	NA	5	1	NA	NA	NA	NA	1	NA	1	5	NA	2	NA	NA	30
chr17	73238416	73239651	chr17:73238416-73239651|-		1235	447	GGA3	3	NA	NA	NA	NA	NA	1	2	3	NA	3	NA	1	NA	3	5	2	3	1	1	NA	1	1	NA	NA	NA	30
chr2	109388156	109389502	chr2:109388156-109389502|+	+	1346	443	RANBP2	3	3	1	NA	NA	NA	NA	3	NA	NA	NA	1	NA	2	2	3	1	1	1	NA	NA	3	4	NA	NA	2	30
chr2	168986050	168997268	chr2:168986050-168997268|-		11218	461	STK39	4	1	NA	NA	2	3	5	2	2	NA	1	2	1	2	5	NA	NA	NA	NA	NA	NA	NA	NA	NA	NA	NA	30
chr2	170871790	170917953	chr2:170871790-170917953|+	+	46163	739	UBR3	5	1	3	NA	2	NA	5	1	3	NA	4	NA	NA	NA	NA	3	NA	NA	NA	NA	NA	NA	3	NA	NA	NA	30
chr2	215632205	215646233	chr2:215632205-215646233|-		14028	1204	BARD1	3	5	NA	NA	2	1	NA	2	2	1	1	2	NA	NA	5	2	NA	2	2	NA	NA	NA	NA	NA	NA	NA	30
chr20	47307484	47309328	chr20:47307484-47309328|-		1844	269	PREX1	NA	3	NA	NA	4	1	1	1	NA	NA	4	1	NA	3	5	1	NA	4	NA	1	NA	NA	1	NA	NA	NA	30
chr22	42204878	42209826	chr22:42204878-42209826|+	+	4948	580	CCDC134	2	3	NA	2	3	NA	2	2	3	NA	NA	1	4	NA	NA	3	NA	NA	1	2	NA	1	NA	NA	1	NA	30
chr3	127980970	127983624	chr3:127980970-127983624|+	+	2654	262	EEFSEC	NA	3	1	2	NA	NA	NA	NA	NA	2	NA	NA	NA	1	4	7	NA	2	1	1	1	1	3	1	NA	NA	30
chr5	142779220	142780417	chr5:142779220-142780417|-		1197	1197	NR3C1	4	3	NA	6	NA	NA	5	1	NA	5	NA	NA	NA	NA	NA	1	NA	NA	NA	NA	NA	2	1	2	NA	NA	30
chr5	60768507	60790237	chr5:60768507-60790237|+	+	21730	657	ZSWIM6	4	3	1	NA	1	1	2	2	2	1	NA	3	3	NA	NA	1	NA	2	NA	2	1	1	NA	NA	NA	NA	30
chr7	148716083	148718239	chr7:148716083-148718239|-		2156	387	PDIA4	4	NA	NA	2	NA	3	2	NA	NA	1	1	NA	NA	1	5	4	NA	NA	3	2	NA	2	NA	NA	NA	NA	30
chr8	37971709	37976881	chr8:37971709-37976881|+	+	5172	362	ASH2L	NA	NA	3	3	6	1	NA	NA	NA	NA	3	1	5	NA	NA	NA	NA	2	NA	3	NA	NA	2	1	NA	NA	30
chr9	102722198	102722437	chr9:102722198-102722437|+	+	239	167	STX17	3	1	NA	1	NA	NA	1	NA	NA	NA	2	NA	NA	NA	3	5	1	NA	NA	3	1	4	3	1	1	NA	30
chr9	110062421	110074018	chr9:110062421-110074018|+	+	11597	487	RAD23B	4	3	NA	2	1	NA	NA	1	1	2	2	1	NA	NA	7	3	NA	2	NA	NA	NA	NA	1	NA	NA	NA	30
chr9	115024714	115060196	chr9:115024714-115060196|-		35482	567	PTBP3	1	NA	3	NA	NA	1	2	1	NA	1	2	1	3	NA	4	NA	5	1	1	NA	NA	NA	3	1	NA	NA	30
chr9	128419929	128434922	chr9:128419929-128434922|-		14993	567	MAPKAP1	1	2	NA	1	2	NA	NA	3	3	NA	2	NA	2	NA	1	4	NA	NA	NA	2	1	1	1	NA	NA	4	30
chr9	2191265	2192802	chr9:2191265-2192802|+	+	1537	NA	NA	2	3	NA	1	NA	1	NA	1	NA	1	NA	2	3	NA	9	2	1	NA	NA	1	2	NA	1	NA	NA	NA	30
chr9	33960823	33973235	chr9:33960823-33973235|-		12412	278	UBAP2	4	NA	4	1	1	1	2	1	2	NA	NA	NA	NA	NA	4	1	1	2	2	4	NA	NA	NA	NA	NA	NA	30
chrX	149962163	149984551	chrX:149962163-149984551|-		22388	378	CD99L2	NA	3	2	NA	1	1	3	3	5	NA	1	1	1	NA	2	NA	NA	NA	NA	2	2	2	1	NA	NA	NA	30
chr1	104108056	104118162	chr1:104108056-104118162|+	+	10106	1307	AMY2B	5	NA	NA	1	NA	NA	8	NA	6	NA	NA	NA	2	NA	NA	NA	NA	NA	NA	NA	NA	NA	3	3	1	NA	29
chr1	172109619	172113577	chr1:172109619-172113577|-		3958	NA	NA	NA	NA	2	NA	1	2	NA	1	NA	NA	NA	NA	NA	1	1	11	NA	2	1	1	1	2	NA	1	2	NA	29
chr1	46032240	46032692	chr1:46032240-46032692|+	+	452	272	AKR1A1	NA	2	NA	7	NA	NA	NA	1	NA	4	NA	NA	NA	NA	3	3	1	NA	NA	1	2	NA	2	NA	1	2	29
chr10	69785302	69804320	chr10:69785302-69804320|-		19018	682	HERC4	2	NA	1	1	1	1	NA	1	2	1	1	1	4	1	3	NA	1	1	2	1	1	NA	1	NA	1	1	29
chr11	32948702	32956981	chr11:32948702-32956981|+	+	8279	3968	QSER1	2	2	NA	1	2	NA	1	1	1	2	1	1	1	NA	2	2	NA	3	NA	1	3	1	2	NA	NA	NA	29
chr11	86778735	86802437	chr11:86778735-86802437|+	+	23702	255	TMEM135	3	1	2	2	1	1	3	NA	NA	1	2	NA	1	NA	2	3	1	NA	NA	NA	NA	1	4	NA	NA	1	29
chr12	112757028	112757546	chr12:112757028-112757546|-		518	518	HECTD4	10	NA	NA	NA	1	NA	9	2	2	NA	NA	NA	1	NA	NA	2	1	NA	NA	NA	1	NA	NA	NA	NA	NA	29
chr12	116674625	116675510	chr12:116674625-116675510|-		885	NA	NA	NA	NA	1	1	4	4	NA	1	1	NA	1	2	NA	NA	6	3	NA	NA	1	1	1	NA	2	NA	NA	NA	29
chr12	31595708	31600703	chr12:31595708-31600703|-		4995	383	DENND5B	5	1	1	NA	NA	NA	5	2	NA	NA	1	NA	NA	NA	2	4	NA	2	NA	2	NA	3	NA	1	NA	NA	29
chr12	66597490	66622150	chr12:66597490-66622150|+	+	24660	754	IRAK3	1	1	5	NA	5	1	1	NA	2	NA	4	1	1	3	1	1	1	NA	NA	1	NA	NA	NA	NA	NA	NA	29
chr12	81593119	81627250	chr12:81593119-81627250|+	+	34131	469	ACSS3	1	NA	8	1	3	NA	1	NA	7	NA	3	NA	NA	NA	NA	3	NA	1	NA	NA	1	NA	NA	NA	NA	NA	29
chr13	50025688	50042096	chr13:50025688-50042096|+	+	16408	682	SETDB2	5	2	2	NA	1	2	4	NA	NA	NA	3	NA	2	NA	NA	3	NA	2	NA	NA	NA	NA	1	1	NA	1	29
chr14	76633005	76647192	chr14:76633005-76647192|+	+	14187	631	GPATCH2L	NA	NA	NA	NA	2	NA	NA	NA	NA	NA	2	1	NA	NA	5	11	2	1	NA	1	NA	1	2	NA	1	NA	29
chr15	31266516	31269158	chr15:31266516-31269158|-		2642	353	MTMR10	2	2	5	NA	6	NA	NA	2	2	NA	2	NA	NA	NA	NA	NA	NA	NA	NA	NA	1	2	2	3	NA	NA	29
chr15	57730182	57734676	chr15:57730182-57734676|+	+	4494	1818	CGNL1	1	NA	4	2	2	NA	2	NA	3	2	NA	NA	NA	NA	NA	1	NA	NA	NA	2	NA	2	2	5	NA	1	29
chr16	48290520	48311390	chr16:48290520-48311390|+	+	20870	915	LONP2	2	NA	4	NA	NA	NA	2	NA	3	NA	2	NA	NA	NA	4	3	NA	1	NA	NA	3	1	1	NA	2	1	29
chr17	4186092	4210418	chr17:4186092-4210418|-		24326	504	UBE2G1	1	NA	5	NA	NA	NA	NA	NA	6	NA	NA	NA	NA	1	4	5	1	2	NA	1	NA	NA	1	1	1	NA	29
chr17	67124759	67130883	chr17:67124759-67130883|-		6124	659	ABCA6	1	NA	4	NA	5	NA	1	NA	3	3	2	NA	NA	NA	NA	4	NA	NA	NA	1	NA	1	NA	4	NA	NA	29
chr17	77073511	77073946	chr17:77073511-77073946|+	+	435	270	ENGASE	NA	3	NA	NA	NA	1	NA	5	NA	NA	NA	1	NA	NA	NA	NA	NA	6	NA	3	1	1	6	NA	1	1	29
chr19	18285849	18286507	chr19:18285849-18286507|+	+	658	351	PIK3R2	NA	2	NA	NA	1	2	NA	1	1	NA	1	NA	2	NA	11	NA	1	1	3	1	NA	1	NA	1	NA	NA	29
chr19	19603114	19603521	chr19:19603114-19603521|+	+	407	265	GATAD2A	NA	NA	2	NA	3	NA	NA	NA	1	NA	2	NA	3	NA	8	NA	1	2	1	NA	1	2	2	1	NA	NA	29
chr19	34921480	34925873	chr19:34921480-34925873|+	+	4393	321	UBA2	2	1	NA	1	NA	NA	NA	5	NA	NA	4	NA	1	1	NA	2	NA	NA	NA	NA	NA	6	6	NA	NA	NA	29
chr19	3660963	3661999	chr19:3660963-3661999|-		1036	249	PIP5K1C	NA	2	1	1	NA	1	NA	NA	3	1	3	NA	3	NA	5	2	1	1	1	NA	1	2	1	NA	NA	NA	29
chr2	172782046	172809519	chr2:172782046-172809519|+	+	27473	302	HAT1	2	NA	3	NA	2	NA	2	3	5	NA	3	NA	NA	NA	4	2	NA	1	NA	NA	1	NA	NA	NA	1	NA	29
chr2	236839408	236877267	chr2:236839408-236877267|+	+	37859	321	AGAP1	NA	NA	2	NA	NA	2	2	5	2	NA	2	1	1	NA	1	2	NA	NA	NA	NA	1	NA	4	2	NA	2	29
chr2	95814629	95819004	chr2:95814629-95819004|-		4375	NA	NA	NA	NA	2	NA	NA	NA	2	NA	NA	NA	NA	NA	2	NA	3	8	NA	NA	NA	NA	3	NA	4	1	NA	4	29
chr20	21346058	21349228	chr20:21346058-21349228|+	+	3170	329	XRN2	1	1	3	1	3	1	NA	2	1	1	1	NA	NA	NA	3	3	NA	NA	NA	3	1	3	NA	1	NA	NA	29
chr20	35457456	35467844	chr20:35457456-35467844|-		10388	384	SOGA1	6	NA	1	NA	2	1	4	1	1	NA	3	NA	NA	NA	3	4	NA	2	NA	NA	NA	NA	NA	NA	NA	1	29
chr20	39896102	39897723	chr20:39896102-39897723|-		1621	244	ZHX3	6	NA	NA	2	1	NA	5	1	NA	1	2	NA	2	NA	1	NA	NA	2	NA	1	NA	NA	3	1	NA	1	29
chr21	40578033	40601362	chr21:40578033-40601362|-		23329	1364	BRWD1	10	NA	NA	NA	1	1	5	NA	NA	NA	3	NA	NA	1	NA	1	1	NA	NA	1	NA	2	1	2	NA	NA	29
chr3	107429298	107451870	chr3:107429298-107451870|+	+	22572	678	BBX	5	1	4	NA	1	NA	NA	2	4	NA	1	1	2	NA	1	NA	NA	NA	NA	NA	NA	1	1	4	NA	1	29
chr3	169831147	169840532	chr3:169831147-169840532|-		9385	565	PHC3	3	1	5	NA	NA	2	1	NA	2	NA	1	2	1	2	1	2	NA	1	NA	1	1	1	NA	1	1	NA	29
chr3	65415194	65416556	chr3:65415194-65416556|-		1362	804	MAGI1	13	NA	3	NA	NA	NA	6	NA	1	NA	2	NA	NA	NA	3	NA	NA	NA	NA	NA	NA	NA	NA	1	NA	NA	29
chr4	146744573	146770713	chr4:146744573-146770713|-		26140	402	ZNF827	4	2	2	NA	2	2	NA	NA	1	NA	3	NA	1	1	NA	1	NA	NA	2	NA	NA	NA	3	NA	1	4	29
chr4	1902352	1936989	chr4:1902352-1936989|+	+	34637	1703	WHSC1	4	1	2	1	NA	1	NA	NA	3	NA	3	3	1	NA	2	2	2	1	NA	NA	1	NA	NA	NA	NA	2	29
chr4	73984404	73991029	chr4:73984404-73991029|-		6625	954	ANKRD17	9	NA	NA	NA	3	NA	4	NA	1	NA	2	NA	1	NA	2	1	NA	1	1	NA	NA	1	1	1	NA	1	29
chr5	109103235	109125228	chr5:109103235-109125228|+	+	21993	1108	MAN2A1	15	NA	2	NA	1	NA	7	NA	1	NA	NA	NA	NA	1	NA	NA	NA	NA	NA	NA	1	NA	NA	1	NA	NA	29
chr5	128440648	128442755	chr5:128440648-128442755|+	+	2107	441	ISOC1	NA	1	1	2	4	NA	NA	2	3	NA	3	NA	NA	NA	5	NA	1	2	1	1	1	NA	2	NA	NA	NA	29
chr7	153555574	153562137	chr7:153555574-153562137|+	+	6563	NA	NA	6	4	NA	NA	NA	2	6	11	NA	NA	NA	NA	NA	NA	NA	NA	NA	NA	NA	NA	NA	NA	NA	NA	NA	NA	29
chr8	141710989	141716304	chr8:141710989-141716304|-		5315	357	PTK2	2	2	1	1	5	NA	4	1	NA	1	2	NA	NA	1	2	1	NA	NA	NA	NA	3	1	2	NA	NA	NA	29
chr8	27382878	27394372	chr8:27382878-27394372|+	+	11494	184	EPHX2	5	1	2	2	1	NA	3	1	2	NA	1	NA	NA	NA	NA	4	NA	NA	NA	1	2	NA	2	2	NA	NA	29
chr8	30332294	30336893	chr8:30332294-30336893|+	+	4599	180	RBPMS	NA	NA	2	NA	NA	1	NA	NA	2	NA	1	NA	1	NA	4	6	3	4	2	NA	2	NA	NA	1	NA	NA	29
chr8	61484604	61504528	chr8:61484604-61504528|+	+	19924	356	RAB2A	7	3	1	NA	NA	NA	3	1	1	NA	NA	NA	1	NA	5	5	1	NA	NA	NA	NA	NA	1	NA	NA	NA	29
chr9	33948371	33953472	chr9:33948371-33953472|-		5101	404	UBAP2	2	1	2	1	1	NA	1	3	NA	1	1	NA	3	NA	3	2	NA	2	NA	1	1	2	1	NA	NA	1	29
chr9	86297865	86301070	chr9:86297865-86301070|-		3205	268	UBQLN1	NA	NA	2	3	3	NA	NA	NA	1	NA	3	1	2	NA	NA	3	NA	NA	NA	3	NA	6	NA	2	NA	NA	29
chrX	53672262	53681075	chrX:53672262-53681075|-		8813	528	HUWE1	NA	4	1	NA	1	1	NA	NA	NA	NA	NA	NA	2	NA	9	1	1	NA	2	2	4	NA	1	NA	NA	NA	29
chr1	145592632	145595220	chr1:145592632-145595220|-		2588	NA	NA	1	1	1	NA	2	3	NA	1	1	NA	2	NA	1	NA	6	5	1	1	NA	NA	NA	NA	1	NA	NA	1	28
chr1	147120047	147131890	chr1:147120047-147131890|-		11843	924	ACP6	5	1	4	NA	NA	1	3	NA	1	NA	2	NA	NA	1	1	2	NA	NA	NA	NA	NA	1	3	3	NA	NA	28
chr1	1735857	1749314	chr1:1735857-1749314|-		13457	373	GNB1	2	NA	NA	NA	1	3	1	1	1	NA	1	1	NA	NA	2	5	NA	NA	1	2	3	NA	4	NA	NA	NA	28
chr1	219366423	219392054	chr1:219366423-219392054|+	+	25631	NA	NA	1	1	6	NA	2	NA	3	NA	2	NA	NA	NA	1	NA	1	1	2	NA	NA	2	NA	NA	4	1	NA	1	28
chr1	223991875	223994649	chr1:223991875-223994649|-		2774	277	TP53BP2	NA	NA	NA	1	1	2	NA	NA	2	NA	4	1	1	NA	6	2	1	NA	NA	2	3	1	NA	1	NA	NA	28
chr1	23397717	23398690	chr1:23397717-23398690|+	+	973	209	KDM1A	2	NA	2	NA	NA	NA	1	1	1	NA	1	NA	1	NA	NA	8	NA	1	NA	1	NA	3	2	NA	4	NA	28
chr1	25666964	25669564	chr1:25666964-25669564|+	+	2600	219	TMEM50A	1	1	NA	1	1	NA	NA	NA	NA	NA	2	NA	2	NA	4	8	1	NA	NA	NA	NA	2	5	NA	NA	NA	28
chr1	29362337	29365938	chr1:29362337-29365938|+	+	3601	271	EPB41	1	1	NA	NA	NA	NA	NA	4	2	NA	1	NA	NA	NA	6	NA	1	NA	NA	2	1	3	3	2	1	NA	28
chr10	116879948	116925405	chr10:116879948-116925405|+	+	45457	901	ATRNL1	17	1	NA	NA	NA	NA	9	NA	NA	NA	NA	NA	NA	NA	NA	1	NA	NA	NA	NA	NA	NA	NA	NA	NA	NA	28
chr10	98303832	98336586	chr10:98303832-98336586|-		32754	1083	TM9SF3	3	3	1	NA	1	1	3	1	3	NA	1	2	1	NA	3	1	NA	NA	NA	NA	NA	1	1	NA	2	NA	28
chr11	112070421	112088612	chr11:112070421-112088612|+	+	18191	1019	BCO2	4	NA	9	2	NA	NA	2	NA	4	2	NA	NA	NA	NA	1	1	NA	NA	NA	NA	NA	3	NA	NA	NA	NA	28
chr11	119155678	119156276	chr11:119155678-119156276|+	+	598	510	CBL	1	1	1	NA	7	1	3	2	NA	NA	3	2	NA	NA	1	2	NA	NA	NA	1	NA	3	NA	NA	NA	NA	28
chr11	1307231	1317024	chr11:1307231-1317024|-		9793	577	TOLLIP	1	NA	1	2	1	1	NA	NA	NA	1	2	NA	NA	NA	4	1	1	2	NA	1	3	6	NA	NA	1	NA	28
chr11	74500670	74528759	chr11:74500670-74528759|+	+	28089	340	RNF169	4	NA	12	NA	1	1	1	NA	2	NA	NA	1	NA	NA	NA	NA	3	NA	NA	NA	1	NA	2	NA	NA	NA	28
chr11	94178975	94180604	chr11:94178975-94180604|-		1629	304	MRE11A	6	2	NA	1	2	NA	NA	1	NA	NA	1	NA	NA	NA	2	4	1	1	NA	NA	2	NA	3	2	NA	NA	28
chr12	1289705	1299218	chr12:1289705-1299218|+	+	9513	614	ERC1	7	1	NA	2	3	NA	3	1	NA	NA	1	NA	NA	NA	4	1	NA	NA	NA	NA	NA	NA	4	1	NA	NA	28
chr15	74963795	74967483	chr15:74963795-74967483|-		3688	502	EDC3	4	2	1	NA	3	NA	3	NA	NA	NA	NA	NA	NA	1	1	5	NA	1	1	NA	1	NA	NA	2	1	2	28
chr15	94899365	94945248	chr15:94899365-94945248|+	+	45883	1080	MCTP2	1	1	NA	NA	2	NA	NA	1	NA	NA	1	NA	3	2	5	5	NA	1	1	NA	NA	NA	3	1	NA	1	28
chr16	17352844	17353355	chr16:17352844-17353355|-		511	511	XYLT1	5	NA	NA	NA	2	1	3	2	NA	NA	4	NA	1	NA	2	5	1	NA	NA	NA	NA	NA	1	NA	NA	1	28
chr16	81385187	81411307	chr16:81385187-81411307|+	+	26120	NA	NA	12	NA	4	NA	NA	NA	8	NA	3	NA	1	NA	NA	NA	NA	NA	NA	NA	NA	NA	NA	NA	NA	NA	NA	NA	28
chr17	12608444	12626325	chr17:12608444-12626325|+	+	17881	360	MYOCD	NA	3	11	NA	1	1	NA	1	8	NA	1	NA	NA	1	NA	1	NA	NA	NA	NA	NA	NA	NA	NA	NA	NA	28
chr17	78022381	78024082	chr17:78022381-78024082|+	+	1701	483	CCDC40	NA	NA	2	NA	2	4	1	NA	3	NA	1	1	NA	NA	3	1	3	1	NA	NA	NA	1	4	NA	NA	1	28
chr17	80858526	80869665	chr17:80858526-80869665|+	+	11139	530	TBCD	2	2	3	1	NA	1	1	1	1	NA	1	NA	NA	NA	6	3	1	1	1	1	NA	2	NA	NA	NA	NA	28
chr18	18945987	18983955	chr18:18945987-18983955|+	+	37968	951	GREB1L	5	NA	10	1	NA	NA	NA	NA	9	NA	NA	NA	NA	NA	NA	NA	NA	NA	NA	NA	NA	NA	NA	NA	1	2	28
chr18	44470542	44483598	chr18:44470542-44483598|-		13056	NA	NA	NA	3	3	NA	3	1	NA	2	2	NA	2	2	3	NA	4	NA	NA	NA	NA	NA	NA	NA	3	NA	NA	NA	28
chr2	169547543	169574488	chr2:169547543-169574488|+	+	26945	380	CERS6	2	2	5	NA	1	NA	2	NA	3	NA	2	2	NA	NA	NA	2	NA	1	NA	2	NA	NA	3	NA	NA	1	28
chr2	20507738	20527139	chr2:20507738-20527139|-		19401	901	PUM2	5	NA	2	1	5	1	5	NA	3	1	3	1	NA	1	NA	NA	NA	NA	NA	NA	NA	NA	NA	NA	NA	NA	28
chr2	214174782	214228869	chr2:214174782-214228869|+	+	54087	553	SPAG16	5	1	NA	NA	1	2	1	1	NA	NA	2	NA	1	NA	5	3	NA	NA	NA	NA	NA	5	NA	NA	1	NA	28
chr2	61340904	61345251	chr2:61340904-61345251|+	+	4347	NA	NA	NA	1	2	NA	NA	1	NA	NA	1	NA	NA	1	1	1	8	3	1	3	NA	2	NA	NA	2	NA	NA	1	28
chr2	70451685	70457986	chr2:70451685-70457986|-		6301	351	TIA1	7	2	2	NA	NA	2	3	1	NA	1	1	NA	NA	1	1	3	NA	NA	NA	NA	NA	1	1	2	NA	NA	28
chr20	40141484	40162209	chr20:40141484-40162209|-		20725	819	CHD6	10	NA	1	NA	1	3	4	NA	NA	1	NA	NA	2	NA	NA	1	NA	NA	1	NA	NA	NA	2	2	NA	NA	28
chr20	50290691	50292747	chr20:50290691-50292747|-		2056	238	ATP9A	5	NA	NA	2	1	NA	2	1	1	NA	2	NA	NA	NA	NA	2	3	2	4	NA	1	NA	NA	NA	NA	2	28
chr21	46275124	46281186	chr21:46275124-46281186|-		6062	328	PTTG1IP	3	NA	2	NA	2	1	1	2	2	NA	3	1	2	NA	5	NA	NA	NA	NA	1	NA	NA	2	NA	NA	1	28
chr22	41738532	41739580	chr22:41738532-41739580|+	+	1048	262	ZC3H7B	1	2	NA	1	5	NA	2	1	2	1	NA	1	NA	1	1	1	1	1	1	NA	1	1	2	1	NA	1	28
chr3	149613259	149639014	chr3:149613259-149639014|+	+	25755	389	RNF13	10	NA	NA	NA	4	NA	5	NA	NA	NA	NA	NA	NA	NA	NA	NA	NA	NA	NA	NA	NA	3	3	2	1	NA	28
chr3	171965322	172003774	chr3:171965322-172003774|+	+	38452	585	FNDC3B	NA	NA	3	NA	2	NA	1	NA	6	NA	2	NA	1	1	2	1	NA	NA	NA	1	1	NA	6	1	NA	NA	28
chr3	47139444	47144913	chr3:47139444-47144913|-		5469	303	SETD2	3	2	2	NA	3	NA	3	NA	3	NA	3	NA	NA	NA	4	3	NA	NA	NA	NA	NA	1	1	NA	NA	NA	28
chr4	146767107	146770713	chr4:146767107-146770713|-		3606	298	ZNF827	4	NA	3	NA	1	2	1	1	2	NA	NA	1	1	1	1	3	2	NA	NA	NA	NA	NA	1	3	1	NA	28
chr4	25334804	25335610	chr4:25334804-25335610|+	+	806	357	ZCCHC4	NA	NA	2	1	NA	4	NA	2	NA	NA	2	1	NA	NA	1	10	NA	NA	NA	1	NA	NA	4	NA	NA	NA	28
chr4	42065002	42080342	chr4:42065002-42080342|+	+	15340	766	SLC30A9	NA	NA	16	NA	NA	NA	NA	NA	12	NA	NA	NA	NA	NA	NA	NA	NA	NA	NA	NA	NA	NA	NA	NA	NA	NA	28
chr4	54292038	54294350	chr4:54292038-54294350|+	+	2312	251	FIP1L1	4	NA	3	2	1	NA	NA	NA	2	NA	2	NA	1	4	1	2	1	1	NA	NA	NA	1	1	2	NA	NA	28
chr4	62800557	62813994	chr4:62800557-62813994|+	+	13437	693	LPHN3	5	1	4	NA	1	NA	3	2	4	1	NA	NA	NA	2	NA	NA	NA	3	NA	NA	NA	NA	2	NA	NA	NA	28
chr4	77065301	77065626	chr4:77065301-77065626|-		325	228	NUP54	4	NA	1	2	4	NA	NA	NA	1	NA	3	NA	2	NA	1	2	NA	2	NA	NA	1	NA	5	NA	NA	NA	28
chr4	87693930	87696805	chr4:87693930-87696805|+	+	2875	723	PTPN13	2	1	NA	2	2	1	3	NA	NA	NA	NA	NA	6	NA	1	1	NA	NA	NA	NA	NA	NA	3	6	NA	NA	28
chr5	153409048	153414527	chr5:153409048-153414527|-		5479	509	FAM114A2	NA	NA	NA	3	NA	NA	NA	1	NA	3	NA	1	NA	1	NA	8	NA	NA	NA	4	2	2	3	NA	NA	NA	28
chr6	117010482	117026323	chr6:117010482-117026323|+	+	15841	652	KPNA5	5	1	NA	NA	NA	6	3	NA	NA	NA	4	1	NA	3	NA	3	NA	NA	1	NA	NA	NA	NA	NA	NA	1	28
chr6	136704808	136710655	chr6:136704808-136710655|-		5847	393	MAP7	13	NA	NA	NA	NA	NA	9	NA	1	NA	NA	NA	1	NA	4	NA	NA	NA	NA	NA	NA	NA	NA	NA	NA	NA	28
chr6	168271062	168290006	chr6:168271062-168290006|+	+	18944	711	MLLT4	8	1	NA	NA	NA	2	5	2	NA	NA	1	2	NA	NA	1	NA	NA	NA	NA	NA	NA	NA	3	2	NA	1	28
chr6	82920530	82921289	chr6:82920530-82921289|-		759	218	IBTK	NA	1	1	NA	NA	NA	NA	1	NA	NA	1	1	NA	NA	4	10	NA	NA	NA	3	2	NA	2	NA	2	NA	28
chr6	90461149	90463341	chr6:90461149-90463341|-		2192	263	MDN1	NA	1	1	3	3	NA	NA	2	1	1	1	NA	2	NA	2	1	2	1	NA	2	2	NA	3	NA	NA	NA	28
chr7	139083344	139094400	chr7:139083344-139094400|+	+	11056	623	LUC7L2	10	NA	2	2	3	NA	6	NA	NA	1	NA	NA	NA	1	NA	NA	NA	NA	NA	NA	NA	2	NA	NA	NA	1	28
chr7	140055467	140069482	chr7:140055467-140069482|-		14015	420	SLC37A3	2	1	1	NA	1	1	2	NA	NA	1	NA	2	NA	NA	8	2	NA	NA	NA	NA	1	NA	3	2	NA	1	28
chr7	24663281	24690331	chr7:24663281-24690331|+	+	27050	NA	NA	7	1	1	NA	NA	1	7	NA	NA	NA	1	2	1	NA	3	NA	NA	NA	NA	NA	NA	2	NA	2	NA	NA	28
chr7	27824781	27825108	chr7:27824781-27825108|+	+	327	240	TAX1BP1	8	NA	1	NA	NA	2	NA	NA	1	NA	3	NA	2	2	4	1	NA	1	NA	NA	NA	1	1	NA	NA	1	28
chr8	26439484	26441499	chr8:26439484-26441499|+	+	2015	274	DPYSL2	11	NA	NA	NA	1	NA	10	NA	1	NA	NA	NA	NA	NA	1	NA	NA	NA	NA	NA	NA	NA	4	NA	NA	NA	28
chr8	61496766	61504528	chr8:61496766-61504528|+	+	7762	288	RAB2A	4	2	NA	NA	NA	NA	1	NA	1	NA	3	NA	3	1	3	2	NA	3	NA	NA	1	NA	2	1	1	NA	28
chr8	87540763	87544808	chr8:87540763-87544808|+	+	4045	469	CPNE3	7	1	4	NA	NA	NA	NA	NA	NA	NA	NA	NA	2	NA	3	5	NA	1	NA	1	NA	1	2	1	NA	NA	28
chr8	93017343	93029591	chr8:93017343-93029591|-		12248	652	RUNX1T1	5	NA	NA	NA	5	NA	1	1	4	NA	NA	NA	NA	1	NA	8	NA	1	NA	NA	NA	NA	1	NA	NA	1	28
chr9	124751473	124752049	chr9:124751473-124752049|-		576	576	TTLL11	11	NA	2	NA	NA	NA	5	2	2	NA	2	2	NA	NA	NA	1	NA	NA	NA	NA	NA	NA	NA	NA	NA	1	28
chr9	134381500	134381840	chr9:134381500-134381840|+	+	340	158	POMT1	1	NA	3	NA	2	1	1	NA	3	NA	2	NA	1	NA	NA	3	1	NA	NA	1	2	2	3	NA	1	1	28
chr9	33886878	33900269	chr9:33886878-33900269|+	+	13391	185	UBE2R2	4	2	2	2	NA	NA	1	1	3	1	1	NA	2	1	2	1	NA	NA	NA	1	3	1	NA	NA	NA	NA	28
chr9	88211276	88248289	chr9:88211276-88248289|-		37013	1121	AGTPBP1	11	NA	3	NA	2	NA	7	NA	NA	NA	1	1	NA	NA	NA	NA	NA	NA	NA	NA	NA	2	NA	NA	NA	1	28
chrX	118544152	118544325	chrX:118544152-118544325|+	+	173	173	SLC25A43	7	2	2	NA	1	NA	2	NA	NA	2	2	NA	NA	1	1	5	NA	NA	NA	NA	NA	NA	2	NA	NA	1	28
chrX	79544404	79565732	chrX:79544404-79565732|-		21328	562	CR627394	NA	2	1	NA	NA	NA	NA	2	2	NA	1	NA	NA	3	2	4	NA	NA	NA	4	NA	NA	2	NA	1	4	28
chr1	118003110	118045592	chr1:118003110-118045592|+	+	42482	843	MAN1A2	9	NA	NA	NA	2	NA	6	NA	NA	NA	NA	NA	NA	1	NA	2	NA	NA	2	NA	2	NA	NA	3	NA	NA	27
chr1	120298049	120302612	chr1:120298049-120302612|-		4563	628	HMGCS2	NA	NA	NA	7	NA	NA	NA	1	NA	6	NA	NA	NA	NA	NA	NA	1	4	NA	2	NA	5	NA	NA	NA	1	27
chr1	21231375	21268823	chr1:21231375-21268823|-		37448	929	EIF4G3	13	NA	NA	NA	NA	1	3	NA	2	NA	NA	NA	1	2	3	NA	NA	1	NA	NA	NA	NA	1	NA	NA	NA	27
chr1	213290658	213303232	chr1:213290658-213303232|+	+	12574	535	RPS6KC1	NA	NA	2	2	2	NA	NA	1	2	NA	4	NA	NA	NA	2	6	NA	NA	NA	NA	2	1	2	1	NA	NA	27
chr1	215759837	215768813	chr1:215759837-215768813|+	+	8976	307	KCTD3	NA	NA	2	1	NA	1	3	NA	1	2	1	1	1	NA	3	5	NA	1	NA	1	2	NA	2	NA	NA	NA	27
chr1	240370098	240421332	chr1:240370098-240421332|+	+	51234	2167	FMN2	15	1	NA	NA	NA	NA	9	1	NA	NA	NA	NA	NA	NA	NA	NA	NA	NA	NA	NA	NA	NA	NA	NA	NA	1	27
chr1	50956259	51001129	chr1:50956259-51001129|-		44870	248	FAF1	4	NA	2	2	NA	NA	4	1	6	1	NA	1	NA	NA	NA	4	NA	NA	NA	NA	NA	NA	NA	NA	2	NA	27
chr1	78183551	78191447	chr1:78183551-78191447|-		7896	783	USP33	1	1	NA	NA	4	1	1	NA	2	NA	2	NA	1	3	NA	2	NA	NA	NA	2	1	NA	1	2	1	2	27
chr10	103699619	103717489	chr10:103699619-103717489|-		17870	286	C10orf76	3	2	2	NA	1	NA	2	2	1	NA	1	NA	3	NA	2	4	NA	1	NA	NA	NA	2	NA	NA	NA	1	27
chr10	90661412	90682193	chr10:90661412-90682193|+	+	20781	1365	STAMBPL1	11	NA	2	NA	NA	NA	10	2	NA	NA	NA	NA	2	NA	NA	NA	NA	NA	NA	NA	NA	NA	NA	NA	NA	NA	27
chr11	117023156	117034608	chr11:117023156-117034608|+	+	11452	418	PAFAH1B2	7	NA	2	NA	NA	NA	4	NA	3	NA	3	NA	NA	NA	NA	6	NA	NA	NA	NA	NA	1	NA	1	NA	NA	27
chr11	120346048	120348235	chr11:120346048-120348235|+	+	2187	423	ARHGEF12	8	NA	5	NA	NA	NA	NA	1	4	NA	2	NA	NA	NA	NA	3	NA	NA	NA	1	NA	1	1	NA	NA	1	27
chr11	18312988	18313566	chr11:18312988-18313566|-		578	578	HPS5	2	2	NA	NA	1	NA	4	4	NA	NA	3	1	NA	NA	2	3	NA	NA	NA	1	2	1	1	NA	NA	NA	27
chr12	112513481	112516545	chr12:112513481-112516545|-		3064	299	NAA25	3	NA	NA	NA	2	NA	2	NA	2	4	NA	1	1	NA	2	2	1	NA	1	NA	2	1	NA	1	2	NA	27
chr12	42604156	42604421	chr12:42604156-42604421|-		265	NA	NA	2	1	2	NA	NA	2	2	2	NA	NA	1	2	1	1	NA	NA	1	NA	NA	4	1	3	1	NA	1	NA	27
chr12	51402258	51404549	chr12:51402258-51404549|-		2291	221	SLC11A2	NA	2	NA	1	2	1	NA	2	NA	2	1	NA	1	NA	2	NA	1	NA	NA	2	3	3	3	NA	1	NA	27
chr13	20425494	20426330	chr13:20425494-20426330|-		836	836	ZMYM5	7	NA	1	NA	2	NA	6	NA	NA	NA	2	NA	NA	NA	2	1	1	NA	NA	NA	2	1	2	NA	NA	NA	27
chr13	42335263	42407667	chr13:42335263-42407667|-		72404	1001	VWA8	3	1	7	NA	1	NA	3	1	8	NA	NA	NA	2	NA	NA	NA	NA	NA	NA	NA	NA	NA	NA	NA	NA	1	27
chr13	42385360	42407667	chr13:42385360-42407667|-		22307	638	VWA8	2	NA	6	NA	1	NA	1	1	3	NA	2	NA	1	NA	1	1	NA	3	3	1	1	NA	NA	NA	NA	NA	27
chr13	51501542	51523641	chr13:51501542-51523641|+	+	22099	677	RNASEH2B	2	1	4	NA	2	NA	4	3	4	NA	1	NA	NA	NA	2	2	NA	NA	2	NA	NA	NA	NA	NA	NA	NA	27
chr14	102659799	102661457	chr14:102659799-102661457|+	+	1658	NA	NA	2	NA	1	3	2	1	1	1	NA	2	2	NA	1	2	1	2	NA	NA	NA	NA	1	1	2	1	NA	1	27
chr14	51107467	51111732	chr14:51107467-51111732|-		4265	415	SAV1	NA	NA	NA	NA	NA	1	1	2	NA	NA	4	1	NA	1	2	3	NA	NA	2	1	NA	1	6	1	NA	1	27
chr14	52977957	53011089	chr14:52977957-53011089|-		33132	937	TXNDC16	6	1	4	NA	2	2	3	NA	2	NA	2	NA	1	NA	NA	NA	NA	NA	NA	NA	NA	NA	3	NA	NA	1	27
chr15	51743841	51745838	chr15:51743841-51745838|-		1997	145	DMXL2	12	NA	NA	NA	2	1	7	1	NA	NA	NA	1	3	NA	NA	NA	NA	NA	NA	NA	NA	NA	NA	NA	NA	NA	27
chr15	73052747	73067438	chr15:73052747-73067438|-		14691	410	ADPGK	4	1	5	NA	NA	1	NA	NA	2	NA	NA	NA	NA	NA	5	4	NA	NA	NA	1	1	2	NA	NA	1	NA	27
chr15	90414706	90432372	chr15:90414706-90432372|-		17666	395	AP3S2	1	NA	2	NA	1	NA	NA	2	NA	NA	NA	NA	2	NA	6	6	1	2	NA	NA	NA	1	2	NA	1	NA	27
chr16	47531309	47630442	chr16:47531309-47630442|+	+	99133	1287	PHKB	4	NA	2	NA	NA	NA	9	NA	NA	NA	2	2	NA	NA	NA	2	NA	1	NA	NA	NA	3	1	1	NA	NA	27
chr16	48381417	48382201	chr16:48381417-48382201|+	+	784	399	LONP2	1	1	2	3	NA	1	1	1	1	2	1	NA	1	NA	3	2	NA	NA	NA	3	NA	2	NA	1	NA	1	27
chr16	70497071	70497677	chr16:70497071-70497677|+	+	606	256	FUK	1	1	NA	NA	NA	2	1	5	NA	3	NA	2	NA	NA	NA	2	NA	2	NA	2	1	2	2	NA	NA	1	27
chr16	70598967	70601439	chr16:70598967-70601439|+	+	2472	489	SF3B3	4	2	NA	NA	NA	2	1	1	3	NA	1	NA	1	1	4	3	NA	NA	1	1	NA	NA	2	NA	NA	NA	27
chr17	44143902	44172067	chr17:44143902-44172067|-		28165	559	KANSL1	NA	2	2	NA	NA	NA	NA	2	NA	NA	NA	NA	4	NA	3	5	NA	NA	2	NA	3	1	2	NA	1	NA	27
chr17	62515438	62525545	chr17:62515438-62525545|+	+	10107	973	CEP95	4	NA	2	NA	NA	NA	2	NA	2	NA	2	NA	1	1	NA	4	2	NA	NA	2	NA	1	1	2	NA	1	27
chr18	74561481	74593468	chr18:74561481-74593468|+	+	31987	1362	ZNF236	9	2	2	NA	NA	NA	5	NA	2	NA	3	NA	NA	NA	NA	NA	NA	NA	1	NA	NA	NA	NA	1	NA	2	27
chr18	8076452	8143777	chr18:8076452-8143777|+	+	67325	859	PTPRM	10	NA	2	NA	NA	2	7	1	NA	NA	NA	NA	NA	NA	NA	NA	NA	NA	NA	NA	NA	NA	4	1	NA	NA	27
chr18	9204473	9221997	chr18:9204473-9221997|+	+	17524	708	ANKRD12	7	NA	3	NA	NA	NA	5	NA	3	1	2	NA	NA	NA	3	3	NA	NA	NA	NA	NA	NA	NA	NA	NA	NA	27
chr19	13443682	13445307	chr19:13443682-13445307|-		1625	173	CACNA1A	17	1	NA	NA	NA	NA	9	NA	NA	NA	NA	NA	NA	NA	NA	NA	NA	NA	NA	NA	NA	NA	NA	NA	NA	NA	27
chr19	45901262	45901597	chr19:45901262-45901597|-		335	219	PPP1R13L	NA	NA	NA	NA	2	NA	NA	NA	NA	NA	2	NA	9	2	NA	3	NA	NA	1	1	3	NA	3	NA	1	NA	27
chr2	120830753	120836157	chr2:120830753-120836157|+	+	5404	518	EPB41L5	3	NA	5	1	4	1	NA	NA	NA	1	2	1	NA	NA	NA	7	1	NA	1	NA	NA	NA	NA	NA	NA	NA	27
chr2	160025760	160027316	chr2:160025760-160027316|+	+	1556	405	TANC1	1	NA	3	2	2	NA	1	1	1	NA	2	NA	NA	1	3	7	NA	1	NA	NA	NA	NA	1	NA	NA	1	27
chr2	174819600	174820960	chr2:174819600-174820960|-		1360	1360	SP3	1	NA	NA	NA	NA	NA	1	2	NA	NA	NA	NA	NA	NA	15	4	NA	NA	NA	NA	NA	NA	4	NA	NA	NA	27
chr2	207705830	207746615	chr2:207705830-207746615|+	+	40785	NA	NA	5	4	NA	NA	NA	4	6	1	NA	NA	1	NA	1	NA	NA	1	NA	NA	NA	NA	NA	NA	NA	3	NA	1	27
chr2	58311223	58316858	chr2:58311223-58316858|+	+	5635	407	VRK2	NA	NA	6	NA	NA	5	NA	2	8	NA	NA	3	NA	NA	2	NA	NA	NA	NA	NA	NA	1	NA	NA	NA	NA	27
chr2	71653589	71654544	chr2:71653589-71654544|+	+	955	955	ZNF638	5	1	NA	1	NA	2	5	1	NA	1	3	NA	NA	2	2	1	NA	NA	NA	NA	NA	NA	NA	NA	NA	3	27
chr2	72945231	72968598	chr2:72945231-72968598|-		23367	556	EXOC6B	7	3	8	NA	NA	NA	2	NA	3	NA	1	NA	1	NA	NA	1	NA	NA	NA	NA	NA	NA	1	NA	NA	NA	27
chr20	35236117	35238133	chr20:35236117-35238133|+	+	2016	345	C20orf24	3	1	1	1	1	1	4	NA	NA	NA	1	NA	NA	1	5	NA	NA	NA	NA	NA	2	3	2	1	NA	NA	27
chr21	42609439	42629253	chr21:42609439-42629253|+	+	19814	902	BACE2	1	1	1	1	1	NA	NA	NA	NA	NA	1	1	NA	NA	8	3	1	2	NA	NA	1	3	NA	1	NA	1	27
chr22	22712523	22735629	chr22:22712523-22735629|-		23106	NA	NA	NA	3	NA	NA	NA	5	NA	NA	NA	NA	NA	7	NA	NA	NA	3	NA	3	NA	4	NA	1	NA	1	NA	NA	27
chr22	42605656	42611347	chr22:42605656-42611347|-		5691	NA	NA	2	NA	2	2	NA	4	2	2	2	NA	1	NA	1	NA	1	NA	3	1	1	2	1	NA	NA	NA	NA	NA	27
chr3	121097562	121100379	chr3:121097562-121100379|+	+	2817	411	STXBP5L	17	NA	NA	NA	NA	NA	10	NA	NA	NA	NA	NA	NA	NA	NA	NA	NA	NA	NA	NA	NA	NA	NA	NA	NA	NA	27
chr3	169840378	169847340	chr3:169840378-169847340|-		6962	1023	PHC3	9	4	3	1	NA	2	2	NA	2	NA	NA	NA	NA	NA	NA	NA	2	NA	NA	NA	NA	NA	NA	NA	NA	2	27
chr3	197557640	197566268	chr3:197557640-197566268|+	+	8628	441	LRCH3	2	1	5	NA	1	1	2	2	5	NA	NA	NA	NA	NA	1	3	NA	1	NA	NA	NA	2	NA	1	NA	NA	27
chr3	63884074	63938159	chr3:63884074-63938159|+	+	54085	609	ATXN7	2	2	NA	2	2	NA	2	NA	NA	1	NA	NA	4	NA	3	2	1	2	2	NA	2	NA	NA	NA	NA	NA	27
chr3	8977554	8983488	chr3:8977554-8983488|-		5934	623	RAD18	NA	NA	4	NA	1	3	NA	2	NA	NA	1	NA	NA	NA	3	7	2	1	1	NA	NA	NA	1	1	NA	NA	27
chr4	107092251	107133992	chr4:107092251-107133992|-		41741	461	TBCK	2	2	2	NA	2	1	1	1	NA	NA	NA	NA	NA	NA	5	3	NA	NA	NA	NA	1	3	4	NA	NA	NA	27
chr4	148860975	148876525	chr4:148860975-148876525|+	+	15550	222	ARHGAP10	NA	1	7	NA	NA	2	NA	1	4	NA	1	1	NA	NA	4	4	1	1	NA	NA	NA	NA	NA	NA	NA	NA	27
chr4	154214133	154217188	chr4:154214133-154217188|+	+	3055	1057	TRIM2	9	1	1	1	NA	NA	7	1	2	NA	NA	NA	NA	NA	NA	4	NA	NA	NA	NA	NA	1	NA	NA	NA	NA	27
chr4	183522076	183575046	chr4:183522076-183575046|+	+	52970	600	TENM3	13	NA	NA	NA	NA	NA	13	NA	NA	NA	NA	NA	NA	NA	NA	NA	NA	NA	NA	NA	NA	NA	NA	1	NA	NA	27
chr4	5664833	5667376	chr4:5664833-5667376|-		2543	275	EVC2	1	1	2	NA	4	1	NA	2	NA	NA	1	NA	2	NA	3	1	2	1	NA	NA	NA	2	3	NA	1	NA	27
chr5	102432244	102433485	chr5:102432244-102433485|-		1241	655	GIN1	2	1	4	NA	1	1	2	2	3	NA	1	2	NA	1	NA	1	NA	NA	NA	1	1	2	2	NA	NA	NA	27
chr5	92889466	92899169	chr5:92889466-92899169|-		9703	325	NR2F1-AS1	4	NA	NA	NA	NA	2	NA	NA	NA	NA	NA	NA	3	4	1	7	NA	NA	NA	NA	NA	2	2	2	NA	NA	27
chr6	136990420	137019820	chr6:136990420-137019820|-		29400	754	MAP3K5	4	NA	3	NA	NA	1	4	1	1	NA	NA	1	2	3	1	2	NA	1	NA	1	1	NA	NA	NA	NA	1	27
chr6	161006077	161016567	chr6:161006077-161016567|-		10490	1002	LPA	NA	NA	NA	13	NA	NA	NA	NA	NA	10	NA	NA	NA	NA	NA	NA	NA	NA	NA	NA	1	3	NA	NA	NA	NA	27
chr6	18212718	18214012	chr6:18212718-18214012|+	+	1294	243	KDM1B	NA	2	NA	NA	3	1	NA	1	1	NA	NA	NA	5	NA	1	1	2	2	NA	1	2	3	2	NA	NA	NA	27
chr6	22020567	22020771	chr6:22020567-22020771|+	+	204	204	LINC00340	NA	NA	NA	NA	NA	NA	NA	NA	NA	NA	NA	NA	2	NA	19	3	NA	2	NA	NA	NA	NA	1	NA	NA	NA	27
chr6	71185112	71212494	chr6:71185112-71212494|+	+	27382	950	FAM135A	8	2	5	NA	1	2	5	NA	2	NA	NA	1	NA	1	NA	NA	NA	NA	NA	NA	NA	NA	NA	NA	NA	NA	27
chr6	99347143	99375698	chr6:99347143-99375698|-		28555	1507	FBXL4	8	NA	8	NA	NA	NA	3	NA	5	NA	NA	NA	1	NA	NA	1	NA	NA	NA	NA	NA	NA	1	NA	NA	NA	27
chr7	69364271	69364484	chr7:69364271-69364484|+	+	213	213	AUTS2	10	NA	1	NA	1	NA	8	1	NA	1	1	NA	NA	2	NA	1	NA	NA	NA	NA	NA	NA	1	NA	NA	NA	27
chr8	141595217	141616013	chr8:141595217-141616013|-		20796	NA	NA	1	1	NA	NA	NA	NA	1	NA	1	NA	4	1	3	NA	3	NA	NA	1	4	2	NA	NA	1	1	3	NA	27
chr9	115013208	115060196	chr9:115013208-115060196|-		46988	853	PTBP3	4	NA	NA	NA	NA	NA	7	NA	NA	NA	1	NA	NA	2	6	2	1	NA	1	1	NA	NA	2	NA	NA	NA	27
chr9	33948371	33956144	chr9:33948371-33956144|-		7773	472	UBAP2	NA	1	NA	NA	NA	3	NA	4	NA	NA	1	NA	1	NA	4	2	1	1	NA	1	2	NA	3	NA	3	NA	27
chr1	10407818	10408791	chr1:10407818-10408791|+	+	973	152	KIF1B	8	1	NA	1	NA	NA	9	1	NA	NA	1	NA	NA	2	NA	2	1	NA	NA	NA	NA	NA	NA	NA	NA	NA	26
chr1	150202905	150204264	chr1:150202905-150204264|-		1359	273	ANP32E	3	1	NA	1	1	NA	1	NA	NA	2	2	NA	1	NA	5	3	1	NA	2	2	NA	NA	NA	1	NA	NA	26
chr1	155896466	155896947	chr1:155896466-155896947|-		481	217	KIAA0907	1	1	NA	1	3	NA	1	1	NA	1	4	NA	2	NA	1	2	1	1	NA	1	2	NA	3	NA	NA	NA	26
chr1	16044387	16047883	chr1:16044387-16047883|+	+	3496	435	PLEKHM2	2	1	3	1	NA	NA	3	1	2	NA	NA	NA	1	1	1	4	NA	NA	NA	NA	4	NA	2	NA	NA	NA	26
chr1	180366650	180382606	chr1:180366650-180382606|-		15956	196	ACBD6	1	2	NA	NA	2	NA	3	2	NA	NA	2	NA	NA	NA	3	3	1	NA	NA	NA	5	1	1	NA	NA	NA	26
chr1	92798947	92811471	chr1:92798947-92811471|+	+	12524	233	RPAP2	3	3	5	NA	NA	NA	3	2	1	NA	1	NA	NA	1	3	3	NA	NA	NA	NA	NA	1	NA	NA	NA	NA	26
chr10	12123470	12133683	chr10:12123470-12133683|+	+	10213	1005	DHTKD1	NA	NA	3	2	NA	1	NA	NA	3	3	1	NA	1	NA	3	2	NA	1	NA	NA	NA	5	NA	NA	1	NA	26
chr10	12123470	12136270	chr10:12123470-12136270|+	+	12800	1204	DHTKD1	1	NA	2	7	NA	1	1	NA	1	1	NA	1	NA	NA	2	NA	NA	NA	NA	4	1	3	NA	1	NA	NA	26
chr10	31661946	31676195	chr10:31661946-31676195|+	+	14249	461	ZEB1	NA	NA	1	1	2	NA	NA	2	NA	NA	NA	NA	2	NA	3	3	2	NA	NA	NA	2	NA	7	NA	NA	1	26
chr11	103173821	103229087	chr11:103173821-103229087|+	+	55266	1061	DYNC2H1	4	NA	4	NA	2	NA	3	1	1	NA	1	1	1	NA	NA	3	1	NA	1	NA	NA	1	2	NA	NA	NA	26
chr11	120347369	120348235	chr11:120347369-120348235|+	+	866	255	ARHGEF12	NA	3	NA	NA	3	1	1	2	NA	NA	5	1	NA	NA	1	1	1	NA	NA	1	NA	4	2	NA	NA	NA	26
chr11	128993340	129034322	chr11:128993340-129034322|-		40982	286	ARHGAP32	8	NA	2	NA	NA	NA	1	NA	2	NA	NA	NA	1	1	2	1	2	NA	1	2	1	1	1	NA	NA	NA	26
chr11	62406454	62407203	chr11:62406454-62407203|-		749	342	GANAB	1	1	NA	NA	NA	1	1	NA	NA	NA	NA	NA	2	2	7	NA	NA	NA	NA	NA	3	2	3	1	NA	2	26
chr11	70505932	70507783	chr11:70505932-70507783|-		1851	208	SHANK2	1	2	NA	3	2	NA	2	NA	NA	NA	NA	NA	5	NA	NA	2	NA	NA	NA	NA	NA	4	3	NA	NA	2	26
chr12	124904502	124922542	chr12:124904502-124922542|-		18040	667	NCOR2	2	1	4	1	NA	NA	1	1	2	NA	1	1	3	1	NA	1	NA	NA	1	1	1	1	1	1	NA	1	26
chr12	56871443	56872046	chr12:56871443-56872046|-		603	303	GLS2	2	NA	NA	7	NA	NA	5	NA	NA	7	NA	NA	NA	NA	NA	NA	NA	NA	NA	NA	1	4	NA	NA	NA	NA	26
chr13	49741379	49749677	chr13:49741379-49749677|+	+	8298	553	FNDC3A	4	1	2	NA	3	NA	NA	4	1	NA	NA	1	NA	NA	NA	1	1	3	NA	2	NA	1	NA	1	1	NA	26
chr14	31139461	31144271	chr14:31139461-31144271|+	+	4810	387	SCFD1	3	NA	3	NA	3	1	2	NA	1	NA	2	2	NA	2	3	NA	NA	NA	NA	NA	NA	NA	1	1	NA	2	26
chr14	39627488	39628754	chr14:39627488-39628754|-		1266	219	TRAPPC6B	6	NA	1	1	3	NA	7	2	NA	1	1	NA	1	1	1	1	NA	NA	NA	NA	NA	NA	NA	NA	NA	NA	26
chr14	73181130	73198642	chr14:73181130-73198642|-		17512	303	DPF3	6	1	6	1	NA	NA	3	NA	5	NA	NA	NA	NA	NA	1	NA	NA	NA	NA	NA	1	NA	NA	2	NA	NA	26
chr15	73064123	73067438	chr15:73064123-73067438|-		3315	289	ADPGK	3	2	1	2	NA	NA	NA	2	NA	NA	NA	NA	NA	NA	2	5	NA	NA	NA	1	1	2	2	3	NA	NA	26
chr15	84228004	84257523	chr15:84228004-84257523|+	+	29519	793	SH3GL3	17	NA	NA	NA	NA	NA	9	NA	NA	NA	NA	NA	NA	NA	NA	NA	NA	NA	NA	NA	NA	NA	NA	NA	NA	NA	26
chr15	85610244	85626875	chr15:85610244-85626875|+	+	16631	392	PDE8A	3	5	NA	NA	4	NA	NA	1	NA	NA	1	NA	NA	1	NA	3	NA	2	NA	NA	1	3	2	NA	NA	NA	26
chr16	14720962	14721193	chr16:14720962-14721193|-		231	150	PARN	NA	1	2	5	4	NA	NA	2	3	1	NA	NA	NA	NA	2	1	NA	NA	NA	NA	NA	NA	3	1	NA	1	26
chr16	67070541	67116242	chr16:67070541-67116242|+	+	45701	361	CBFB	5	2	NA	1	NA	1	1	NA	NA	1	NA	NA	1	NA	2	NA	NA	1	NA	NA	2	NA	8	NA	NA	1	26
chr16	74491771	74493687	chr16:74491771-74493687|-		1916	229	GLG1	NA	2	2	NA	NA	NA	NA	1	NA	NA	NA	NA	3	NA	3	2	3	2	NA	3	NA	NA	1	3	NA	1	26
chr17	45479497	45492285	chr17:45479497-45492285|+	+	12788	549	EFCAB13	NA	2	1	NA	5	NA	NA	NA	NA	NA	1	1	3	NA	NA	6	NA	NA	NA	NA	2	1	2	2	NA	NA	26
chr17	49294694	49302570	chr17:49294694-49302570|-		7876	534	MBTD1	NA	NA	3	2	2	2	4	NA	1	NA	3	NA	1	NA	NA	1	NA	1	NA	1	NA	NA	4	NA	NA	1	26
chr17	526772	530556	chr17:526772-530556|-		3784	285	VPS53	1	1	1	NA	NA	NA	1	2	1	NA	NA	NA	NA	NA	6	9	1	1	NA	NA	1	NA	NA	NA	1	NA	26
chr17	60111147	60112969	chr17:60111147-60112969|-		1822	344	MED13	NA	1	1	NA	NA	1	NA	NA	NA	NA	2	1	1	NA	4	5	1	NA	NA	NA	NA	1	3	2	NA	3	26
chr17	62248459	62265775	chr17:62248459-62265775|-		17316	495	TEX2	2	NA	3	1	1	1	NA	NA	NA	1	NA	2	1	NA	6	1	NA	2	NA	NA	1	2	NA	1	1	NA	26
chr17	74308950	74309972	chr17:74308950-74309972|-		1022	218	PRPSAP1	3	NA	NA	NA	NA	NA	2	2	1	NA	1	NA	2	NA	1	7	NA	NA	NA	NA	4	1	2	NA	NA	NA	26
chr17	79813017	79813462	chr17:79813017-79813462|-		445	272	P4HB	NA	1	NA	3	NA	NA	NA	1	NA	3	NA	1	NA	2	3	1	3	2	1	3	NA	NA	NA	NA	NA	2	26
chr18	45391429	45396935	chr18:45391429-45396935|-		5506	494	SMAD2	NA	1	1	NA	4	2	1	NA	2	NA	3	NA	1	NA	4	4	NA	NA	1	NA	NA	1	1	NA	NA	NA	26
chr19	47421744	47440665	chr19:47421744-47440665|+	+	18921	NA	NA	2	NA	8	1	NA	NA	1	1	2	NA	NA	NA	NA	NA	1	NA	NA	NA	4	NA	4	NA	NA	2	NA	NA	26
chr19	6697354	6697805	chr19:6697354-6697805|-		451	356	C3	NA	NA	1	9	NA	NA	NA	NA	NA	4	NA	NA	NA	NA	3	2	NA	1	NA	NA	3	3	NA	NA	NA	NA	26
chr2	159992704	160007067	chr2:159992704-160007067|+	+	14363	423	TANC1	2	NA	2	NA	5	NA	2	NA	2	1	1	NA	3	1	NA	NA	NA	NA	NA	NA	NA	2	2	3	NA	NA	26
chr2	201994451	202014558	chr2:201994451-202014558|+	+	20107	1048	CFLAR	NA	NA	9	NA	5	NA	NA	1	3	NA	2	NA	NA	NA	1	NA	NA	1	NA	NA	1	1	NA	2	NA	NA	26
chr2	38536520	38546161	chr2:38536520-38546161|-		9641	708	ATL2	3	NA	3	NA	3	1	1	NA	1	NA	1	4	1	NA	2	4	NA	1	NA	1	NA	NA	NA	NA	NA	NA	26
chr2	85782606	85783383	chr2:85782606-85783383|-		777	186	GGCX	NA	NA	NA	3	1	NA	NA	NA	NA	2	2	1	NA	3	2	3	NA	4	2	NA	3	NA	NA	NA	NA	NA	26
chr2	8910799	8917022	chr2:8910799-8917022|-		6223	308	KIDINS220	3	5	1	NA	1	NA	1	2	2	NA	1	NA	2	2	NA	1	NA	NA	2	NA	NA	1	1	NA	1	NA	26
chr22	26059596	26070495	chr22:26059596-26070495|+	+	10899	281	ADRBK2	2	1	3	NA	1	3	NA	2	1	NA	1	NA	NA	2	1	4	NA	NA	NA	3	1	NA	NA	1	NA	NA	26
chr3	196118683	196120490	chr3:196118683-196120490|-		1807	179	UBXN7	3	1	1	NA	3	3	4	1	1	NA	NA	1	NA	1	1	1	1	NA	1	NA	NA	NA	1	1	1	NA	26
chr3	4452548	4461830	chr3:4452548-4461830|-		9282	435	SUMF1	1	NA	1	NA	NA	2	NA	NA	NA	1	NA	2	NA	NA	3	4	1	1	NA	NA	3	3	3	NA	NA	1	26
chr3	55922416	55984588	chr3:55922416-55984588|-		62172	297	ERC2	15	1	NA	NA	NA	NA	8	NA	2	NA	NA	NA	NA	NA	NA	NA	NA	NA	NA	NA	NA	NA	NA	NA	NA	NA	26
chr3	71739160	71748859	chr3:71739160-71748859|-		9699	379	EIF4E3	1	NA	NA	NA	3	NA	NA	NA	NA	NA	8	NA	NA	NA	7	5	NA	1	NA	NA	NA	1	NA	NA	NA	NA	26
chr4	151336589	151412187	chr4:151336589-151412187|-		75598	864	LRBA	NA	7	NA	NA	1	4	NA	10	NA	NA	1	1	NA	NA	NA	NA	NA	NA	NA	NA	NA	NA	NA	2	NA	NA	26
chr4	152095821	152108615	chr4:152095821-152108615|-		12794	1403	SH3D19	5	NA	5	2	2	NA	1	1	1	1	4	NA	NA	1	1	NA	1	NA	NA	NA	NA	NA	NA	1	NA	NA	26
chr4	155507496	155507613	chr4:155507496-155507613|+	+	117	NA	NA	NA	NA	NA	7	NA	NA	NA	NA	NA	3	NA	NA	NA	NA	NA	NA	NA	NA	NA	NA	5	11	NA	NA	NA	NA	26
chr4	53492184	53497311	chr4:53492184-53497311|-		5127	525	USP46	3	NA	6	NA	NA	NA	4	1	4	NA	1	NA	1	NA	NA	2	NA	NA	NA	NA	NA	NA	NA	2	NA	2	26
chr6	167435896	167447459	chr6:167435896-167447459|+	+	11563	546	FGFR1OP	5	3	1	1	NA	NA	5	NA	1	NA	1	NA	NA	NA	1	NA	NA	NA	3	NA	NA	NA	2	2	1	NA	26
chr6	42643793	42647570	chr6:42643793-42647570|+	+	3777	467	UBR2	2	NA	NA	4	NA	NA	1	NA	NA	1	NA	1	2	1	2	7	1	1	NA	1	NA	NA	1	NA	NA	1	26
chr6	52657653	52712830	chr6:52657653-52712830|-		55177	NA	NA	NA	NA	NA	7	NA	NA	NA	NA	NA	NA	NA	NA	NA	NA	NA	NA	NA	NA	NA	3	8	8	NA	NA	NA	NA	26
chr7	157015947	157018233	chr7:157015947-157018233|+	+	2286	231	UBE3C	NA	NA	NA	NA	2	NA	NA	2	NA	NA	NA	NA	1	NA	5	3	NA	NA	4	1	3	4	NA	NA	NA	1	26
chr7	44714009	44714867	chr7:44714009-44714867|+	+	858	238	OGDH	1	NA	1	1	NA	2	2	NA	1	NA	1	NA	NA	NA	4	5	NA	NA	NA	1	2	1	3	NA	1	NA	26
chr8	141856358	141874498	chr8:141856358-141874498|-		18140	231	PTK2	2	NA	3	NA	NA	NA	1	NA	NA	NA	NA	NA	2	NA	8	NA	1	NA	3	NA	1	1	3	1	NA	NA	26
chr8	22054192	22054933	chr8:22054192-22054933|+	+	741	342	BMP1	NA	1	1	3	1	2	NA	4	1	1	2	NA	NA	NA	1	NA	1	3	1	NA	2	1	1	NA	NA	NA	26
chr8	42914234	42919358	chr8:42914234-42919358|+	+	5124	201	FNTA	NA	NA	NA	2	2	NA	NA	NA	NA	2	3	NA	NA	NA	4	5	1	NA	NA	NA	3	2	2	NA	NA	NA	26
chr9	115336336	115337531	chr9:115336336-115337531|+	+	1195	1195	KIAA1958	2	NA	NA	2	NA	NA	1	NA	1	3	NA	NA	2	2	1	NA	NA	NA	NA	4	2	2	3	1	NA	NA	26
chr9	130106513	130107756	chr9:130106513-130107756|+	+	1243	180	GARNL3	11	NA	1	2	NA	NA	6	NA	NA	2	NA	NA	NA	NA	NA	1	NA	NA	NA	2	NA	NA	NA	NA	1	NA	26
chr9	20819794	20874806	chr9:20819794-20874806|+	+	55012	862	FOCAD	8	NA	6	NA	NA	NA	1	2	3	NA	NA	NA	NA	NA	NA	NA	1	1	NA	NA	NA	NA	3	1	NA	NA	26
chr9	33986757	33998862	chr9:33986757-33998862|-		12105	421	UBAP2	4	NA	4	NA	1	NA	5	3	1	1	1	NA	NA	NA	2	NA	1	1	1	NA	1	NA	NA	NA	NA	NA	26
chr9	79996891	80022523	chr9:79996891-80022523|+	+	25632	397	VPS13A	4	NA	4	1	2	NA	3	2	2	NA	NA	NA	NA	NA	2	2	NA	NA	NA	NA	1	NA	1	1	NA	1	26
chrX	139866002	139866129	chrX:139866002-139866129|-		127	NA	NA	12	1	NA	NA	NA	NA	8	NA	1	NA	NA	NA	NA	NA	1	2	NA	NA	NA	NA	1	NA	NA	NA	NA	NA	26
chrX	41519691	41530783	chrX:41519691-41530783|-		11092	402	CASK	3	2	1	NA	NA	NA	3	3	NA	NA	NA	NA	2	1	2	2	NA	2	NA	1	1	1	2	NA	NA	NA	26
chr1	153637695	153641033	chr1:153637695-153641033|-		3338	469	ILF2	2	1	NA	NA	4	2	NA	NA	NA	1	NA	NA	1	NA	6	1	NA	NA	NA	NA	2	4	NA	NA	NA	1	25
chr1	207200838	207201024	chr1:207200838-207201024|-		186	186	C1orf116	NA	NA	NA	1	1	3	NA	NA	NA	1	4	1	NA	NA	NA	1	4	2	NA	3	NA	NA	NA	NA	3	1	25
chr1	224377278	224378021	chr1:224377278-224378021|+	+	743	743	DEGS1	5	NA	1	1	3	NA	3	1	NA	2	1	NA	NA	NA	3	3	NA	NA	NA	NA	NA	NA	1	NA	NA	1	25
chr1	92327027	92329836	chr1:92327027-92329836|-		2809	NA	NA	NA	NA	2	NA	3	NA	NA	NA	3	NA	6	NA	NA	2	NA	2	1	NA	4	NA	2	NA	NA	NA	NA	NA	25
chr10	117221450	117309046	chr10:117221450-117309046|+	+	87596	473	ATRNL1	19	1	NA	NA	NA	NA	5	NA	NA	NA	NA	NA	NA	NA	NA	NA	NA	NA	NA	NA	NA	NA	NA	NA	NA	NA	25
chr10	24669797	24673352	chr10:24669797-24673352|+	+	3555	NA	NA	1	NA	3	NA	3	NA	NA	NA	4	NA	1	NA	6	NA	2	NA	NA	NA	NA	1	NA	NA	3	NA	1	NA	25
chr10	518378	532470	chr10:518378-532470|-		14092	183	DIP2C	1	NA	4	NA	NA	2	NA	3	2	NA	NA	NA	NA	1	6	1	1	NA	2	1	NA	NA	NA	NA	1	NA	25
chr10	70152894	70154208	chr10:70152894-70154208|-		1314	252	RUFY2	6	1	NA	NA	2	1	4	2	NA	NA	1	NA	NA	NA	2	NA	NA	NA	1	NA	NA	NA	1	3	NA	1	25
chr10	72604229	72619256	chr10:72604229-72619256|+	+	15027	588	SGPL1	6	NA	2	NA	NA	NA	6	1	NA	NA	NA	NA	4	NA	2	3	NA	NA	NA	1	NA	NA	NA	NA	NA	NA	25
chr10	7262372	7327916	chr10:7262372-7327916|-		65544	894	SFMBT2	3	NA	3	NA	1	NA	3	2	4	NA	1	NA	NA	NA	5	NA	NA	2	NA	NA	1	NA	NA	NA	NA	NA	25
chr10	74468040	74475660	chr10:74468040-74475660|+	+	7620	239	MCU	7	4	NA	NA	NA	1	2	NA	2	NA	1	NA	NA	NA	NA	NA	2	2	NA	1	1	1	1	NA	NA	NA	25
chr10	909682	910210	chr10:909682-910210|-		528	289	LARP4B	NA	NA	1	NA	2	NA	2	NA	NA	1	1	NA	NA	NA	9	1	1	3	NA	2	1	NA	1	NA	NA	NA	25
chr11	103090643	103093815	chr11:103090643-103093815|+	+	3172	521	DYNC2H1	5	NA	NA	NA	NA	2	4	NA	1	NA	NA	2	NA	NA	2	6	NA	1	NA	NA	1	NA	NA	NA	NA	1	25
chr11	72598514	72600990	chr11:72598514-72600990|-		2476	222	FCHSD2	2	NA	NA	NA	5	2	1	NA	NA	NA	NA	NA	NA	NA	6	3	NA	NA	2	NA	NA	2	NA	2	NA	NA	25
chr11	77336007	77336863	chr11:77336007-77336863|-		856	210	CLNS1A	NA	NA	NA	2	NA	NA	NA	NA	NA	NA	3	NA	3	NA	NA	5	2	4	NA	2	NA	3	NA	1	NA	NA	25
chr11	89155069	89185063	chr11:89155069-89185063|-		29994	476	NOX4	NA	1	1	NA	5	NA	NA	NA	3	NA	1	NA	NA	NA	NA	6	1	NA	NA	NA	NA	NA	3	4	NA	NA	25
chr12	107236366	107237725	chr12:107236366-107237725|+	+	1359	325	RIC8B	5	1	1	1	1	1	2	1	2	1	2	NA	NA	NA	2	1	NA	NA	NA	NA	NA	1	NA	2	NA	1	25
chr12	6657590	6657991	chr12:6657590-6657991|-		401	279	IFFO1	NA	NA	3	NA	5	NA	NA	NA	NA	1	3	NA	NA	NA	8	2	NA	NA	NA	NA	2	1	NA	NA	NA	NA	25
chr13	48827943	48835457	chr13:48827943-48835457|+	+	7514	NA	NA	3	NA	6	NA	NA	NA	3	NA	4	NA	1	NA	NA	NA	NA	NA	NA	NA	NA	NA	2	NA	2	4	NA	NA	25
chr13	76134888	76143643	chr13:76134888-76143643|+	+	8755	420	UCHL3	1	1	2	1	NA	NA	1	2	1	NA	NA	1	NA	NA	4	2	NA	1	NA	NA	NA	2	2	1	2	1	25
chr14	103865287	103871604	chr14:103865287-103871604|+	+	6317	NA	NA	NA	NA	NA	NA	4	3	NA	NA	2	NA	1	NA	NA	NA	7	3	NA	NA	1	NA	NA	1	NA	2	1	NA	25
chr14	107211345	107218980	chr14:107211345-107218980|-		7635	NA	NA	NA	NA	NA	NA	NA	4	NA	2	NA	NA	2	7	NA	NA	NA	7	NA	NA	3	NA	NA	NA	NA	NA	NA	NA	25
chr14	89192884	89221015	chr14:89192884-89221015|-		28131	990	EML5	11	NA	1	NA	3	NA	5	1	1	NA	NA	NA	NA	NA	NA	NA	NA	NA	NA	NA	NA	2	NA	NA	NA	1	25
chr15	43164808	43170882	chr15:43164808-43170882|-		6074	284	TTBK2	6	NA	1	NA	NA	2	6	NA	NA	NA	NA	NA	NA	NA	1	1	NA	NA	3	NA	3	NA	1	NA	NA	1	25
chr15	52876941	52885933	chr15:52876941-52885933|-		8992	523	FAM214A	NA	NA	7	1	1	NA	1	1	3	1	NA	2	2	NA	3	NA	NA	NA	1	1	NA	1	NA	NA	NA	NA	25
chr16	4029116	4033441	chr16:4029116-4033441|-		4325	369	ADCY9	6	NA	NA	1	4	NA	2	1	NA	3	3	NA	NA	1	NA	1	1	NA	NA	NA	1	NA	1	NA	NA	NA	25
chr18	74153200	74155167	chr18:74153200-74155167|-		1967	1967	ZNF516	NA	NA	2	NA	1	1	1	4	1	2	NA	NA	NA	NA	6	1	1	1	NA	NA	NA	1	NA	3	NA	NA	25
chr18	76886266	76914555	chr18:76886266-76914555|+	+	28289	220	ATP9B	4	NA	2	NA	NA	1	2	NA	NA	NA	2	NA	2	NA	2	4	NA	NA	NA	NA	NA	1	3	2	NA	NA	25
chr19	11526612	11527733	chr19:11526612-11527733|-		1121	490	RGL3	1	NA	2	1	2	NA	NA	NA	4	1	NA	1	1	NA	1	1	NA	NA	NA	3	1	NA	3	3	NA	NA	25
chr19	19750893	19751380	chr19:19750893-19751380|-		487	299	GMIP	NA	4	1	1	NA	NA	1	2	NA	NA	1	NA	2	NA	10	1	NA	1	NA	NA	NA	NA	1	NA	NA	NA	25
chr2	10559859	10560261	chr2:10559859-10560261|+	+	402	402	HPCAL1	1	NA	NA	NA	1	1	NA	2	NA	NA	1	NA	NA	NA	6	2	1	NA	1	2	3	1	2	NA	NA	1	25
chr2	206023445	206058044	chr2:206023445-206058044|+	+	34599	706	PARD3B	NA	2	3	NA	1	2	NA	1	2	NA	2	1	NA	2	1	3	NA	1	NA	NA	NA	2	1	1	NA	NA	25
chr2	210968827	211019335	chr2:210968827-211019335|-		50508	1457	KANSL1L	NA	NA	NA	4	NA	1	1	1	NA	3	NA	1	NA	NA	NA	1	NA	NA	1	1	2	2	NA	6	NA	1	25
chr2	230701563	230744844	chr2:230701563-230744844|-		43281	1319	TRIP12	7	NA	NA	1	NA	NA	2	NA	NA	2	3	NA	NA	1	NA	4	NA	1	NA	NA	1	2	NA	NA	NA	1	25
chr2	37105033	37121176	chr2:37105033-37121176|-		16143	528	STRN	NA	NA	8	NA	NA	NA	1	1	9	NA	3	NA	NA	NA	1	NA	1	NA	NA	NA	NA	NA	NA	1	NA	NA	25
chr2	45773870	45780869	chr2:45773870-45780869|-		6999	465	SRBD1	1	2	3	NA	NA	NA	NA	NA	2	NA	NA	NA	1	2	5	2	NA	2	NA	NA	NA	NA	2	2	NA	1	25
chr20	2928627	2945848	chr20:2928627-2945848|+	+	17221	554	PTPRA	4	6	4	NA	2	NA	1	1	1	NA	3	NA	1	NA	NA	NA	NA	NA	NA	NA	NA	NA	1	NA	NA	1	25
chr22	22677238	22735629	chr22:22677238-22735629|-		58391	NA	NA	NA	2	NA	NA	2	1	NA	NA	NA	NA	NA	2	NA	NA	7	5	NA	4	NA	1	NA	1	NA	NA	NA	NA	25
chr3	129546645	129551669	chr3:129546645-129551669|-		5024	759	TMCC1	6	NA	2	NA	1	NA	3	NA	NA	NA	2	NA	1	NA	6	2	1	NA	NA	NA	NA	NA	1	NA	NA	NA	25
chr3	140978964	141006295	chr3:140978964-141006295|+	+	27331	656	ACPL2	NA	NA	8	NA	2	NA	NA	NA	6	NA	NA	NA	NA	1	NA	3	NA	NA	NA	NA	1	2	1	1	NA	NA	25
chr3	171969049	172025291	chr3:171969049-172025291|+	+	56242	692	FNDC3B	NA	1	4	1	1	3	NA	NA	4	NA	NA	2	NA	NA	NA	2	NA	1	1	1	2	2	NA	NA	NA	NA	25
chr3	196831773	196846401	chr3:196831773-196846401|-		14628	381	DLG1	6	2	NA	1	NA	1	4	1	NA	1	NA	NA	NA	NA	4	NA	1	NA	NA	NA	2	2	NA	NA	NA	NA	25
chr3	47079155	47088111	chr3:47079155-47088111|-		8956	511	SETD2	1	1	1	1	2	NA	NA	1	NA	NA	1	NA	1	1	4	2	1	NA	NA	NA	1	3	3	NA	NA	1	25
chr3	66286967	66313803	chr3:66286967-66313803|+	+	26836	420	SLC25A26	7	NA	2	NA	NA	NA	4	1	2	NA	NA	2	1	NA	NA	NA	NA	NA	NA	NA	NA	2	3	NA	NA	1	25
chr3	71733722	71759635	chr3:71733722-71759635|-		25913	NA	NA	4	NA	2	1	1	1	5	NA	NA	NA	4	1	NA	NA	1	3	NA	NA	1	1	NA	NA	NA	NA	NA	NA	25
chr4	106345352	106377902	chr4:106345352-106377902|-		32550	542	PPA2	2	1	NA	NA	NA	2	4	NA	2	NA	5	NA	NA	NA	NA	2	1	NA	NA	NA	2	NA	2	NA	NA	2	25
chr4	110384056	110384800	chr4:110384056-110384800|+	+	744	744	SEC24B	2	3	4	2	NA	NA	3	NA	NA	2	2	NA	NA	NA	1	NA	NA	NA	NA	2	NA	3	NA	1	NA	NA	25
chr4	128995614	128999117	chr4:128995614-128999117|+	+	3503	294	LARP1B	NA	NA	NA	NA	NA	NA	2	2	NA	4	2	NA	NA	NA	5	NA	NA	NA	NA	3	NA	NA	4	2	1	NA	25
chr4	144336629	144390430	chr4:144336629-144390430|+	+	53801	NA	NA	8	NA	3	NA	2	2	3	1	3	NA	NA	NA	NA	NA	NA	1	NA	NA	NA	1	1	NA	NA	NA	NA	NA	25
chr4	148867767	148887990	chr4:148867767-148887990|+	+	20223	413	ARHGAP10	1	NA	NA	NA	NA	NA	NA	1	NA	NA	1	NA	NA	NA	8	5	2	NA	NA	1	NA	NA	3	2	NA	1	25
chr4	39328182	39329376	chr4:39328182-39329376|-		1194	311	RFC1	3	NA	NA	NA	4	NA	3	NA	NA	NA	2	NA	NA	NA	1	2	NA	2	NA	NA	1	3	3	NA	NA	1	25
chr4	62800557	62863983	chr4:62800557-62863983|+	+	63426	1283	LPHN3	5	NA	3	1	NA	NA	7	3	NA	NA	2	1	NA	1	NA	NA	NA	1	NA	NA	NA	NA	1	NA	NA	NA	25
chr5	14316621	14336836	chr5:14316621-14336836|+	+	20215	546	TRIO	2	1	NA	NA	2	1	1	NA	NA	NA	NA	NA	NA	1	5	3	NA	2	NA	NA	1	2	1	NA	NA	3	25
chr5	172535626	172539382	chr5:172535626-172539382|+	+	3756	459	CREBRF	3	NA	NA	NA	4	NA	2	1	2	NA	1	NA	NA	NA	2	6	NA	NA	NA	NA	1	NA	3	NA	NA	NA	25
chr5	58284319	58289292	chr5:58284319-58289292|-		4973	631	PDE4D	3	2	2	NA	1	2	2	1	2	NA	2	NA	NA	NA	NA	2	1	NA	NA	2	NA	NA	2	NA	NA	1	25
chr5	74109664	74137504	chr5:74109664-74137504|-		27840	673	FAM169A	6	1	3	NA	NA	NA	3	NA	1	NA	NA	NA	NA	NA	NA	1	NA	NA	NA	NA	1	3	NA	1	1	4	25
chr6	108225832	108246136	chr6:108225832-108246136|-		20304	830	SEC63	3	2	1	NA	2	NA	5	2	NA	NA	NA	NA	NA	NA	4	NA	1	1	NA	NA	NA	NA	2	1	NA	1	25
chr6	145103057	145124283	chr6:145103057-145124283|+	+	21226	725	UTRN	3	NA	3	NA	3	NA	NA	1	2	NA	3	NA	NA	NA	NA	1	NA	1	NA	1	2	NA	4	NA	NA	1	25
chr6	82920530	82922510	chr6:82920530-82922510|-		1980	305	IBTK	NA	6	2	3	NA	NA	NA	2	NA	NA	NA	NA	1	NA	NA	8	NA	NA	NA	1	NA	2	NA	NA	NA	NA	25
chr7	111926927	111927129	chr7:111926927-111927129|+	+	202	202	ZNF277	NA	2	NA	NA	NA	NA	2	7	NA	NA	3	NA	NA	NA	NA	NA	NA	3	NA	NA	2	NA	4	NA	NA	2	25
chr7	148543561	148544397	chr7:148543561-148544397|-		836	253	EZH2	NA	NA	1	NA	1	NA	1	NA	1	NA	NA	NA	4	NA	11	1	1	NA	1	NA	NA	NA	NA	3	NA	NA	25
chr7	17908029	17915413	chr7:17908029-17915413|-		7384	397	SNX13	NA	NA	3	NA	4	NA	NA	2	NA	NA	4	NA	NA	NA	5	NA	NA	NA	NA	1	NA	NA	4	2	NA	NA	25
chr7	18624903	18633652	chr7:18624903-18633652|+	+	8749	642	HDAC9	3	1	1	1	2	1	3	NA	NA	NA	NA	NA	1	NA	7	1	NA	2	NA	1	1	NA	NA	NA	NA	NA	25
chr7	80418621	80435074	chr7:80418621-80435074|-		16453	816	SEMA3C	NA	2	2	NA	1	NA	1	2	2	NA	3	1	1	1	NA	6	1	1	NA	NA	NA	NA	1	NA	NA	NA	25
chr7	91924202	91981956	chr7:91924202-91981956|+	+	57754	1487	ANKIB1	10	NA	2	NA	NA	NA	3	NA	4	NA	NA	NA	1	NA	NA	NA	NA	NA	2	NA	NA	2	NA	1	NA	NA	25
chr8	124089350	124117704	chr8:124089350-124117704|+	+	28354	1132	WDR67	6	NA	3	NA	2	NA	2	1	4	NA	2	NA	NA	1	1	1	NA	NA	1	NA	NA	1	NA	NA	NA	NA	25
chr8	132952745	132958880	chr8:132952745-132958880|+	+	6135	356	EFR3A	NA	NA	2	1	1	1	NA	NA	2	NA	NA	NA	NA	NA	7	3	2	NA	1	2	2	NA	1	NA	NA	NA	25
chr8	141840570	141874498	chr8:141840570-141874498|-		33928	286	PTK2	4	NA	4	NA	1	1	4	NA	2	NA	NA	NA	1	NA	3	3	2	NA	NA	NA	NA	NA	NA	NA	NA	NA	25
chr8	29959413	29962002	chr8:29959413-29962002|+	+	2589	263	LEPROTL1	1	NA	1	NA	2	1	NA	2	1	NA	NA	1	2	3	1	1	NA	NA	1	NA	1	1	5	NA	NA	1	25
chr8	67747997	67748309	chr8:67747997-67748309|+	+	312	216	C8orf44-SGK3	NA	1	NA	NA	1	NA	NA	2	NA	NA	NA	NA	NA	NA	4	8	NA	NA	2	NA	NA	3	NA	3	NA	1	25
chr8	97847200	97892233	chr8:97847200-97892233|+	+	45033	416	CPQ	1	2	5	NA	4	1	NA	1	1	1	5	1	2	NA	NA	NA	1	NA	NA	NA	NA	NA	NA	NA	NA	NA	25
chr9	129154344	129184227	chr9:129154344-129184227|+	+	29883	348	MVB12B	14	1	2	NA	NA	NA	6	NA	NA	NA	1	NA	NA	NA	NA	NA	1	NA	NA	NA	NA	NA	NA	NA	NA	NA	25
chr9	79244107	79251473	chr9:79244107-79251473|-		7366	186	PRUNE2	1	1	NA	NA	1	1	1	NA	NA	NA	NA	NA	NA	NA	NA	2	NA	NA	NA	1	NA	NA	13	NA	1	3	25
chrX	134679347	134686071	chrX:134679347-134686071|+	+	6724	870	DDX26B	6	2	NA	1	1	1	2	2	1	NA	NA	NA	1	NA	NA	2	1	3	NA	NA	1	NA	1	NA	NA	NA	25
chr1	145594038	145595220	chr1:145594038-145595220|-		1182	302	POLR3C	3	NA	NA	NA	1	1	2	3	NA	NA	2	NA	NA	NA	NA	2	NA	1	NA	4	1	NA	3	1	NA	NA	24
chr1	236187369	236201553	chr1:236187369-236201553|-		14184	993	NID1	NA	NA	8	1	1	NA	NA	NA	7	NA	NA	1	1	2	NA	1	NA	NA	NA	1	NA	NA	NA	1	NA	NA	24
chr1	28800065	28807116	chr1:28800065-28807116|+	+	7051	937	PHACTR4	2	NA	2	NA	1	1	1	1	2	NA	3	NA	NA	NA	NA	1	NA	3	NA	NA	2	NA	1	3	NA	1	24
chr1	31465236	31479949	chr1:31465236-31479949|-		14713	726	PUM1	NA	2	NA	2	NA	4	1	NA	NA	NA	3	NA	NA	NA	2	3	NA	2	NA	NA	NA	NA	2	NA	NA	3	24
chr1	40980186	40981590	chr1:40980186-40981590|+	+	1404	NA	NA	4	1	2	NA	NA	NA	2	2	2	NA	1	NA	4	NA	2	3	NA	1	NA	NA	NA	NA	NA	NA	NA	NA	24
chr1	44773981	44785416	chr1:44773981-44785416|-		11435	269	ERI3	4	2	1	1	NA	NA	1	2	NA	NA	NA	NA	1	NA	1	3	NA	NA	1	2	NA	3	1	NA	NA	1	24
chr1	46521466	46546422	chr1:46521466-46546422|-		24956	835	PIK3R3	7	1	NA	NA	3	2	2	2	NA	NA	NA	1	NA	NA	1	1	NA	2	NA	NA	NA	1	1	NA	NA	NA	24
chr1	58971731	59000003	chr1:58971731-59000003|-		28272	636	OMA1	7	NA	NA	NA	4	NA	2	1	NA	NA	1	NA	NA	NA	3	1	1	NA	NA	1	1	2	NA	NA	NA	NA	24
chr1	60366636	60377983	chr1:60366636-60377983|-		11347	957	CYP2J2	3	NA	11	NA	NA	NA	1	NA	9	NA	NA	NA	NA	NA	NA	NA	NA	NA	NA	NA	NA	NA	NA	NA	NA	NA	24
chr10	115636279	115644139	chr10:115636279-115644139|+	+	7860	708	NHLRC2	1	2	4	1	1	2	NA	1	NA	1	2	NA	1	NA	3	2	1	NA	NA	NA	NA	NA	1	NA	NA	1	24
chr10	15863654	15889942	chr10:15863654-15889942|-		26288	707	FAM188A	2	1	2	NA	3	1	2	1	4	NA	4	NA	NA	NA	2	2	NA	NA	NA	NA	NA	NA	NA	NA	NA	NA	24
chr10	28872327	28884970	chr10:28872327-28884970|+	+	12643	645	WAC	10	NA	NA	NA	NA	NA	6	NA	NA	NA	NA	NA	2	NA	NA	1	NA	NA	NA	NA	NA	2	NA	3	NA	NA	24
chr10	74474868	74475660	chr10:74474868-74475660|+	+	792	165	MCU	1	1	2	NA	1	NA	NA	1	NA	NA	1	NA	1	1	2	NA	1	3	3	1	2	2	1	NA	NA	NA	24
chr11	124517260	124518071	chr11:124517260-124518071|-		811	244	SIAE	3	2	2	NA	1	NA	1	3	2	NA	1	4	NA	NA	NA	NA	NA	1	1	NA	NA	2	NA	1	NA	NA	24
chr11	62300435	62300582	chr11:62300435-62300582|-		147	NA	NA	1	NA	1	NA	3	NA	NA	1	NA	NA	1	NA	NA	NA	NA	2	4	4	NA	NA	NA	1	NA	NA	3	3	24
chr11	73418464	73429935	chr11:73418464-73429935|-		11471	312	RAB6A	NA	NA	NA	NA	NA	NA	NA	2	NA	NA	NA	NA	NA	NA	9	7	NA	1	NA	3	NA	NA	2	NA	NA	NA	24
chr11	77396149	77404656	chr11:77396149-77404656|-		8507	240	RSF1	1	NA	1	1	1	1	1	NA	1	NA	1	1	NA	NA	3	2	1	NA	2	3	2	NA	2	NA	NA	NA	24
chr12	32480394	32481489	chr12:32480394-32481489|+	+	1095	1095	BICD1	5	2	NA	NA	NA	NA	7	2	NA	NA	NA	NA	4	NA	NA	3	NA	NA	NA	NA	NA	NA	NA	NA	NA	1	24
chr14	31602443	31602881	chr14:31602443-31602881|-		438	344	HECTD1	NA	1	2	NA	1	NA	1	NA	1	1	1	1	3	3	4	1	NA	NA	NA	1	2	NA	1	NA	NA	NA	24
chr14	50292584	50298079	chr14:50292584-50298079|-		5495	695	NEMF	5	3	NA	NA	NA	1	4	NA	NA	NA	NA	2	NA	NA	2	3	NA	NA	NA	1	NA	3	NA	NA	NA	NA	24
chr14	61278704	61346553	chr14:61278704-61346553|+	+	67849	389	MNAT1	7	NA	3	NA	1	NA	8	NA	1	NA	NA	NA	NA	NA	1	2	NA	NA	NA	NA	NA	NA	1	NA	NA	NA	24
chr15	52073240	52075025	chr15:52073240-52075025|+	+	1785	239	TMOD2	6	1	2	NA	1	NA	4	3	1	NA	2	NA	NA	NA	NA	2	NA	NA	NA	NA	NA	NA	2	NA	NA	NA	24
chr15	63824845	63855207	chr15:63824845-63855207|+	+	30362	786	USP3	2	4	2	NA	NA	NA	1	NA	NA	NA	2	NA	1	2	2	3	NA	1	2	NA	NA	1	NA	NA	NA	1	24
chr15	80390757	80415142	chr15:80390757-80415142|+	+	24385	544	ZFAND6	NA	NA	NA	NA	1	NA	2	3	NA	NA	NA	NA	NA	NA	4	4	NA	NA	NA	2	NA	NA	4	1	2	1	24
chr17	26490568	26499644	chr17:26490568-26499644|+	+	9076	398	NLK	8	NA	1	NA	1	NA	4	NA	NA	NA	1	NA	NA	NA	1	5	NA	1	NA	NA	1	NA	NA	1	NA	NA	24
chr17	45438743	45456619	chr17:45438743-45456619|+	+	17876	921	EFCAB13	1	1	1	NA	NA	5	1	NA	NA	NA	NA	NA	2	1	4	5	NA	1	1	NA	NA	NA	NA	1	NA	NA	24
chr18	29412046	29419420	chr18:29412046-29419420|-		7374	236	TRAPPC8	2	3	1	NA	NA	NA	NA	2	NA	NA	1	NA	4	NA	NA	6	NA	1	NA	NA	NA	NA	1	NA	2	1	24
chr2	26587169	26596497	chr2:26587169-26596497|+	+	9328	516	EPT1	NA	NA	NA	1	3	NA	NA	1	1	NA	4	1	1	NA	3	4	NA	NA	1	NA	NA	1	2	NA	NA	1	24
chr20	33065576	33067594	chr20:33065576-33067594|+	+	2018	249	ITCH	NA	2	NA	NA	1	NA	NA	NA	NA	NA	NA	NA	4	NA	4	2	1	2	NA	NA	2	4	NA	2	NA	NA	24
chr20	45891031	45912392	chr20:45891031-45912392|-		21361	817	ZMYND8	2	NA	2	NA	2	3	3	NA	3	NA	NA	2	1	1	2	2	NA	NA	NA	NA	NA	NA	NA	NA	1	NA	24
chr20	46252654	46262380	chr20:46252654-46262380|+	+	9726	881	NCOA3	1	2	3	NA	NA	2	1	2	2	NA	1	NA	1	NA	1	4	NA	1	NA	NA	NA	NA	NA	1	NA	2	24
chr21	45165959	45168961	chr21:45165959-45168961|+	+	3002	133	PDXK	2	1	NA	2	1	NA	1	1	NA	NA	3	1	NA	1	3	1	1	NA	1	1	2	2	NA	NA	NA	NA	24
chr22	31493254	31500373	chr22:31493254-31500373|+	+	7119	NA	NA	NA	11	NA	NA	NA	6	NA	4	NA	NA	NA	1	NA	NA	NA	NA	NA	1	NA	1	NA	NA	NA	NA	NA	NA	24
chr22	39534640	39537441	chr22:39534640-39537441|-		2801	133	CBX7	7	NA	2	NA	1	1	1	1	NA	NA	2	1	NA	1	NA	NA	1	NA	NA	2	1	NA	2	1	NA	NA	24
chr3	150834124	150845771	chr3:150834124-150845771|+	+	11647	457	MED12L	9	NA	NA	NA	NA	2	11	NA	NA	NA	NA	NA	NA	1	NA	NA	NA	1	NA	NA	NA	NA	NA	NA	NA	NA	24
chr3	66293626	66313803	chr3:66293626-66313803|+	+	20177	263	SLC25A26	1	1	NA	NA	NA	1	NA	3	1	1	NA	1	NA	NA	NA	3	2	NA	NA	NA	2	1	3	2	NA	2	24
chr4	106367539	106377902	chr4:106367539-106377902|-		10363	328	PPA2	3	NA	5	NA	NA	NA	1	NA	4	NA	NA	NA	NA	NA	NA	4	NA	NA	1	NA	1	1	2	2	NA	NA	24
chr4	107216250	107230146	chr4:107216250-107230146|-		13896	295	TBCK	3	NA	2	NA	2	NA	2	1	1	NA	2	NA	NA	NA	1	5	NA	NA	NA	2	NA	1	2	NA	NA	NA	24
chr4	155507520	155507676	chr4:155507520-155507676|+	+	156	NA	NA	NA	NA	NA	4	NA	NA	NA	NA	NA	NA	NA	NA	NA	NA	NA	NA	NA	NA	NA	NA	6	14	NA	NA	NA	NA	24
chr4	16587544	16597498	chr4:16587544-16597498|-		9954	380	LDB2	5	NA	NA	NA	2	2	5	NA	NA	NA	2	NA	NA	NA	NA	NA	NA	NA	NA	NA	2	NA	3	1	NA	2	24
chr4	25315667	25317022	chr4:25315667-25317022|+	+	1355	202	ZCCHC4	1	NA	1	2	5	2	NA	2	2	NA	2	NA	NA	NA	3	2	NA	NA	NA	NA	NA	1	1	NA	NA	NA	24
chr5	109049220	109091157	chr5:109049220-109091157|+	+	41937	700	MAN2A1	5	1	1	NA	NA	NA	5	NA	NA	NA	NA	NA	1	1	NA	5	1	NA	2	NA	1	NA	NA	NA	1	NA	24
chr5	66055536	66084622	chr5:66055536-66084622|+	+	29086	279	MAST4	NA	1	1	1	2	1	1	1	7	NA	NA	2	NA	NA	NA	NA	NA	NA	NA	1	1	1	NA	4	NA	NA	24
chr5	68470703	68471364	chr5:68470703-68471364|+	+	661	378	CCNB1	1	NA	NA	NA	NA	NA	1	NA	NA	NA	NA	NA	NA	NA	9	3	NA	4	1	2	NA	NA	1	NA	NA	2	24
chr6	157357968	157406039	chr6:157357968-157406039|+	+	48071	286	ARID1B	2	NA	NA	2	1	NA	NA	1	NA	1	2	1	3	2	NA	NA	NA	NA	1	2	1	NA	2	2	1	NA	24
chr6	161469647	161471011	chr6:161469647-161471011|+	+	1364	1364	MAP3K4	1	1	1	NA	1	NA	3	1	2	NA	2	NA	2	NA	3	1	2	1	NA	NA	NA	NA	NA	NA	NA	3	24
chr6	17507399	17514185	chr6:17507399-17514185|+	+	6786	336	CAP2	4	NA	4	NA	1	NA	7	1	3	NA	NA	NA	NA	NA	NA	1	NA	NA	NA	NA	2	NA	NA	NA	NA	1	24
chr6	33052904	33095771	chr6:33052904-33095771|-		42867	NA	NA	NA	NA	NA	1	6	NA	NA	NA	NA	NA	6	NA	NA	NA	3	NA	NA	NA	1	3	4	NA	NA	NA	NA	NA	24
chr6	56915571	56920595	chr6:56915571-56920595|+	+	5024	NA	NA	5	2	2	NA	NA	2	5	1	2	NA	NA	NA	NA	NA	NA	3	NA	NA	NA	NA	NA	2	NA	NA	NA	NA	24
chr6	74175931	74176329	chr6:74175931-74176329|+	+	398	318	MTO1	3	NA	NA	NA	1	NA	2	2	1	NA	1	NA	NA	NA	5	5	NA	1	NA	1	1	NA	1	NA	NA	NA	24
chr7	104714065	104719410	chr7:104714065-104719410|+	+	5345	751	KMT2E	5	NA	1	NA	4	1	3	3	1	NA	NA	1	NA	NA	1	NA	NA	1	NA	NA	NA	NA	1	NA	NA	2	24
chr7	31912904	31920473	chr7:31912904-31920473|-		7569	481	PDE1C	NA	NA	3	NA	NA	NA	3	NA	4	NA	NA	NA	NA	NA	1	10	NA	NA	NA	NA	NA	NA	NA	3	NA	NA	24
chr7	50771517	50773020	chr7:50771517-50773020|-		1503	272	GRB10	NA	1	1	NA	NA	2	NA	1	3	2	NA	2	2	NA	2	3	NA	2	NA	NA	2	NA	NA	1	NA	NA	24
chr7	810107	814799	chr7:810107-814799|+	+	4692	456	HEATR2	1	1	1	NA	2	NA	1	5	NA	NA	1	1	1	NA	2	1	2	1	1	NA	2	NA	1	NA	NA	NA	24
chr8	117668094	117671219	chr8:117668094-117671219|-		3125	418	EIF3H	3	1	1	NA	3	1	2	NA	NA	NA	2	1	NA	NA	6	1	1	1	NA	1	NA	NA	NA	NA	NA	NA	24
chr8	68030482	68049838	chr8:68030482-68049838|+	+	19356	551	CSPP1	NA	2	NA	2	2	3	NA	NA	1	NA	NA	NA	NA	1	2	3	2	1	NA	NA	NA	1	2	1	NA	1	24
chr8	68163533	68172161	chr8:68163533-68172161|-		8628	727	ARFGEF1	2	4	2	NA	2	2	1	2	2	NA	1	1	1	NA	NA	1	2	NA	NA	NA	NA	NA	1	NA	NA	NA	24
chr9	113703700	113735838	chr9:113703700-113735838|-		32138	974	LPAR1	1	2	3	1	1	2	1	1	2	1	NA	NA	NA	2	2	2	NA	2	NA	NA	NA	NA	NA	NA	NA	1	24
chr9	33986757	34017187	chr9:33986757-34017187|-		30430	599	UBAP2	4	NA	2	NA	NA	3	1	NA	2	NA	NA	2	NA	NA	2	NA	NA	NA	1	NA	2	NA	2	2	NA	1	24
chr9	88190229	88211364	chr9:88190229-88211364|-		21135	1168	AGTPBP1	10	NA	5	NA	NA	NA	4	NA	2	NA	1	NA	NA	1	1	NA	NA	NA	NA	NA	NA	NA	NA	NA	NA	NA	24
chrX	110385323	110416309	chrX:110385323-110416309|+	+	30986	763	PAK3	10	NA	NA	NA	NA	NA	11	NA	NA	NA	NA	NA	NA	NA	NA	3	NA	NA	NA	NA	NA	NA	NA	NA	NA	NA	24
chrX	139865364	139865527	chrX:139865364-139865527|+	+	163	NA	NA	12	NA	NA	NA	NA	NA	7	2	NA	NA	NA	NA	NA	NA	NA	2	NA	NA	NA	NA	NA	NA	NA	NA	1	NA	24
chrX	139865824	139865953	chrX:139865824-139865953|+	+	129	NA	NA	17	NA	1	NA	NA	NA	4	NA	NA	NA	NA	NA	NA	2	NA	NA	NA	NA	NA	NA	NA	NA	NA	NA	NA	NA	24
chrX	67266835	67273652	chrX:67266835-67273652|-		6817	NA	NA	3	2	NA	1	NA	NA	1	NA	NA	1	NA	NA	NA	NA	12	NA	NA	NA	NA	3	NA	1	NA	NA	NA	NA	24
chrX	90669902	90673870	chrX:90669902-90673870|-		3968	NA	NA	NA	NA	1	NA	NA	2	2	NA	2	NA	NA	1	NA	NA	NA	8	NA	NA	2	NA	NA	NA	2	1	1	2	24
chr1	156303337	156304709	chr1:156303337-156304709|-		1372	211	CCT3	NA	1	NA	NA	NA	NA	NA	NA	NA	2	NA	1	NA	NA	5	5	NA	1	NA	NA	6	2	NA	NA	NA	NA	23
chr1	230798886	230800333	chr1:230798886-230800333|+	+	1447	185	COG2	NA	NA	3	2	NA	NA	NA	NA	3	NA	NA	NA	NA	NA	3	NA	5	NA	1	2	2	2	NA	NA	NA	NA	23
chr1	235963619	235964397	chr1:235963619-235964397|-		778	294	LYST	3	NA	2	NA	2	1	1	1	3	NA	1	1	NA	NA	1	1	NA	2	NA	3	NA	1	NA	NA	NA	NA	23
chr1	237538016	237632487	chr1:237538016-237632487|+	+	94471	1324	RYR2	NA	NA	8	NA	NA	NA	NA	NA	15	NA	NA	NA	NA	NA	NA	NA	NA	NA	NA	NA	NA	NA	NA	NA	NA	NA	23
chr1	31810021	31821821	chr1:31810021-31821821|+	+	11800	518	ZCCHC17	5	3	2	NA	NA	NA	3	2	3	NA	NA	NA	NA	NA	NA	3	NA	NA	1	NA	NA	NA	NA	1	NA	NA	23
chr1	51032748	51061888	chr1:51032748-51061888|-		29140	524	FAF1	1	NA	NA	NA	1	1	NA	NA	1	NA	2	NA	1	NA	5	4	NA	NA	2	NA	1	NA	2	1	1	NA	23
chr1	94032835	94033408	chr1:94032835-94033408|-		573	325	BCAR3	1	1	1	1	1	NA	NA	1	2	NA	1	NA	1	1	2	4	NA	NA	1	NA	NA	1	3	1	NA	NA	23
chr10	18816516	18825125	chr10:18816516-18825125|+	+	8609	358	CACNB2	7	NA	4	NA	NA	NA	5	NA	5	NA	NA	NA	NA	NA	NA	NA	NA	1	NA	NA	NA	NA	NA	1	NA	NA	23
chr10	5751492	5756170	chr10:5751492-5756170|+	+	4678	NA	NA	1	2	1	NA	1	NA	1	1	NA	NA	NA	2	NA	NA	5	1	2	1	NA	NA	2	NA	1	2	NA	NA	23
chr10	5815804	5842668	chr10:5815804-5842668|-		26864	774	GDI2	NA	3	2	NA	2	1	5	NA	NA	NA	NA	NA	NA	NA	8	NA	NA	NA	NA	NA	NA	NA	NA	2	NA	NA	23
chr10	7409610	7423911	chr10:7409610-7423911|-		14301	487	SFMBT2	NA	NA	1	NA	NA	NA	3	NA	3	NA	NA	NA	1	1	9	1	NA	1	1	NA	2	NA	NA	NA	NA	NA	23
chr10	98703869	98711953	chr10:98703869-98711953|+	+	8084	515	LCOR	1	2	NA	1	1	NA	1	2	NA	1	NA	NA	4	2	1	2	NA	NA	1	2	NA	NA	NA	NA	2	NA	23
chr11	118425173	118430579	chr11:118425173-118430579|-		5406	671	IFT46	NA	NA	NA	2	1	2	NA	NA	2	2	1	2	NA	NA	NA	6	NA	1	NA	NA	1	NA	NA	NA	NA	3	23
chr11	128932174	128936763	chr11:128932174-128936763|-		4589	432	ARHGAP32	6	1	NA	NA	NA	NA	4	NA	NA	NA	1	NA	1	NA	1	2	NA	NA	NA	NA	1	1	2	3	NA	NA	23
chr11	45883610	45893784	chr11:45883610-45893784|+	+	10174	1132	CRY2	NA	1	1	5	NA	NA	1	NA	2	2	NA	2	NA	NA	1	4	NA	NA	NA	NA	1	NA	NA	1	2	NA	23
chr11	46515157	46529920	chr11:46515157-46529920|-		14763	362	AMBRA1	2	NA	1	NA	3	NA	1	1	NA	1	1	NA	NA	NA	7	NA	2	NA	NA	NA	2	NA	NA	2	NA	NA	23
chr11	46515157	46534363	chr11:46515157-46534363|-		19206	449	AMBRA1	3	4	2	NA	2	2	5	2	1	NA	NA	1	NA	NA	NA	NA	NA	NA	NA	NA	NA	1	NA	NA	NA	NA	23
chr11	85718584	85742653	chr11:85718584-85742653|-		24069	677	PICALM	3	NA	2	NA	2	NA	3	NA	NA	NA	3	1	1	1	2	NA	NA	NA	NA	NA	NA	1	1	3	NA	NA	23
chr12	112116954	112121111	chr12:112116954-112121111|-		4157	551	BRAP	2	NA	NA	3	NA	NA	4	NA	NA	4	NA	NA	NA	NA	4	1	NA	1	NA	2	NA	NA	NA	2	NA	NA	23
chr12	124071293	124074996	chr12:124071293-124074996|+	+	3703	301	TMED2	NA	1	1	2	1	1	1	4	NA	1	2	NA	NA	NA	3	NA	NA	1	1	NA	NA	2	NA	NA	NA	2	23
chr12	20769163	20787990	chr12:20769163-20787990|+	+	18827	732	PDE3A	NA	NA	12	NA	NA	1	NA	NA	8	NA	NA	1	NA	NA	NA	NA	NA	NA	NA	1	NA	NA	NA	NA	NA	NA	23
chr13	33306237	33309467	chr13:33306237-33309467|+	+	3230	283	PDS5B	2	2	2	NA	NA	NA	NA	2	NA	NA	2	1	NA	1	1	4	NA	NA	NA	1	1	NA	3	NA	NA	1	23
chr14	105628808	105628994	chr14:105628808-105628994|-		186	NA	NA	3	NA	NA	NA	4	NA	3	NA	NA	NA	NA	NA	3	1	6	NA	NA	NA	NA	NA	NA	3	NA	NA	NA	NA	23
chr14	62187099	62188541	chr14:62187099-62188541|+	+	1442	422	HIF1A	3	NA	2	NA	NA	2	2	NA	2	NA	NA	1	NA	NA	5	2	NA	NA	NA	NA	NA	NA	2	1	NA	1	23
chr14	80963811	80997230	chr14:80963811-80997230|-		33419	415	CEP128	NA	NA	NA	NA	3	NA	NA	NA	NA	NA	2	NA	NA	NA	6	6	NA	2	NA	NA	2	NA	2	NA	NA	NA	23
chr14	93934016	93954101	chr14:93934016-93954101|+	+	20085	531	UNC79	11	NA	1	NA	NA	NA	11	NA	NA	NA	NA	NA	NA	NA	NA	NA	NA	NA	NA	NA	NA	NA	NA	NA	NA	NA	23
chr14	93934016	93963632	chr14:93934016-93963632|+	+	29616	717	UNC79	11	NA	NA	NA	NA	NA	12	NA	NA	NA	NA	NA	NA	NA	NA	NA	NA	NA	NA	NA	NA	NA	NA	NA	NA	NA	23
chr15	50592985	50593565	chr15:50592985-50593565|-		580	262	GABPB1	NA	4	NA	2	1	1	NA	1	NA	1	NA	1	3	NA	3	2	1	NA	1	NA	NA	NA	2	NA	NA	NA	23
chr15	63998978	64008672	chr15:63998978-64008672|-		9694	658	HERC1	7	1	NA	NA	1	NA	1	NA	3	NA	2	4	NA	NA	2	NA	NA	1	NA	1	NA	NA	NA	NA	NA	NA	23
chr15	68434283	68446033	chr15:68434283-68446033|+	+	11750	465	PIAS1	5	1	2	NA	NA	2	1	1	NA	NA	1	2	NA	NA	1	1	NA	1	NA	NA	2	NA	3	NA	NA	NA	23
chr15	77544708	77578846	chr15:77544708-77578846|-		34138	363	PEAK1	8	NA	2	NA	2	NA	5	NA	1	NA	NA	1	NA	NA	3	1	NA	NA	NA	NA	NA	NA	NA	NA	NA	NA	23
chr15	85223943	85234875	chr15:85223943-85234875|-		10932	380	SEC11A	NA	NA	4	NA	3	NA	NA	NA	5	NA	NA	NA	1	NA	NA	5	NA	NA	NA	NA	1	NA	NA	3	NA	1	23
chr16	8952206	8953192	chr16:8952206-8953192|-		986	288	CARHSP1	NA	NA	1	2	NA	NA	1	2	1	2	4	NA	NA	NA	2	NA	NA	NA	1	2	1	1	3	NA	NA	NA	23
chr17	47388673	47390207	chr17:47388673-47390207|-		1534	409	ZNF652	NA	NA	NA	NA	NA	NA	NA	NA	NA	NA	NA	NA	1	1	NA	6	NA	3	NA	NA	NA	5	3	3	1	NA	23
chr18	32650158	32682123	chr18:32650158-32682123|+	+	31965	488	MAPRE2	4	NA	9	NA	NA	NA	2	1	7	NA	NA	NA	NA	NA	NA	NA	NA	NA	NA	NA	NA	NA	NA	NA	NA	NA	23
chr19	53957903	53990012	chr19:53957903-53990012|+	+	32109	NA	NA	NA	2	NA	NA	NA	NA	NA	NA	NA	NA	NA	NA	NA	1	NA	NA	1	NA	1	NA	NA	NA	NA	NA	7	11	23
chr19	5653125	5654467	chr19:5653125-5654467|+	+	1342	462	SAFB	1	NA	NA	NA	2	NA	2	3	NA	1	3	NA	1	NA	3	1	2	NA	NA	NA	1	1	NA	NA	1	1	23
chr2	179539040	179580501	chr2:179539040-179580501|-		41461	9069	TTN	NA	NA	12	NA	NA	NA	NA	NA	11	NA	NA	NA	NA	NA	NA	NA	NA	NA	NA	NA	NA	NA	NA	NA	NA	NA	23
chr2	203818727	203820481	chr2:203818727-203820481|+	+	1754	215	ALS2CR8	NA	NA	NA	1	NA	NA	2	2	NA	1	1	1	2	NA	NA	NA	NA	NA	NA	3	NA	2	3	1	1	3	23
chr2	20454623	20455931	chr2:20454623-20455931|-		1308	386	PUM2	6	NA	2	NA	NA	1	6	1	1	NA	NA	NA	1	NA	2	1	NA	NA	NA	1	NA	NA	NA	NA	1	NA	23
chr2	207144263	207162097	chr2:207144263-207162097|+	+	17834	437	ZDBF2	NA	1	1	1	1	NA	NA	2	3	1	NA	2	NA	NA	2	2	NA	NA	NA	NA	2	5	NA	NA	NA	NA	23
chr2	55200113	55200269	chr2:55200113-55200269|-		156	NA	NA	3	1	NA	1	2	NA	2	NA	NA	2	1	NA	1	NA	NA	2	NA	1	NA	NA	2	2	NA	1	NA	2	23
chr2	58275961	58316858	chr2:58275961-58316858|+	+	40897	685	VRK2	15	NA	NA	NA	NA	NA	8	NA	NA	NA	NA	NA	NA	NA	NA	NA	NA	NA	NA	NA	NA	NA	NA	NA	NA	NA	23
chr20	16506736	16509085	chr20:16506736-16509085|-		2349	184	KIF16B	NA	NA	2	NA	1	NA	NA	4	NA	NA	NA	1	2	NA	1	NA	NA	NA	6	2	1	NA	NA	3	NA	NA	23
chr20	30115286	30115853	chr20:30115286-30115853|+	+	567	NA	NA	NA	1	NA	1	NA	NA	2	1	2	NA	2	NA	3	NA	5	2	NA	NA	1	1	1	1	NA	NA	NA	NA	23
chr22	41277773	41278181	chr22:41277773-41278181|+	+	408	408	XPNPEP3	NA	2	1	NA	NA	1	NA	NA	NA	NA	2	NA	NA	1	2	NA	1	1	1	1	NA	2	4	3	1	NA	23
chr3	11850990	11871338	chr3:11850990-11871338|-		20348	463	TAMM41	NA	1	1	NA	1	NA	1	1	NA	1	3	1	4	1	4	1	NA	NA	NA	NA	NA	NA	NA	1	NA	2	23
chr3	119222378	119222868	chr3:119222378-119222868|+	+	490	157	TIMMDC1	NA	3	NA	1	NA	1	NA	2	NA	2	NA	NA	NA	2	1	6	NA	NA	NA	NA	1	1	3	NA	NA	NA	23
chr3	56661064	56662642	chr3:56661064-56662642|-		1578	392	FAM208A	1	NA	NA	NA	NA	NA	NA	NA	3	NA	NA	NA	NA	NA	3	6	NA	1	NA	NA	1	2	4	NA	NA	2	23
chr3	67797194	67818857	chr3:67797194-67818857|+	+	21663	NA	NA	3	1	NA	NA	NA	NA	2	1	NA	3	1	NA	NA	NA	1	2	1	NA	NA	2	NA	2	1	3	NA	NA	23
chr4	148860975	148887990	chr4:148860975-148887990|+	+	27015	488	ARHGAP10	NA	NA	3	2	2	1	1	2	3	NA	1	NA	NA	NA	2	2	NA	1	NA	NA	1	NA	2	NA	NA	NA	23
chr4	170458959	170477246	chr4:170458959-170477246|-		18287	399	NEK1	7	NA	4	NA	NA	NA	1	1	4	2	1	1	NA	NA	NA	1	NA	NA	NA	1	NA	NA	NA	NA	NA	NA	23
chr4	52729602	52752804	chr4:52729602-52752804|+	+	23202	389	DCUN1D4	2	1	4	NA	1	NA	2	2	NA	NA	NA	NA	NA	NA	1	5	NA	NA	NA	NA	1	3	NA	1	NA	NA	23
chr4	83799882	83803090	chr4:83799882-83803090|-		3208	403	SEC31A	NA	1	1	1	2	NA	NA	NA	1	NA	2	NA	NA	NA	2	1	2	1	NA	NA	NA	4	3	NA	NA	2	23
chr5	112321531	112339774	chr5:112321531-112339774|+	+	18243	889	DCP2	NA	2	3	NA	2	NA	3	NA	NA	NA	NA	NA	1	NA	NA	NA	NA	NA	1	NA	1	1	3	6	NA	NA	23
chr5	136969725	136975666	chr5:136969725-136975666|-		5941	547	KLHL3	14	NA	2	2	NA	NA	5	NA	NA	NA	NA	NA	NA	NA	NA	NA	NA	NA	NA	NA	NA	NA	NA	NA	NA	NA	23
chr5	137342678	137356886	chr5:137342678-137356886|-		14208	1050	FAM13B	5	1	1	NA	1	NA	7	NA	4	NA	1	NA	1	NA	NA	1	NA	NA	NA	NA	1	NA	NA	NA	NA	NA	23
chr5	140961878	140963182	chr5:140961878-140963182|-		1304	282	DIAPH1	3	1	1	NA	2	1	3	NA	NA	NA	2	NA	NA	NA	2	NA	1	NA	1	1	2	NA	3	NA	NA	NA	23
chr5	172535626	172550205	chr5:172535626-172550205|+	+	14579	582	CREBRF	4	1	2	NA	NA	1	3	1	2	NA	1	NA	NA	NA	NA	6	NA	NA	NA	NA	NA	1	1	NA	NA	NA	23
chr5	173371969	173380275	chr5:173371969-173380275|+	+	8306	680	CPEB4	1	NA	3	NA	NA	NA	1	NA	2	1	2	NA	NA	1	2	1	NA	NA	NA	2	1	1	3	2	NA	NA	23
chr5	176370335	176378578	chr5:176370335-176378578|-		8243	258	UIMC1	NA	1	NA	NA	NA	1	1	NA	NA	NA	1	NA	3	4	2	NA	1	NA	NA	3	2	1	1	2	NA	NA	23
chr5	40764615	40777688	chr5:40764615-40777688|-		13073	1353	PRKAA1	4	NA	1	NA	2	2	3	NA	2	NA	NA	3	NA	NA	NA	4	NA	NA	NA	NA	NA	1	NA	NA	1	NA	23
chr5	72285253	72286691	chr5:72285253-72286691|+	+	1438	370	FCHO2	5	NA	NA	NA	NA	1	3	NA	1	NA	3	NA	2	NA	NA	NA	NA	NA	2	NA	3	3	NA	NA	NA	NA	23
chr6	101246588	101253756	chr6:101246588-101253756|-		7168	594	ASCC3	3	1	NA	1	1	1	1	NA	NA	NA	3	1	1	2	4	1	NA	NA	NA	NA	2	NA	1	NA	NA	NA	23
chr6	125366356	125379252	chr6:125366356-125379252|+	+	12896	399	RNF217	NA	NA	1	NA	NA	1	NA	NA	NA	NA	NA	NA	2	1	6	8	1	NA	NA	NA	NA	NA	2	1	NA	NA	23
chr6	143792097	143795993	chr6:143792097-143795993|+	+	3896	487	PEX3	11	2	1	1	NA	NA	3	2	NA	NA	NA	NA	NA	1	1	1	NA	NA	NA	NA	NA	NA	NA	NA	NA	NA	23
chr6	144858717	144864006	chr6:144858717-144864006|+	+	5289	362	UTRN	NA	1	1	NA	3	1	NA	2	NA	NA	1	NA	NA	1	4	4	NA	2	NA	NA	2	NA	NA	NA	1	NA	23
chr6	18160113	18166609	chr6:18160113-18166609|+	+	6496	430	KDM1B	4	NA	NA	NA	1	NA	2	2	NA	NA	1	NA	NA	1	7	2	NA	NA	NA	NA	NA	NA	1	NA	NA	2	23
chr6	55360216	55406938	chr6:55360216-55406938|-		46722	687	HMGCLL1	9	NA	1	NA	3	NA	5	NA	NA	1	1	2	NA	NA	NA	1	NA	NA	NA	NA	NA	NA	NA	NA	NA	NA	23
chr6	7181356	7189555	chr6:7181356-7189555|+	+	8199	1213	RREB1	NA	NA	2	1	1	NA	NA	NA	2	1	1	NA	2	NA	2	1	NA	2	3	NA	1	1	NA	1	1	1	23
chr6	72960032	72961071	chr6:72960032-72961071|+	+	1039	457	RIMS1	11	NA	NA	NA	NA	NA	9	NA	NA	NA	1	NA	NA	2	NA	NA	NA	NA	NA	NA	NA	NA	NA	NA	NA	NA	23
chr6	99912479	99958106	chr6:99912479-99958106|-		45627	1318	USP45	15	1	NA	NA	NA	NA	5	NA	NA	NA	NA	NA	NA	NA	1	NA	NA	NA	NA	NA	NA	1	NA	NA	NA	NA	23
chr7	116339124	116340338	chr7:116339124-116340338|+	+	1214	1214	MET	NA	NA	NA	NA	NA	NA	2	1	NA	3	NA	NA	3	1	6	1	2	NA	NA	NA	3	1	NA	NA	NA	NA	23
chr7	134632258	134635265	chr7:134632258-134635265|+	+	3007	403	CALD1	NA	1	2	2	2	1	NA	1	1	3	NA	NA	NA	2	NA	2	NA	1	NA	NA	2	NA	NA	2	NA	1	23
chr7	30590251	30614497	chr7:30590251-30614497|-		24246	NA	NA	3	NA	NA	NA	NA	4	NA	NA	NA	1	1	4	1	3	1	NA	NA	NA	NA	NA	NA	2	NA	3	NA	NA	23
chr7	894556	897594	chr7:894556-897594|+	+	3038	261	SUN1	NA	1	1	NA	2	NA	NA	2	NA	NA	NA	2	1	NA	2	4	NA	NA	NA	1	2	1	3	NA	NA	1	23
chr8	116631358	116635985	chr8:116631358-116635985|-		4627	1087	TRPS1	NA	NA	2	NA	NA	1	NA	NA	1	NA	NA	NA	NA	NA	12	4	NA	NA	NA	NA	NA	NA	1	2	NA	NA	23
chr8	119388020	119391939	chr8:119388020-119391939|-		3919	NA	NA	4	NA	NA	NA	NA	NA	1	1	NA	NA	2	NA	1	1	5	3	NA	NA	3	1	1	NA	NA	NA	NA	NA	23
chr8	17125766	17143936	chr8:17125766-17143936|+	+	18170	994	VPS37A	5	NA	1	NA	2	NA	2	NA	NA	NA	3	2	NA	NA	NA	2	1	2	NA	NA	NA	3	NA	NA	NA	NA	23
chr8	67383664	67386173	chr8:67383664-67386173|+	+	2509	NA	NA	1	NA	2	NA	2	NA	1	1	1	NA	1	1	NA	2	NA	2	1	NA	NA	3	NA	2	1	1	NA	1	23
chr8	71550049	71553285	chr8:71550049-71553285|-		3236	NA	NA	NA	NA	NA	1	NA	NA	NA	2	NA	2	NA	NA	NA	NA	4	2	2	NA	NA	NA	3	2	2	2	NA	1	23
chr9	138741982	138742307	chr9:138741982-138742307|-		325	237	CAMSAP1	6	NA	1	NA	1	NA	3	NA	1	NA	NA	NA	2	NA	3	2	NA	NA	NA	NA	1	NA	3	NA	NA	NA	23
chr9	33953282	33996331	chr9:33953282-33996331|-		43049	879	UBAP2	NA	1	1	1	1	NA	1	NA	2	1	1	NA	4	NA	NA	2	NA	3	NA	2	NA	1	NA	NA	2	NA	23
chr9	4823547	4827033	chr9:4823547-4827033|+	+	3486	248	RCL1	NA	1	NA	NA	2	NA	NA	2	NA	NA	1	NA	NA	NA	2	2	1	NA	1	NA	2	2	5	2	NA	NA	23
chrX	139865364	139865510	chrX:139865364-139865510|+	+	146	NA	NA	12	NA	NA	NA	NA	NA	4	NA	NA	NA	NA	NA	NA	NA	1	6	NA	NA	NA	NA	NA	NA	NA	NA	NA	NA	23
chrX	139866383	139866491	chrX:139866383-139866491|+	+	108	NA	NA	11	NA	NA	NA	NA	NA	11	NA	NA	NA	NA	NA	NA	NA	NA	1	NA	NA	NA	NA	NA	NA	NA	NA	NA	NA	23
chrX	44383247	44386611	chrX:44383247-44386611|-		3364	NA	NA	NA	3	2	NA	1	3	3	3	2	NA	2	NA	NA	NA	NA	NA	NA	NA	NA	NA	1	1	2	NA	NA	NA	23
chr1	101372407	101387397	chr1:101372407-101387397|+	+	14990	660	SLC30A7	5	1	NA	NA	2	1	2	1	2	NA	1	1	NA	NA	1	1	2	NA	NA	NA	NA	2	NA	NA	NA	NA	22
chr1	154223516	154224129	chr1:154223516-154224129|+	+	613	451	UBAP2L	2	NA	1	NA	1	3	NA	NA	1	NA	2	1	1	NA	4	1	NA	NA	2	1	NA	1	1	NA	NA	NA	22
chr1	204437997	204439014	chr1:204437997-204439014|-		1017	1017	PIK3C2B	6	4	NA	NA	NA	1	2	NA	NA	NA	1	1	NA	NA	3	1	NA	NA	NA	NA	NA	1	1	NA	1	NA	22
chr1	207989273	207990759	chr1:207989273-207990759|-		1486	328	mir-29b-2	4	3	1	NA	NA	NA	NA	1	NA	NA	NA	NA	NA	NA	NA	6	NA	NA	3	NA	2	NA	2	NA	NA	NA	22
chr1	230798886	230807386	chr1:230798886-230807386|+	+	8500	599	COG2	2	2	7	NA	NA	NA	1	NA	3	NA	1	NA	1	NA	1	1	NA	NA	NA	1	2	NA	NA	NA	NA	NA	22
chr1	24140679	24147083	chr1:24140679-24147083|-		6404	437	HMGCL	1	1	2	1	NA	NA	1	2	NA	1	1	1	2	NA	NA	NA	NA	1	NA	NA	NA	3	1	NA	NA	4	22
chr1	25666964	25678184	chr1:25666964-25678184|+	+	11220	287	TMEM50A	4	2	4	NA	2	1	NA	2	NA	NA	NA	NA	1	NA	1	3	NA	NA	NA	NA	1	1	NA	NA	NA	NA	22
chr1	35936463	35944813	chr1:35936463-35944813|-		8350	447	KIAA0319L	NA	NA	1	NA	2	NA	3	NA	2	NA	3	NA	NA	1	1	1	2	NA	NA	2	NA	NA	3	NA	1	NA	22
chr1	38332130	38339760	chr1:38332130-38339760|-		7630	NA	NA	4	3	4	NA	NA	NA	NA	NA	1	NA	NA	NA	NA	NA	6	3	NA	NA	NA	1	NA	NA	NA	NA	NA	NA	22
chr1	93029198	93073284	chr1:93029198-93073284|-		44086	339	EVI5	3	NA	4	NA	NA	NA	1	3	NA	NA	1	NA	NA	NA	3	1	1	NA	NA	NA	1	NA	2	1	1	NA	22
chr1	9991948	9995685	chr1:9991948-9995685|-		3737	413	LZIC	2	NA	1	1	NA	NA	1	NA	1	NA	NA	1	NA	NA	4	5	2	2	NA	NA	NA	NA	1	1	NA	NA	22
chr10	105199502	105200607	chr10:105199502-105200607|+	+	1105	532	PDCD11	3	3	NA	NA	NA	NA	5	1	NA	NA	NA	NA	NA	4	NA	2	NA	1	NA	NA	1	NA	NA	NA	NA	2	22
chr10	17645558	17646046	chr10:17645558-17646046|-		488	226	PTPLA	3	1	3	NA	NA	NA	NA	2	2	NA	NA	NA	1	1	NA	2	2	NA	NA	3	NA	NA	NA	1	NA	1	22
chr10	71243446	71258152	chr10:71243446-71258152|+	+	14706	474	TSPAN15	4	3	NA	NA	NA	2	3	NA	1	NA	NA	1	NA	NA	NA	1	NA	NA	1	NA	NA	NA	6	NA	NA	NA	22
chr10	74906033	74923708	chr10:74906033-74923708|-		17675	1140	ECD	6	NA	1	NA	NA	2	4	NA	NA	NA	NA	NA	NA	1	NA	3	NA	NA	3	NA	NA	NA	NA	2	NA	NA	22
chr10	75830427	75834661	chr10:75830427-75834661|+	+	4234	544	VCL	NA	1	NA	NA	NA	NA	NA	4	1	1	1	NA	1	1	NA	5	1	1	NA	NA	NA	1	3	1	NA	NA	22
chr11	107965117	107966418	chr11:107965117-107966418|+	+	1301	462	CUL5	5	NA	1	NA	1	NA	2	NA	1	NA	1	1	3	NA	NA	3	NA	2	NA	NA	1	NA	1	NA	NA	NA	22
chr11	33307958	33350179	chr11:33307958-33350179|+	+	42221	1223	HIPK3	1	NA	5	NA	NA	NA	NA	1	6	NA	2	NA	NA	1	NA	1	NA	NA	NA	1	NA	NA	1	3	NA	NA	22
chr11	86017286	86017524	chr11:86017286-86017524|+	+	238	238	C11orf73	2	1	NA	NA	2	NA	NA	NA	NA	NA	NA	NA	2	NA	NA	2	2	NA	3	NA	NA	5	3	NA	NA	NA	22
chr11	93480462	93493024	chr11:93480462-93493024|+	+	12562	871	C11orf54	2	1	4	NA	1	1	2	1	NA	NA	2	1	NA	NA	1	1	NA	NA	NA	NA	1	NA	2	NA	1	1	22
chr12	109687788	109696913	chr12:109687788-109696913|+	+	9125	827	ACACB	NA	NA	2	2	NA	NA	NA	1	3	9	NA	1	NA	NA	NA	NA	NA	NA	NA	NA	NA	1	1	2	NA	NA	22
chr12	111947352	111948386	chr12:111947352-111948386|-		1034	377	ATXN2	4	2	NA	2	1	1	3	1	NA	2	3	NA	NA	NA	1	NA	NA	NA	NA	NA	1	NA	NA	NA	1	NA	22
chr12	122861935	122865105	chr12:122861935-122865105|-		3170	763	CLIP1	5	NA	3	NA	NA	2	4	2	NA	NA	NA	1	NA	1	2	NA	NA	1	NA	NA	NA	1	NA	NA	NA	NA	22
chr12	40422102	40442012	chr12:40422102-40442012|-		19910	369	SLC2A13	3	NA	3	NA	NA	NA	2	2	4	NA	NA	NA	NA	NA	NA	1	NA	1	NA	2	NA	1	2	1	NA	NA	22
chr12	40422102	40486735	chr12:40422102-40486735|-		64633	NA	NA	15	NA	NA	NA	NA	NA	7	NA	NA	NA	NA	NA	NA	NA	NA	NA	NA	NA	NA	NA	NA	NA	NA	NA	NA	NA	22
chr12	52844189	52884956	chr12:52844189-52884956|-		40767	NA	NA	NA	NA	NA	NA	NA	1	NA	NA	NA	NA	NA	1	6	NA	3	NA	11	NA	NA	NA	NA	NA	NA	NA	NA	NA	22
chr12	6619444	6619698	chr12:6619444-6619698|-		254	NA	NA	NA	NA	1	NA	2	NA	1	1	NA	NA	1	1	NA	NA	4	1	5	1	NA	NA	1	1	NA	NA	NA	2	22
chr13	103275226	103280274	chr13:103275226-103280274|+	+	5048	396	TPP2	NA	1	1	NA	NA	NA	2	1	1	NA	1	NA	NA	1	2	5	1	3	NA	1	NA	1	1	NA	NA	NA	22
chr13	41826780	41835051	chr13:41826780-41835051|-		8271	829	MTRF1	2	1	1	2	NA	NA	1	1	1	2	1	NA	1	1	1	NA	NA	1	NA	2	NA	2	NA	NA	NA	2	22
chr14	106994221	107042666	chr14:106994221-107042666|-		48445	1799	abParts	NA	NA	NA	NA	4	10	NA	NA	NA	NA	3	NA	NA	NA	NA	NA	NA	5	NA	NA	NA	NA	NA	NA	NA	NA	22
chr14	39623414	39627606	chr14:39623414-39627606|-		4192	202	TRAPPC6B	1	NA	NA	NA	NA	NA	1	1	NA	NA	NA	NA	NA	NA	3	3	NA	NA	1	2	1	5	2	2	NA	NA	22
chr14	81362061	81372425	chr14:81362061-81372425|-		10364	411	CEP128	1	NA	1	NA	NA	2	NA	NA	1	NA	1	2	NA	NA	7	5	NA	NA	NA	1	NA	1	NA	NA	NA	NA	22
chr15	42553155	42560230	chr15:42553155-42560230|-		7075	299	TMEM87A	1	1	3	1	3	NA	NA	1	2	1	2	NA	NA	NA	2	4	1	NA	NA	NA	NA	NA	NA	NA	NA	NA	22
chr15	85657103	85661070	chr15:85657103-85661070|+	+	3967	549	PDE8A	NA	NA	1	1	2	NA	3	2	NA	NA	1	NA	NA	NA	2	2	NA	1	NA	NA	NA	NA	2	3	NA	2	22
chr16	24043456	24046868	chr16:24043456-24046868|+	+	3412	241	PRKCB	10	NA	1	NA	NA	NA	3	1	NA	NA	NA	NA	NA	NA	2	NA	NA	NA	NA	3	1	NA	1	NA	NA	NA	22
chr16	72090059	72097159	chr16:72090059-72097159|+	+	7100	NA	NA	NA	NA	NA	6	NA	NA	NA	NA	NA	NA	NA	1	NA	NA	NA	NA	NA	NA	NA	NA	1	14	NA	NA	NA	NA	22
chr16	74493579	74497377	chr16:74493579-74497377|-		3798	477	GLG1	6	NA	1	NA	NA	NA	2	1	1	NA	NA	NA	NA	2	2	5	NA	NA	NA	NA	NA	2	NA	NA	NA	NA	22
chr17	37840849	37842272	chr17:37840849-37842272|-		1423	251	PGAP3	1	1	1	3	NA	1	2	NA	2	2	1	NA	NA	1	1	NA	NA	2	1	NA	1	NA	NA	NA	NA	2	22
chr17	8473037	8480656	chr17:8473037-8480656|-		7619	226	MYH10	2	NA	NA	NA	2	NA	2	1	NA	NA	2	NA	NA	NA	NA	3	NA	1	NA	1	2	1	3	1	1	NA	22
chr19	8402678	8404051	chr19:8402678-8404051|-		1373	NA	NA	NA	NA	5	NA	4	NA	NA	NA	4	NA	1	1	NA	NA	NA	1	NA	1	NA	1	NA	1	2	NA	NA	1	22
chr2	214174782	214215369	chr2:214174782-214215369|+	+	40587	483	SPAG16	3	1	2	NA	NA	3	1	NA	2	1	NA	NA	2	1	1	NA	1	NA	NA	NA	NA	NA	3	1	NA	NA	22
chr2	231222519	231226412	chr2:231222519-231226412|+	+	3893	416	SP140L	NA	NA	NA	1	4	2	NA	NA	NA	NA	NA	1	NA	NA	5	2	NA	NA	1	4	NA	NA	NA	1	1	NA	22
chr2	242346951	242352836	chr2:242346951-242352836|+	+	5885	292	FARP2	1	NA	1	NA	1	NA	NA	2	1	NA	1	NA	3	1	2	5	1	NA	NA	NA	2	NA	1	NA	NA	NA	22
chr2	29006772	29011675	chr2:29006772-29011675|+	+	4903	224	PPP1CB	2	2	NA	NA	NA	NA	NA	NA	1	NA	2	NA	NA	NA	1	1	NA	NA	1	1	NA	NA	5	NA	4	2	22
chr2	32399131	32409407	chr2:32399131-32409407|+	+	10276	314	SLC30A6	6	2	1	NA	1	1	1	2	NA	NA	1	NA	NA	NA	NA	4	NA	NA	NA	NA	1	NA	2	NA	NA	NA	22
chr20	33057852	33069011	chr20:33057852-33069011|+	+	11159	669	ITCH	2	1	1	1	3	NA	NA	NA	1	NA	2	NA	2	NA	2	4	NA	1	NA	NA	1	1	NA	NA	NA	NA	22
chr22	41531816	41536261	chr22:41531816-41536261|+	+	4445	350	EP300	2	NA	3	NA	2	2	1	1	3	NA	NA	1	NA	NA	2	2	1	NA	NA	NA	1	NA	NA	NA	1	NA	22
chr22	47370185	47393605	chr22:47370185-47393605|+	+	23420	186	TBC1D22A	NA	NA	1	NA	2	NA	NA	2	NA	NA	NA	NA	NA	NA	1	2	2	NA	1	NA	3	3	1	NA	1	3	22
chr3	141272698	141278837	chr3:141272698-141278837|+	+	6139	336	RASA2	2	NA	3	NA	NA	2	3	2	1	NA	NA	NA	NA	2	1	3	NA	NA	NA	1	NA	2	NA	NA	NA	NA	22
chr3	185638891	185639914	chr3:185638891-185639914|-		1023	200	TRA2B	2	1	1	NA	5	NA	2	NA	2	NA	1	NA	1	NA	NA	NA	2	NA	NA	1	1	1	NA	1	1	NA	22
chr3	195101737	195112876	chr3:195101737-195112876|-		11139	232	ACAP2	NA	3	NA	NA	NA	1	1	NA	1	NA	NA	NA	NA	NA	11	2	2	NA	NA	1	NA	NA	NA	NA	NA	NA	22
chr3	27424643	27465643	chr3:27424643-27465643|-		41000	2440	SLC4A7	12	NA	NA	NA	NA	NA	10	NA	NA	NA	NA	NA	NA	NA	NA	NA	NA	NA	NA	NA	NA	NA	NA	NA	NA	NA	22
chr3	35721278	35732497	chr3:35721278-35732497|+	+	11219	898	ARPP21	15	NA	NA	NA	1	NA	6	NA	NA	NA	NA	NA	NA	NA	NA	NA	NA	NA	NA	NA	NA	NA	NA	NA	NA	NA	22
chr3	47762155	47787483	chr3:47762155-47787483|-		25328	401	SMARCC1	NA	NA	NA	NA	1	NA	2	NA	NA	NA	3	NA	NA	NA	8	4	2	NA	NA	NA	1	1	NA	NA	NA	NA	22
chr3	58111307	58112489	chr3:58111307-58112489|+	+	1182	324	FLNB	1	1	1	NA	NA	NA	1	NA	NA	NA	NA	NA	4	NA	1	NA	NA	1	NA	2	4	1	1	1	1	2	22
chr4	110412482	110416012	chr4:110412482-110416012|+	+	3530	323	SEC24B	4	NA	NA	3	3	2	2	NA	NA	2	4	NA	NA	NA	NA	NA	NA	NA	NA	NA	NA	1	1	NA	NA	NA	22
chr4	185580493	185599548	chr4:185580493-185599548|+	+	19055	827	CCDC111	4	1	NA	NA	1	4	3	1	NA	NA	NA	2	NA	NA	NA	2	NA	NA	NA	2	NA	1	1	NA	NA	NA	22
chr4	37633006	37636745	chr4:37633006-37636745|-		3739	376	RELL1	1	NA	1	1	1	NA	NA	1	1	NA	NA	NA	NA	NA	3	6	1	1	1	2	2	NA	NA	NA	NA	NA	22
chr4	39839475	39843676	chr4:39839475-39843676|-		4201	462	PDS5A	1	NA	NA	NA	NA	4	1	NA	NA	1	NA	3	3	1	NA	1	NA	1	NA	NA	1	3	NA	2	NA	NA	22
chr5	138145726	138163407	chr5:138145726-138163407|+	+	17681	761	CTNNA1	1	1	5	NA	NA	NA	NA	1	5	NA	NA	NA	NA	1	2	5	NA	NA	NA	NA	NA	NA	NA	NA	NA	1	22
chr5	14673750	14681716	chr5:14673750-14681716|+	+	7966	316	FAM105B	4	1	1	NA	1	NA	6	NA	1	NA	NA	1	3	NA	1	NA	1	NA	NA	1	NA	NA	NA	1	NA	NA	22
chr5	176468126	176477937	chr5:176468126-176477937|+	+	9811	528	ZNF346	3	NA	NA	NA	1	NA	2	1	NA	NA	NA	NA	NA	NA	2	6	2	NA	NA	NA	NA	1	4	NA	NA	NA	22
chr5	50055476	50059076	chr5:50055476-50059076|+	+	3600	334	PARP8	3	NA	1	NA	2	NA	NA	NA	NA	NA	3	NA	NA	2	3	1	NA	2	NA	NA	2	3	NA	NA	NA	NA	22
chr6	107824860	107854814	chr6:107824860-107854814|+	+	29954	477	SOBP	6	2	1	1	NA	NA	7	1	2	NA	NA	NA	NA	NA	NA	NA	1	NA	NA	NA	NA	NA	NA	1	NA	NA	22
chr6	13579682	13601181	chr6:13579682-13601181|+	+	21499	1051	SIRT5	6	NA	4	NA	NA	NA	3	NA	5	NA	NA	NA	NA	NA	2	1	NA	NA	NA	NA	NA	1	NA	NA	NA	NA	22
chr6	170626457	170639638	chr6:170626457-170639638|+	+	13181	2038	FAM120B	3	3	2	NA	2	NA	NA	3	NA	NA	1	NA	1	NA	NA	NA	1	NA	NA	NA	1	1	NA	2	NA	2	22
chr6	20546576	20548936	chr6:20546576-20548936|+	+	2360	291	CDKAL1	NA	2	NA	NA	2	NA	1	1	2	NA	3	NA	NA	1	5	4	NA	1	NA	NA	NA	NA	NA	NA	NA	NA	22
chr6	25605039	25606501	chr6:25605039-25606501|+	+	1462	295	LRRC16A	5	1	NA	NA	NA	NA	5	NA	NA	NA	3	NA	1	NA	NA	2	1	1	NA	NA	NA	NA	NA	1	2	NA	22
chr6	32632574	32726908	chr6:32632574-32726908|-		94334	NA	NA	NA	NA	NA	NA	8	NA	NA	NA	NA	NA	5	2	NA	NA	NA	NA	NA	NA	NA	NA	NA	NA	5	2	NA	NA	22
chr6	51695658	51735437	chr6:51695658-51735437|-		39779	952	PKHD1	NA	NA	NA	1	NA	NA	NA	NA	NA	1	NA	NA	NA	NA	NA	NA	NA	NA	NA	NA	NA	NA	9	11	NA	NA	22
chr6	76331247	76344527	chr6:76331247-76344527|+	+	13280	406	SENP6	3	1	2	NA	1	NA	NA	1	NA	NA	1	NA	NA	NA	3	1	NA	NA	NA	1	NA	2	3	3	NA	NA	22
chr7	102665509	102669865	chr7:102665509-102669865|-		4356	495	FBXL13	5	NA	NA	NA	3	NA	3	NA	NA	NA	NA	NA	2	NA	3	NA	NA	1	NA	1	NA	NA	1	3	NA	NA	22
chr7	104714065	104717880	chr7:104714065-104717880|+	+	3815	633	KMT2E	5	1	1	NA	1	2	1	1	NA	2	5	NA	NA	NA	NA	NA	NA	1	NA	NA	NA	NA	NA	NA	2	NA	22
chr7	136935976	136939721	chr7:136935976-136939721|-		3745	452	PTN	4	1	2	NA	1	NA	1	2	NA	NA	NA	1	NA	1	NA	5	NA	NA	NA	NA	NA	NA	NA	NA	NA	4	22
chr8	41518947	41521260	chr8:41518947-41521260|-		2313	285	ANK1	9	NA	1	NA	NA	NA	10	NA	2	NA	NA	NA	NA	NA	NA	NA	NA	NA	NA	NA	NA	NA	NA	NA	NA	NA	22
chr8	41832221	41845081	chr8:41832221-41845081|-		12860	882	KAT6A	5	NA	NA	NA	NA	NA	10	NA	NA	NA	1	NA	NA	NA	NA	3	NA	NA	NA	NA	1	1	1	NA	NA	NA	22
chr8	95676924	95677424	chr8:95676924-95677424|+	+	500	287	ESRP1	NA	4	NA	NA	NA	1	NA	3	NA	NA	2	NA	5	NA	1	3	NA	NA	2	1	NA	NA	NA	NA	NA	NA	22
chr9	100109595	100112837	chr9:100109595-100112837|+	+	3242	701	CCDC180	5	NA	2	1	NA	NA	2	NA	NA	NA	1	NA	NA	NA	1	2	NA	1	1	1	NA	1	3	1	NA	NA	22
chr9	132719638	132720832	chr9:132719638-132720832|-		1194	168	FNBP1	6	1	NA	NA	1	NA	6	NA	NA	NA	2	NA	NA	1	1	NA	NA	1	NA	2	NA	NA	NA	NA	1	NA	22
chr9	86274694	86301070	chr9:86274694-86301070|-		26376	NA	NA	5	NA	6	NA	NA	1	2	NA	NA	NA	NA	NA	1	NA	4	NA	NA	NA	NA	NA	NA	2	1	NA	NA	NA	22
chrX	102094728	102160665	chrX:102094728-102160665|+	+	65937	NA	NA	3	1	2	1	NA	NA	3	NA	1	1	1	NA	NA	NA	4	NA	1	1	NA	NA	NA	NA	2	1	NA	NA	22
chrX	53641494	53641706	chrX:53641494-53641706|-		212	212	HUWE1	2	2	NA	NA	1	NA	1	NA	NA	NA	2	2	2	1	5	1	NA	NA	1	1	NA	1	NA	NA	NA	NA	22
chr1	100889777	100908552	chr1:100889777-100908552|+	+	18775	210	CDC14A	NA	NA	NA	NA	2	NA	NA	NA	1	NA	2	NA	NA	NA	2	3	NA	2	NA	2	1	NA	1	5	NA	NA	21
chr1	149936146	149937803	chr1:149936146-149937803|-		1657	230	OTUD7B	6	2	NA	NA	NA	3	NA	NA	1	NA	1	1	NA	NA	4	1	NA	NA	NA	NA	NA	NA	1	NA	NA	1	21
chr1	155490890	155491409	chr1:155490890-155491409|-		519	519	ASH1L	NA	NA	3	NA	NA	2	NA	1	NA	NA	1	1	2	NA	9	NA	NA	NA	NA	NA	NA	NA	1	1	NA	NA	21
chr1	1747194	1770677	chr1:1747194-1770677|-		23483	298	GNB1	NA	NA	NA	NA	NA	NA	3	NA	NA	NA	1	NA	2	NA	7	2	1	NA	1	1	1	NA	1	NA	NA	1	21
chr1	186862142	186880521	chr1:186862142-186880521|+	+	18379	443	PLA2G4A	NA	NA	1	1	NA	NA	NA	5	NA	NA	1	NA	NA	2	NA	5	1	NA	NA	NA	2	NA	NA	NA	NA	3	21
chr1	21083658	21103243	chr1:21083658-21103243|-		19585	785	HP1BP3	9	NA	3	1	NA	1	6	NA	NA	1	NA	NA	NA	NA	NA	NA	NA	NA	NA	NA	NA	NA	NA	NA	NA	NA	21
chr1	213341200	213349835	chr1:213341200-213349835|+	+	8635	209	RPS6KC1	1	NA	NA	NA	1	NA	1	NA	NA	NA	NA	NA	NA	NA	6	1	1	NA	NA	NA	NA	3	NA	NA	5	2	21
chr1	215749243	215752480	chr1:215749243-215752480|+	+	3237	424	KCTD3	1	NA	NA	2	NA	NA	1	1	NA	NA	1	1	3	1	NA	5	NA	NA	1	1	1	NA	2	NA	NA	NA	21
chr1	237532833	237586548	chr1:237532833-237586548|+	+	53715	696	RYR2	NA	NA	14	NA	NA	NA	NA	NA	7	NA	NA	NA	NA	NA	NA	NA	NA	NA	NA	NA	NA	NA	NA	NA	NA	NA	21
chr1	26584087	26586293	chr1:26584087-26586293|+	+	2206	438	CEP85	1	1	2	NA	NA	NA	1	1	NA	NA	NA	NA	1	NA	4	NA	3	1	NA	3	NA	2	1	NA	NA	NA	21
chr1	44386075	44386600	chr1:44386075-44386600|+	+	525	294	ST3GAL3	NA	1	NA	NA	NA	NA	NA	2	NA	NA	1	NA	1	NA	7	1	NA	NA	NA	1	NA	6	NA	NA	NA	1	21
chr1	44877652	44878394	chr1:44877652-44878394|+	+	742	742	RNF220	9	NA	4	NA	NA	NA	5	NA	3	NA	NA	NA	NA	NA	NA	NA	NA	NA	NA	NA	NA	NA	NA	NA	NA	NA	21
chr1	51871576	51874004	chr1:51871576-51874004|-		2428	402	EPS15	1	3	NA	NA	3	NA	1	2	NA	NA	4	NA	NA	NA	4	2	NA	NA	NA	NA	NA	NA	1	NA	NA	NA	21
chr1	82302569	82372915	chr1:82302569-82372915|+	+	70346	387	LPHN2	NA	NA	1	NA	4	NA	1	NA	NA	NA	4	NA	NA	NA	2	3	NA	NA	NA	NA	1	NA	2	3	NA	NA	21
chr1	8555122	8601377	chr1:8555122-8601377|-		46255	379	RERE	NA	2	NA	NA	NA	1	NA	1	NA	NA	1	NA	2	NA	7	2	NA	NA	NA	1	NA	NA	2	NA	NA	2	21
chr10	69714351	69726559	chr10:69714351-69726559|-		12208	555	HERC4	5	NA	3	NA	1	NA	1	NA	3	NA	4	NA	NA	NA	NA	NA	NA	NA	NA	NA	NA	NA	2	1	NA	1	21
chr10	70227879	70229920	chr10:70227879-70229920|-		2041	367	DNA2	NA	3	NA	NA	1	1	2	NA	1	NA	1	1	3	NA	5	NA	1	NA	NA	NA	2	NA	NA	NA	NA	NA	21
chr10	70404454	70406762	chr10:70404454-70406762|+	+	2308	2308	TET1	NA	NA	NA	NA	NA	1	NA	4	1	NA	NA	1	NA	1	NA	NA	NA	2	1	NA	1	1	NA	NA	4	4	21
chr11	115085327	115111140	chr11:115085327-115111140|-		25813	870	CADM1	14	NA	1	NA	NA	NA	6	NA	NA	NA	NA	NA	NA	NA	NA	NA	NA	NA	NA	NA	NA	NA	NA	NA	NA	NA	21
chr11	117150623	117150975	chr11:117150623-117150975|+	+	352	186	RNF214	2	NA	1	NA	2	NA	1	NA	NA	NA	4	1	1	NA	1	4	NA	1	NA	NA	NA	NA	2	NA	NA	1	21
chr11	12785725	12785981	chr11:12785725-12785981|+	+	256	256	TEAD1	1	1	1	NA	1	1	1	1	1	1	2	1	3	1	NA	1	NA	NA	NA	NA	2	NA	NA	1	1	NA	21
chr11	76174864	76183884	chr11:76174864-76183884|+	+	9020	537	C11orf30	2	NA	4	NA	2	1	1	NA	5	NA	1	NA	NA	NA	NA	1	NA	NA	NA	3	1	NA	NA	NA	NA	NA	21
chr11	85723323	85742653	chr11:85723323-85742653|-		19330	528	PICALM	4	NA	2	NA	2	2	NA	NA	2	NA	3	NA	2	NA	NA	2	NA	NA	NA	NA	2	NA	NA	NA	NA	NA	21
chr11	94528176	94533477	chr11:94528176-94533477|+	+	5301	1072	AMOTL1	NA	NA	1	1	3	2	NA	1	NA	1	1	2	2	NA	NA	1	NA	NA	NA	1	NA	NA	2	NA	NA	3	21
chr12	113705647	113707650	chr12:113705647-113707650|+	+	2003	334	TPCN1	2	1	3	2	NA	2	2	NA	3	1	NA	NA	NA	NA	NA	NA	1	1	NA	NA	NA	NA	NA	2	NA	1	21
chr12	118619175	118619412	chr12:118619175-118619412|-		237	237	TAOK3	2	1	NA	NA	2	1	1	NA	NA	NA	3	NA	NA	1	3	2	NA	1	1	1	1	NA	NA	1	NA	NA	21
chr12	26703179	26755639	chr12:26703179-26755639|-		52460	1611	ITPR2	NA	NA	NA	3	NA	NA	NA	NA	NA	5	NA	NA	NA	NA	5	NA	NA	NA	NA	NA	3	3	NA	2	NA	NA	21
chr12	57789531	57791981	chr12:57789531-57791981|-		2450	NA	NA	3	2	NA	NA	NA	NA	1	1	NA	NA	4	NA	NA	NA	1	NA	NA	NA	NA	2	5	1	NA	NA	NA	1	21
chr12	89860546	89866052	chr12:89860546-89866052|-		5506	580	POC1B	4	NA	NA	NA	1	NA	3	NA	NA	NA	NA	NA	NA	NA	NA	NA	NA	NA	NA	1	NA	2	3	5	2	NA	21
chr12	99145132	99225914	chr12:99145132-99225914|-		80782	969	ANKS1B	10	NA	NA	NA	NA	NA	11	NA	NA	NA	NA	NA	NA	NA	NA	NA	NA	NA	NA	NA	NA	NA	NA	NA	NA	NA	21
chr13	20625572	20641530	chr13:20625572-20641530|+	+	15958	1161	ZMYM2	5	NA	3	NA	NA	NA	5	1	2	NA	NA	2	NA	NA	NA	1	NA	NA	NA	NA	1	NA	NA	NA	NA	1	21
chr13	79915257	79918929	chr13:79915257-79918929|-		3672	474	RBM26	6	1	4	NA	NA	NA	6	NA	2	NA	NA	NA	NA	NA	1	NA	NA	NA	NA	NA	NA	NA	NA	1	NA	NA	21
chr14	31404368	31425448	chr14:31404368-31425448|-		21080	706	STRN3	5	NA	3	NA	NA	1	4	1	NA	NA	NA	2	NA	NA	NA	NA	NA	1	NA	NA	1	NA	2	NA	NA	1	21
chr14	35438375	35441270	chr14:35438375-35441270|-		2895	NA	NA	2	NA	NA	2	2	NA	NA	2	NA	4	1	NA	NA	NA	1	2	NA	1	NA	NA	2	2	NA	NA	NA	NA	21
chr14	66082695	66096324	chr14:66082695-66096324|+	+	13629	496	FUT8	2	NA	3	1	2	1	3	3	NA	1	NA	1	1	NA	1	NA	NA	NA	NA	2	NA	NA	NA	NA	NA	NA	21
chr14	67736417	67770316	chr14:67736417-67770316|+	+	33899	1277	MPP5	2	NA	2	NA	1	1	3	NA	3	1	1	1	NA	NA	NA	1	NA	1	1	NA	NA	NA	NA	3	NA	NA	21
chr14	99723807	99724173	chr14:99723807-99724173|-		366	366	BCL11B	NA	3	NA	NA	1	NA	NA	NA	NA	NA	NA	NA	NA	1	5	NA	1	2	2	1	4	NA	NA	NA	NA	1	21
chr15	54586092	54630687	chr15:54586092-54630687|+	+	44595	895	UNC13C	12	NA	NA	NA	NA	NA	9	NA	NA	NA	NA	NA	NA	NA	NA	NA	NA	NA	NA	NA	NA	NA	NA	NA	NA	NA	21
chr15	55516086	55527154	chr15:55516086-55527154|-		11068	489	RAB27A	1	NA	NA	NA	NA	3	1	1	NA	NA	1	2	NA	NA	5	2	NA	NA	NA	2	1	NA	1	NA	NA	1	21
chr15	63845913	63855207	chr15:63845913-63855207|+	+	9294	477	USP3	NA	1	1	1	3	2	NA	NA	NA	1	2	2	1	NA	5	NA	NA	1	NA	NA	1	NA	NA	NA	NA	NA	21
chr15	75219106	75221573	chr15:75219106-75221573|-		2467	239	COX5A	NA	NA	NA	NA	1	NA	NA	NA	NA	NA	2	NA	NA	NA	1	NA	3	NA	1	2	NA	5	2	3	1	NA	21
chr15	91030185	91035943	chr15:91030185-91035943|+	+	5758	604	IQGAP1	5	NA	1	NA	3	NA	3	1	NA	NA	2	NA	NA	1	1	1	NA	NA	NA	NA	NA	NA	1	1	1	NA	21
chr16	74949767	74950157	chr16:74949767-74950157|-		390	258	WDR59	NA	2	NA	NA	1	NA	NA	2	1	NA	2	NA	NA	NA	1	7	NA	NA	NA	NA	NA	3	2	NA	NA	NA	21
chr17	30315338	30315516	chr17:30315338-30315516|+	+	178	178	SUZ12	1	1	NA	2	2	NA	NA	1	NA	NA	5	1	NA	NA	NA	4	NA	NA	NA	NA	NA	3	1	NA	NA	NA	21
chr17	34864900	34867294	chr17:34864900-34867294|-		2394	337	MYO19	4	2	NA	1	1	NA	1	NA	NA	NA	2	NA	1	NA	3	1	NA	NA	1	NA	3	NA	NA	1	NA	NA	21
chr17	65924470	65928135	chr17:65924470-65928135|+	+	3665	508	BPTF	NA	NA	2	1	1	NA	4	1	1	NA	1	1	NA	1	1	3	NA	NA	NA	NA	2	NA	1	NA	NA	1	21
chr17	65941524	65960520	chr17:65941524-65960520|+	+	18996	1754	BPTF	7	NA	1	NA	NA	NA	3	NA	1	NA	NA	NA	1	NA	NA	1	NA	1	NA	2	NA	2	NA	1	1	NA	21
chr17	8141348	8141947	chr17:8141348-8141947|-		599	450	CTC1	3	NA	NA	NA	1	NA	6	3	NA	NA	1	NA	1	1	3	NA	NA	NA	NA	1	NA	NA	NA	1	NA	NA	21
chr18	6237962	6312055	chr18:6237962-6312055|-		74093	874	L3MBTL4	1	NA	1	1	2	NA	4	NA	1	NA	1	NA	NA	NA	NA	7	NA	1	1	NA	1	NA	NA	NA	NA	NA	21
chr18	74561481	74583781	chr18:74561481-74583781|+	+	22300	612	ZNF236	6	NA	1	NA	1	NA	6	1	NA	NA	1	NA	NA	NA	NA	2	NA	1	NA	NA	NA	1	NA	NA	1	NA	21
chr19	10906047	10909248	chr19:10906047-10909248|+	+	3201	294	DNM2	2	2	2	NA	2	2	NA	NA	1	NA	2	1	NA	NA	1	1	1	1	1	NA	NA	NA	2	NA	NA	NA	21
chr19	16790794	16793319	chr19:16790794-16793319|+	+	2525	430	TMEM38A	3	1	NA	NA	NA	NA	1	1	2	NA	2	NA	NA	2	3	1	NA	NA	2	NA	NA	1	1	NA	1	NA	21
chr19	40368469	40400416	chr19:40368469-40400416|+	+	31947	NA	NA	NA	NA	NA	NA	NA	NA	NA	7	NA	NA	NA	NA	NA	NA	NA	NA	NA	14	NA	NA	NA	NA	NA	NA	NA	NA	21
chr19	4354945	4355170	chr19:4354945-4355170|+	+	225	150	MPND	2	1	1	3	1	NA	1	1	NA	2	3	NA	NA	NA	NA	1	NA	4	NA	1	NA	NA	NA	NA	NA	NA	21
chr2	101898320	101911643	chr2:101898320-101911643|-		13323	699	RNF149	NA	NA	3	NA	NA	NA	2	NA	3	2	NA	NA	2	NA	3	NA	1	NA	NA	NA	1	1	1	2	NA	NA	21
chr2	122260742	122287901	chr2:122260742-122287901|-		27159	517	CLASP1	2	NA	NA	NA	NA	2	3	NA	2	NA	1	1	NA	NA	2	1	1	NA	NA	1	NA	1	NA	3	NA	1	21
chr2	144966169	144993304	chr2:144966169-144993304|-		27135	347	GTDC1	1	NA	3	2	2	NA	1	NA	3	NA	1	1	1	1	NA	3	NA	1	NA	NA	NA	NA	NA	1	NA	NA	21
chr2	152980279	153006743	chr2:152980279-153006743|-		26464	1309	STAM2	10	1	1	NA	NA	NA	3	2	1	NA	1	NA	NA	2	NA	NA	NA	NA	NA	NA	NA	NA	NA	NA	NA	NA	21
chr2	15601324	15618413	chr2:15601324-15618413|-		17089	1256	NBAS	4	1	6	NA	NA	1	3	NA	4	NA	1	NA	NA	NA	1	NA	NA	NA	NA	NA	NA	NA	NA	NA	NA	NA	21
chr2	203817281	203826149	chr2:203817281-203826149|+	+	8868	526	ALS2CR8	NA	2	1	NA	4	NA	NA	1	1	NA	3	NA	1	NA	2	1	NA	NA	NA	NA	1	1	3	NA	NA	NA	21
chr2	233612324	233626146	chr2:233612324-233626146|+	+	13822	491	GIGYF2	8	NA	3	NA	NA	NA	4	2	1	NA	NA	NA	1	NA	NA	1	NA	NA	NA	NA	NA	NA	1	NA	NA	NA	21
chr2	26486247	26500028	chr2:26486247-26500028|+	+	13781	333	HADHB	1	3	NA	1	1	NA	NA	NA	3	1	2	NA	NA	1	1	NA	NA	1	NA	1	1	4	NA	NA	NA	NA	21
chr2	44436348	44445676	chr2:44436348-44445676|+	+	9328	288	PPM1B	3	2	2	1	1	NA	2	1	1	NA	1	NA	NA	NA	2	NA	NA	1	NA	1	NA	3	NA	NA	NA	NA	21
chr2	72692288	72707879	chr2:72692288-72707879|-		15591	315	EXOC6B	NA	1	2	NA	1	NA	NA	1	1	NA	2	1	2	NA	NA	2	NA	NA	NA	2	1	NA	2	1	2	NA	21
chr20	50273476	50307358	chr20:50273476-50307358|-		33882	864	ATP9A	5	NA	2	NA	NA	NA	4	NA	NA	NA	1	NA	1	NA	2	3	1	NA	NA	1	1	NA	NA	NA	NA	NA	21
chr21	38792600	38798083	chr21:38792600-38798083|+	+	5483	NA	NA	3	NA	1	3	2	NA	2	1	NA	NA	1	NA	2	NA	NA	3	NA	NA	NA	NA	2	NA	1	NA	NA	NA	21
chr22	17525762	17528316	chr22:17525762-17528316|+	+	2554	231	CECR7	9	NA	3	NA	NA	1	1	1	2	NA	NA	NA	NA	NA	1	3	NA	NA	NA	NA	NA	NA	NA	NA	NA	NA	21
chr22	28692185	28693840	chr22:28692185-28693840|-		1655	404	TTC28	4	1	NA	NA	1	NA	3	2	1	1	1	NA	NA	NA	3	1	NA	NA	NA	2	NA	NA	1	NA	NA	NA	21
chr22	32874967	32881196	chr22:32874967-32881196|+	+	6229	665	FBXO7	3	NA	NA	1	2	NA	1	2	NA	1	1	1	NA	2	NA	2	NA	NA	NA	3	NA	NA	1	NA	1	NA	21
chr22	36737414	36745300	chr22:36737414-36745300|-		7886	509	MYH9	NA	NA	NA	1	NA	3	NA	1	NA	NA	1	2	2	NA	4	3	1	NA	NA	NA	NA	2	NA	1	NA	NA	21
chr22	38894089	38897285	chr22:38894089-38897285|-		3196	451	DDX17	1	1	4	2	1	NA	1	1	2	1	1	NA	NA	NA	NA	1	2	NA	NA	NA	2	NA	NA	NA	NA	1	21
chr22	41521867	41536261	chr22:41521867-41536261|+	+	14394	1149	EP300	3	1	1	1	2	NA	1	NA	2	NA	2	NA	NA	1	2	2	NA	1	NA	NA	1	NA	1	NA	NA	NA	21
chr3	122942405	122978436	chr3:122942405-122978436|+	+	36031	541	SEC22A	NA	NA	4	1	2	NA	NA	2	2	1	NA	NA	NA	NA	2	NA	1	NA	NA	1	1	NA	2	1	1	NA	21
chr3	169831147	169854453	chr3:169831147-169854453|-		23306	1681	PHC3	4	NA	1	1	3	NA	NA	NA	2	2	2	NA	NA	NA	1	NA	2	NA	NA	NA	NA	NA	2	NA	NA	1	21
chr3	179131199	179137293	chr3:179131199-179137293|-		6094	603	GNB4	1	NA	1	1	2	NA	1	NA	3	NA	1	1	1	2	2	NA	NA	1	NA	NA	1	NA	2	NA	NA	1	21
chr3	31617887	31641951	chr3:31617887-31641951|+	+	24064	563	STT3B	4	1	NA	2	NA	4	2	NA	NA	NA	NA	2	NA	2	2	1	NA	NA	NA	NA	NA	NA	NA	NA	NA	1	21
chr4	140058783	140060651	chr4:140058783-140060651|-		1868	323	ELF2	NA	NA	NA	1	NA	3	NA	1	NA	NA	NA	NA	NA	NA	3	2	NA	NA	2	1	NA	1	4	2	1	NA	21
chr4	15626874	15646331	chr4:15626874-15646331|-		19457	1870	FBXL5	2	NA	2	NA	1	NA	2	2	1	1	1	NA	1	NA	2	2	NA	NA	NA	NA	NA	NA	2	2	NA	NA	21
chr4	170076630	170077830	chr4:170076630-170077830|-		1200	372	SH3RF1	1	NA	NA	NA	2	NA	NA	NA	NA	NA	NA	NA	3	2	2	2	NA	2	1	4	NA	NA	NA	2	NA	NA	21
chr4	39739039	39757359	chr4:39739039-39757359|+	+	18320	236	UBE2K	NA	2	NA	NA	2	NA	NA	1	NA	NA	NA	NA	4	NA	2	2	NA	NA	NA	NA	3	1	3	1	NA	NA	21
chr4	41015599	41016415	chr4:41015599-41016415|-		816	816	APBB2	3	1	2	NA	1	NA	2	2	NA	NA	NA	NA	2	1	1	NA	1	NA	NA	NA	1	NA	NA	3	1	NA	21
chr4	54292038	54310270	chr4:54292038-54310270|+	+	18232	389	FIP1L1	2	1	NA	NA	1	NA	4	NA	1	NA	NA	2	NA	1	NA	3	NA	1	NA	NA	1	2	1	1	NA	NA	21
chr5	109103235	109159538	chr5:109103235-109159538|+	+	56303	1731	MAN2A1	13	NA	NA	NA	NA	NA	8	NA	NA	NA	NA	NA	NA	NA	NA	NA	NA	NA	NA	NA	NA	NA	NA	NA	NA	NA	21
chr5	137278563	137278905	chr5:137278563-137278905|-		342	248	FAM13B	1	NA	NA	NA	3	NA	NA	3	NA	NA	NA	NA	NA	NA	NA	3	1	NA	NA	1	3	2	1	NA	1	2	21
chr5	179976930	179980471	chr5:179976930-179980471|+	+	3541	273	CNOT6	NA	1	NA	1	NA	NA	NA	1	1	NA	2	1	1	1	NA	NA	2	NA	3	2	1	1	3	NA	NA	NA	21
chr5	36211945	36227667	chr5:36211945-36227667|-		15722	560	NADKD1	3	NA	NA	5	1	NA	2	1	NA	3	2	NA	NA	NA	1	1	NA	2	NA	NA	NA	NA	NA	NA	NA	NA	21
chr5	52157280	52161651	chr5:52157280-52161651|+	+	4371	442	ITGA1	NA	1	NA	NA	4	3	NA	NA	NA	NA	3	1	NA	NA	1	NA	NA	NA	NA	NA	NA	NA	6	NA	NA	2	21
chr5	68590619	68607031	chr5:68590619-68607031|-		16412	558	CCDC125	1	1	1	NA	2	1	2	NA	2	NA	NA	NA	NA	2	NA	2	NA	NA	NA	1	1	NA	3	1	NA	1	21
chr6	149699153	149700654	chr6:149699153-149700654|+	+	1501	1501	TAB2	3	NA	4	NA	1	1	1	NA	NA	NA	2	1	NA	NA	1	2	NA	1	2	2	NA	NA	NA	NA	NA	NA	21
chr6	51892626	51893149	chr6:51892626-51893149|-		523	264	PKHD1	NA	NA	NA	3	NA	NA	NA	NA	NA	NA	NA	NA	NA	NA	NA	NA	NA	NA	NA	NA	2	2	6	8	NA	NA	21
chr6	90556280	90566918	chr6:90556280-90566918|+	+	10638	444	CASP8AP2	6	NA	4	NA	NA	NA	NA	2	3	NA	NA	NA	1	NA	4	1	NA	NA	NA	NA	NA	NA	NA	NA	NA	NA	21
chr6	99860426	99864304	chr6:99860426-99864304|-		3878	567	PNISR	NA	NA	NA	1	2	3	NA	NA	NA	NA	2	3	NA	NA	4	2	NA	NA	2	2	NA	NA	NA	NA	NA	NA	21
chr6	99887644	99913012	chr6:99887644-99913012|-		25368	1053	USP45	7	1	1	NA	1	1	5	1	NA	NA	1	1	NA	NA	1	1	NA	NA	NA	NA	NA	NA	NA	NA	NA	NA	21
chr7	23015828	23023664	chr7:23015828-23023664|-		7836	575	FAM126A	3	NA	5	NA	2	NA	NA	NA	3	NA	3	NA	NA	1	1	NA	NA	NA	NA	NA	2	NA	1	NA	NA	NA	21
chr7	23015828	23030758	chr7:23015828-23030758|-		14930	654	FAM126A	NA	NA	6	NA	2	3	1	NA	2	NA	3	NA	NA	NA	2	NA	NA	NA	NA	NA	NA	1	NA	1	NA	NA	21
chr7	86223626	86226365	chr7:86223626-86226365|-		2739	NA	NA	13	NA	NA	NA	NA	NA	8	NA	NA	NA	NA	NA	NA	NA	NA	NA	NA	NA	NA	NA	NA	NA	NA	NA	NA	NA	21
chr7	98563318	98569568	chr7:98563318-98569568|+	+	6250	863	TRRAP	1	NA	4	NA	2	1	1	NA	NA	NA	3	1	NA	2	1	1	NA	NA	NA	NA	1	NA	3	NA	NA	NA	21
chr8	101540072	101542088	chr8:101540072-101542088|-		2016	497	ANKRD46	5	NA	NA	NA	2	1	2	NA	NA	NA	4	1	1	NA	1	1	NA	2	NA	NA	NA	1	NA	NA	NA	NA	21
chr8	104417003	104420012	chr8:104417003-104420012|-		3009	237	SLC25A32	1	NA	NA	NA	2	3	NA	1	NA	1	NA	2	NA	1	3	NA	3	3	NA	NA	1	NA	NA	NA	NA	NA	21
chr8	135612678	135622898	chr8:135612678-135622898|-		10220	2027	ZFAT	5	NA	1	NA	1	NA	2	NA	2	NA	NA	NA	NA	1	1	NA	NA	NA	2	1	NA	NA	NA	4	NA	1	21
chr9	125719289	125782738	chr9:125719289-125782738|+	+	63449	2131	RABGAP1	5	NA	4	NA	NA	2	3	3	NA	NA	NA	NA	NA	NA	NA	NA	2	NA	NA	NA	NA	NA	NA	2	NA	NA	21
chr9	131271154	131277918	chr9:131271154-131277918|+	+	6764	333	GLE1	1	1	1	NA	2	NA	NA	1	1	1	1	NA	NA	NA	NA	3	NA	NA	NA	NA	4	1	3	NA	1	NA	21
chr9	20819794	20885229	chr9:20819794-20885229|+	+	65435	1170	FOCAD	3	1	7	NA	NA	NA	NA	NA	8	NA	NA	NA	1	NA	NA	NA	NA	NA	NA	NA	NA	NA	NA	NA	1	NA	21
chr9	20923658	20933131	chr9:20923658-20933131|+	+	9473	NA	NA	4	NA	NA	NA	NA	NA	6	NA	3	NA	NA	NA	NA	NA	4	2	NA	NA	NA	1	NA	NA	1	NA	NA	NA	21
chr9	78682870	78722267	chr9:78682870-78722267|+	+	39397	576	PCSK5	2	NA	2	NA	NA	NA	2	3	1	NA	NA	NA	NA	3	NA	3	1	2	1	NA	1	NA	NA	NA	NA	NA	21
chr9	86279944	86293514	chr9:86279944-86293514|-		13570	737	UBQLN1	7	NA	1	1	NA	NA	3	1	1	NA	NA	NA	NA	NA	2	2	1	NA	NA	NA	1	NA	NA	1	NA	NA	21
chr9	86293355	86297981	chr9:86293355-86297981|-		4626	538	UBQLN1	3	1	1	NA	2	2	2	1	1	NA	1	NA	NA	NA	3	1	NA	NA	NA	NA	NA	NA	1	NA	2	NA	21
chr9	95018961	95032265	chr9:95018961-95032265|-		13304	932	IARS	3	NA	2	NA	NA	NA	2	NA	NA	2	2	NA	1	NA	5	1	NA	NA	1	NA	NA	1	NA	NA	NA	1	21
chrX	10534927	10535643	chrX:10534927-10535643|-		716	716	MID1	1	1	1	NA	NA	NA	1	NA	2	NA	NA	NA	8	NA	4	NA	1	1	NA	NA	NA	NA	1	NA	NA	NA	21
chr1	155385534	155429689	chr1:155385534-155429689|-		44155	1024	ASH1L	3	NA	2	NA	NA	NA	NA	1	NA	1	NA	NA	NA	NA	NA	2	NA	1	NA	1	3	1	1	3	NA	1	20
chr1	161071837	161072165	chr1:161071837-161072165|-		328	213	PFDN2	3	NA	NA	NA	5	NA	NA	NA	1	NA	3	NA	3	NA	2	NA	NA	NA	2	NA	NA	NA	NA	NA	NA	1	20
chr1	22041881	22048257	chr1:22041881-22048257|-		6376	315	USP48	1	NA	1	NA	3	NA	1	1	2	NA	4	NA	NA	NA	2	NA	NA	1	NA	2	NA	2	NA	NA	NA	NA	20
chr1	41578954	41608784	chr1:41578954-41608784|-		29830	568	SCMH1	2	NA	1	1	NA	1	3	NA	1	1	3	NA	NA	NA	3	2	NA	NA	NA	2	NA	NA	NA	NA	NA	NA	20
chr1	46543186	46546422	chr1:46543186-46546422|-		3236	208	PIK3R3	4	NA	4	NA	3	1	1	NA	4	NA	NA	1	NA	NA	1	NA	NA	NA	NA	NA	NA	1	NA	NA	NA	NA	20
chr1	84644859	84680000	chr1:84644859-84680000|+	+	35141	884	PRKACB	10	1	NA	NA	NA	NA	7	NA	NA	NA	NA	NA	NA	NA	NA	NA	NA	NA	1	NA	NA	NA	NA	1	NA	NA	20
chr1	91403041	91447927	chr1:91403041-91447927|-		44886	3705	ZNF644	NA	1	NA	NA	NA	NA	NA	2	NA	NA	NA	NA	NA	NA	9	2	1	NA	NA	NA	1	NA	2	1	1	NA	20
chr10	112645010	112650428	chr10:112645010-112650428|+	+	5418	549	PDCD4	2	1	5	NA	2	NA	NA	NA	NA	NA	3	NA	NA	1	NA	4	NA	NA	NA	NA	1	NA	NA	NA	1	NA	20
chr10	116590610	116608496	chr10:116590610-116608496|+	+	17886	1758	FAM160B1	3	NA	2	NA	NA	1	2	NA	3	NA	1	2	1	NA	NA	2	NA	NA	1	NA	NA	NA	1	1	NA	NA	20
chr10	17024482	17061982	chr10:17024482-17061982|-		37500	678	CUBN	NA	NA	NA	NA	1	NA	NA	NA	NA	NA	NA	NA	NA	NA	NA	NA	NA	NA	NA	NA	NA	NA	1	18	NA	NA	20
chr10	70719561	70720005	chr10:70719561-70720005|+	+	444	444	DDX21	NA	5	1	1	4	1	NA	NA	1	NA	2	NA	NA	NA	1	NA	NA	3	NA	NA	NA	NA	NA	NA	NA	1	20
chr10	86223688	86237420	chr10:86223688-86237420|+	+	13732	261	CCSER2	3	NA	2	NA	2	NA	NA	NA	1	NA	2	NA	2	NA	2	3	NA	NA	1	2	NA	NA	NA	NA	NA	NA	20
chr11	17153462	17167489	chr11:17153462-17167489|-		14027	671	PIK3C2A	7	NA	NA	NA	2	1	3	NA	3	NA	2	NA	NA	NA	NA	NA	NA	NA	NA	NA	NA	NA	2	NA	NA	NA	20
chr11	33127112	33127610	chr11:33127112-33127610|-		498	229	CSTF3	2	NA	1	NA	3	NA	2	NA	3	NA	3	NA	NA	NA	NA	2	2	NA	NA	NA	NA	2	NA	NA	NA	NA	20
chr11	3752620	3774638	chr11:3752620-3774638|-		22018	556	NUP98	NA	NA	2	1	1	NA	1	4	2	NA	1	NA	NA	NA	NA	5	1	1	NA	NA	NA	NA	1	NA	NA	NA	20
chr11	47774467	47776216	chr11:47774467-47776216|-		1749	324	FNBP4	5	NA	2	NA	2	NA	NA	NA	1	NA	NA	NA	NA	NA	NA	3	1	NA	1	NA	2	NA	2	NA	1	NA	20
chr11	65266788	65266894	chr11:65266788-65266894|+	+	106	NA	NA	NA	1	3	2	NA	NA	NA	NA	2	4	NA	1	NA	NA	NA	NA	1	2	NA	NA	2	2	NA	NA	NA	NA	20
chr11	68318588	68331900	chr11:68318588-68331900|+	+	13312	423	PPP6R3	1	NA	NA	NA	3	3	NA	2	1	NA	NA	3	NA	NA	NA	5	NA	NA	NA	1	NA	1	NA	NA	NA	NA	20
chr11	85692171	85693046	chr11:85692171-85693046|-		875	263	PICALM	2	NA	4	2	NA	NA	2	NA	2	NA	NA	NA	NA	NA	2	1	NA	NA	NA	NA	NA	NA	5	NA	NA	NA	20
chr12	118583263	118583380	chr12:118583263-118583380|-		117	NA	NA	5	2	NA	4	NA	NA	2	NA	NA	NA	NA	NA	NA	NA	1	NA	NA	NA	NA	NA	1	5	NA	NA	NA	NA	20
chr12	31648743	31652605	chr12:31648743-31652605|-		3862	176	DENND5B	4	1	1	1	2	2	1	NA	1	1	1	NA	NA	1	1	NA	1	NA	NA	2	NA	NA	NA	NA	NA	NA	20
chr12	459786	465703	chr12:459786-465703|-		5917	636	KDM5A	5	NA	5	NA	NA	NA	1	NA	2	1	2	1	1	NA	NA	NA	NA	NA	NA	NA	NA	1	NA	1	NA	NA	20
chr12	52843252	52883852	chr12:52843252-52883852|-		40600	NA	NA	NA	NA	NA	NA	NA	NA	NA	NA	NA	NA	NA	NA	20	NA	NA	NA	NA	NA	NA	NA	NA	NA	NA	NA	NA	NA	20
chr13	103459495	103486902	chr13:103459495-103486902|+	+	27407	1243	BIVM	4	NA	3	NA	NA	NA	1	1	3	NA	1	NA	NA	NA	2	NA	NA	NA	1	NA	NA	NA	3	NA	NA	1	20
chr13	61013821	61034674	chr13:61013821-61034674|+	+	20853	312	TDRD3	NA	NA	2	NA	2	1	NA	4	3	NA	NA	1	NA	NA	2	2	NA	NA	NA	2	NA	1	NA	NA	NA	NA	20
chr13	95813442	95822882	chr13:95813442-95822882|-		9440	728	ABCC4	1	NA	2	NA	NA	NA	NA	NA	NA	NA	NA	NA	NA	1	2	NA	NA	NA	NA	1	1	NA	3	NA	7	2	20
chr14	20811282	20811436	chr14:20811282-20811436|-		154	NA	NA	NA	NA	NA	NA	NA	NA	NA	NA	1	1	NA	NA	NA	NA	5	2	2	NA	NA	NA	2	NA	3	1	2	1	20
chr14	35044961	35078948	chr14:35044961-35078948|-		33987	1001	SNX6	NA	NA	NA	NA	4	NA	NA	NA	NA	NA	NA	NA	NA	NA	15	NA	NA	NA	NA	1	NA	NA	NA	NA	NA	NA	20
chr14	58785259	58796887	chr14:58785259-58796887|+	+	11628	632	ARID4A	4	NA	1	NA	NA	4	NA	4	NA	NA	1	NA	NA	NA	NA	3	NA	NA	NA	NA	NA	1	2	NA	NA	NA	20
chr14	61275042	61346553	chr14:61275042-61346553|+	+	71511	493	MNAT1	6	1	1	NA	NA	1	4	2	1	NA	NA	NA	NA	NA	NA	3	NA	NA	NA	NA	1	NA	NA	NA	NA	NA	20
chr14	71511849	71524441	chr14:71511849-71524441|+	+	12592	985	PCNX	3	NA	1	2	NA	NA	2	2	NA	1	2	1	1	NA	2	NA	NA	NA	NA	2	1	NA	NA	NA	NA	NA	20
chr14	92264128	92268765	chr14:92264128-92268765|-		4637	554	TC2N	NA	NA	1	1	NA	1	NA	NA	NA	1	NA	NA	NA	NA	2	5	1	NA	4	3	NA	NA	NA	NA	NA	1	20
chr15	25650607	25660989	chr15:25650607-25660989|-		10382	NA	NA	NA	NA	5	1	1	NA	NA	2	1	1	1	NA	1	NA	3	NA	NA	NA	NA	2	NA	1	NA	NA	1	NA	20
chr15	28505922	28508315	chr15:28505922-28508315|-		2393	446	HERC2	2	2	NA	NA	NA	4	2	NA	2	NA	1	2	NA	NA	NA	3	NA	NA	NA	NA	NA	NA	1	NA	NA	1	20
chr15	49517401	49584734	chr15:49517401-49584734|+	+	67333	NA	NA	NA	1	4	NA	NA	1	NA	1	NA	NA	NA	NA	NA	NA	5	3	1	NA	NA	1	NA	1	NA	NA	1	1	20
chr15	59487659	59510286	chr15:59487659-59510286|-		22627	895	MYO1E	5	NA	2	NA	NA	NA	4	NA	3	NA	NA	NA	NA	1	2	3	NA	NA	NA	NA	NA	NA	NA	NA	NA	NA	20
chr15	66021409	66048810	chr15:66021409-66048810|-		27401	1509	DENND4A	9	NA	1	NA	1	NA	6	NA	1	NA	NA	NA	NA	NA	NA	NA	NA	NA	NA	NA	1	NA	NA	1	NA	NA	20
chr16	15876241	15880589	chr16:15876241-15880589|-		4348	217	MYH11	NA	4	NA	NA	NA	5	NA	4	NA	NA	1	5	NA	1	NA	NA	NA	NA	NA	NA	NA	NA	NA	NA	NA	NA	20
chr16	22236974	22237296	chr16:22236974-22237296|+	+	322	322	EEF2K	1	2	NA	NA	NA	2	NA	2	NA	1	1	2	NA	NA	2	NA	1	2	1	NA	1	2	NA	NA	NA	NA	20
chr16	223583	227394	chr16:223583-227394|-		3811	NA	NA	NA	NA	3	NA	5	2	NA	NA	5	NA	2	NA	NA	NA	NA	NA	NA	NA	NA	1	NA	2	NA	NA	NA	NA	20
chr16	53289511	53308214	chr16:53289511-53308214|+	+	18703	938	CHD9	4	NA	NA	NA	NA	2	2	NA	1	NA	NA	NA	2	1	1	3	NA	NA	NA	1	NA	NA	1	2	NA	NA	20
chr16	53907697	53913899	chr16:53907697-53913899|+	+	6202	224	FTO	NA	3	2	NA	3	NA	NA	NA	NA	NA	NA	NA	NA	NA	5	3	NA	1	NA	NA	NA	NA	2	1	NA	NA	20
chr16	67070541	67116211	chr16:67070541-67116211|+	+	45670	330	CBFB	2	NA	NA	2	1	3	1	1	NA	NA	NA	1	NA	NA	NA	2	NA	NA	NA	NA	NA	1	6	NA	NA	NA	20
chr17	36517593	36533668	chr17:36517593-36533668|+	+	16075	1448	SOCS7	2	NA	2	NA	2	NA	3	NA	NA	NA	1	NA	1	NA	NA	3	NA	NA	2	1	NA	NA	NA	1	NA	2	20
chr17	40652724	40653322	chr17:40652724-40653322|+	+	598	325	ATP6V0A1	4	NA	1	NA	5	NA	NA	1	1	NA	2	NA	NA	NA	NA	3	NA	NA	NA	NA	NA	1	2	NA	NA	NA	20
chr17	45740454	45745776	chr17:45740454-45745776|+	+	5322	528	KPNB1	3	NA	NA	2	NA	NA	3	NA	3	NA	NA	NA	NA	NA	5	2	NA	NA	NA	NA	2	NA	NA	NA	NA	NA	20
chr17	46189392	46190763	chr17:46189392-46190763|+	+	1371	269	SNX11	NA	2	NA	NA	1	NA	NA	NA	1	NA	NA	NA	1	1	3	3	2	1	NA	1	1	1	1	1	NA	NA	20
chr17	78298829	78302277	chr17:78298829-78302277|+	+	3448	493	RNF213	NA	NA	NA	NA	1	NA	NA	NA	3	NA	NA	NA	NA	NA	8	2	NA	1	NA	NA	3	NA	NA	NA	NA	2	20
chr18	21805005	21819346	chr18:21805005-21819346|-		14341	320	OSBPL1A	3	NA	3	NA	2	1	NA	NA	2	NA	NA	NA	NA	NA	5	2	NA	1	NA	NA	1	NA	NA	NA	NA	NA	20
chr18	54444012	54483375	chr18:54444012-54483375|+	+	39363	456	WDR7	9	NA	3	NA	NA	NA	3	NA	5	NA	NA	NA	NA	NA	NA	NA	NA	NA	NA	NA	NA	NA	NA	NA	NA	NA	20
chr18	8714136	8720494	chr18:8714136-8720494|+	+	6358	NA	NA	7	NA	NA	NA	NA	NA	6	NA	NA	NA	NA	1	NA	1	NA	NA	NA	NA	NA	2	1	1	1	NA	NA	NA	20
chr19	37916769	37917280	chr19:37916769-37917280|-		511	223	ZNF569	1	1	NA	NA	1	NA	NA	2	NA	2	NA	NA	NA	2	2	2	NA	NA	NA	3	NA	NA	4	NA	NA	NA	20
chr2	11426664	11428575	chr2:11426664-11428575|-		1911	NA	NA	NA	NA	2	NA	1	NA	NA	2	NA	1	NA	1	2	3	NA	4	NA	NA	NA	NA	NA	NA	1	NA	NA	3	20
chr2	160980301	160983112	chr2:160980301-160983112|-		2811	321	ITGB6	NA	NA	NA	NA	NA	NA	NA	NA	NA	NA	NA	NA	5	NA	1	14	NA	NA	NA	NA	NA	NA	NA	NA	NA	NA	20
[truncated: 25,297 more rows]

## Sheet: Sheet2 novel_circRNAs
chr	start	end	circ_loci	strand	Genomic length	Spliced length	Gene symbol	Brain_rep1	Colon_rep1	Heart_rep1	Liver_rep1	Lung_rep1	Stomach_rep1	Brain_rep2	Colon_rep2	Heart_rep2	Liver_rep2	Lung_rep2	Stomach_rep2	BLCA	BLCA_NT	BRCA	BRCA_NT	CRC	CRC_NT	GC	GC_NT	HCC	HCC_NT	KCA	KCA_NT	PRAD	PRAD_NT	Total_unique_reads
chr6	31239009	31324103	chr6:31239009-31324103|+	+	85094	NA	NA	NA	81	44	NA	39	25	4	86	28	NA	46	15	1	NA	81	37	51	80	15	NA	45	NA	11	14	NA	43	746
chr22	22677018	22758637	chr22:22677018-22758637|+	+	81619	NA	NA	NA	27	NA	NA	45	130	NA	30	NA	NA	32	83	NA	10	57	44	NA	80	22	31	NA	6	NA	NA	NA	NA	597
chr14	107083639	107095433	chr14:107083639-107095433|-		11794	NA	NA	NA	48	NA	NA	29	67	NA	62	NA	NA	42	53	NA	10	47	29	NA	70	14	36	3	NA	1	NA	2	NA	513
chr6	32487250	32522570	chr6:32487250-32522570|+	+	35320	NA	NA	5	19	24	13	30	14	7	15	11	15	24	16	NA	NA	47	20	13	18	9	17	30	17	NA	NA	NA	NA	364
chr6	32489681	32549615	chr6:32489681-32549615|-		59934	NA	NA	8	6	23	18	NA	NA	2	4	18	14	NA	NA	10	3	NA	NA	16	18	20	39	NA	NA	66	41	NA	NA	306
chr4	155507559	155507676	chr4:155507559-155507676|+	+	117	NA	NA	NA	NA	NA	63	NA	NA	NA	NA	NA	44	NA	NA	NA	NA	NA	NA	NA	NA	NA	NA	52	90	NA	NA	NA	NA	249
chr22	22677238	22758966	chr22:22677238-22758966|-		81728	NA	NA	NA	13	1	NA	19	60	NA	12	NA	NA	23	40	NA	2	14	14	2	28	2	7	NA	3	NA	NA	NA	NA	240
chr6	31238919	31324013	chr6:31238919-31324013|+	+	85094	NA	NA	NA	NA	9	NA	39	NA	NA	NA	8	NA	49	NA	20	17	NA	NA	NA	NA	32	45	NA	NA	NA	NA	2	NA	221
chr6	31239375	31324219	chr6:31239375-31324219|-		84844	NA	NA	NA	17	NA	1	NA	1	NA	15	NA	NA	NA	NA	NA	NA	56	24	34	44	NA	NA	16	NA	NA	NA	NA	NA	208
chr19	4511522	4511918	chr19:4511522-4511918|-		396	NA	NA	2	16	40	NA	NA	5	3	20	37	NA	NA	5	NA	4	8	43	NA	7	NA	NA	NA	4	NA	NA	1	NA	195
chr1	196712581	196796135	chr1:196712581-196796135|+	+	83554	NA	NA	NA	NA	NA	37	NA	NA	NA	NA	NA	29	NA	NA	NA	NA	NA	NA	NA	NA	NA	NA	26	31	NA	NA	NA	NA	123
chr18	56246045	56247780	chr18:56246045-56247780|-		1735	1735	ALPK2	NA	NA	52	NA	NA	4	NA	NA	50	NA	NA	2	NA	NA	1	NA	NA	NA	NA	NA	NA	NA	NA	NA	NA	NA	109
chr19	10183599	10184111	chr19:10183599-10184111|+	+	512	313	C3P1	NA	NA	NA	36	NA	NA	NA	NA	NA	30	NA	NA	NA	NA	NA	NA	NA	NA	NA	NA	5	38	NA	NA	NA	NA	109
chr11	1017363	1018542	chr11:1017363-1018542|-		1179	NA	NA	NA	NA	NA	NA	NA	49	NA	NA	NA	NA	NA	36	NA	NA	NA	NA	NA	NA	14	NA	NA	NA	NA	NA	NA	NA	99
chr6	31236598	31321721	chr6:31236598-31321721|-		85123	NA	NA	NA	NA	5	NA	13	NA	NA	3	3	NA	14	NA	NA	NA	15	7	5	7	8	10	2	NA	NA	NA	NA	NA	92
chr10	81316434	81354525	chr10:81316434-81354525|-		38091	NA	NA	NA	NA	NA	NA	42	NA	NA	NA	NA	NA	47	NA	NA	NA	NA	NA	NA	NA	NA	NA	NA	NA	NA	NA	NA	NA	89
chr6	32487146	32548633	chr6:32487146-32548633|-		61487	NA	NA	NA	9	8	NA	NA	NA	1	8	7	NA	NA	NA	5	5	15	NA	NA	NA	4	NA	16	NA	6	NA	3	NA	87
chr6	31238162	31323269	chr6:31238162-31323269|+	+	85107	NA	NA	NA	NA	NA	NA	NA	NA	NA	NA	NA	NA	NA	NA	NA	NA	33	NA	NA	NA	NA	NA	NA	NA	36	NA	NA	12	81
chr6	32629743	32725660	chr6:32629743-32725660|-		95917	NA	NA	NA	2	NA	NA	4	NA	NA	NA	NA	NA	4	NA	14	13	11	5	NA	NA	3	7	7	NA	9	2	NA	NA	81
chr11	1017276	1018455	chr11:1017276-1018455|+	+	1179	NA	NA	NA	NA	NA	NA	NA	65	NA	NA	NA	NA	NA	NA	NA	NA	NA	NA	NA	NA	14	NA	NA	NA	NA	NA	NA	NA	79
chr22	22930851	23006988	chr22:22930851-23006988|+	+	76137	NA	NA	NA	NA	NA	NA	8	18	NA	NA	NA	NA	7	10	NA	NA	12	NA	NA	NA	7	13	NA	3	NA	NA	NA	NA	78
chr11	1016936	1017443	chr11:1016936-1017443|+	+	507	NA	NA	NA	NA	NA	1	1	33	NA	NA	NA	NA	NA	18	NA	NA	NA	NA	NA	NA	11	NA	NA	NA	NA	NA	NA	NA	64
chr6	31238849	31323369	chr6:31238849-31323369|-		84520	NA	NA	NA	NA	NA	NA	NA	NA	NA	NA	NA	NA	NA	NA	29	NA	NA	NA	NA	NA	NA	NA	NA	NA	23	10	NA	NA	62
chrX	139866135	139866261	chrX:139866135-139866261|+	+	126	NA	NA	22	NA	2	NA	1	NA	17	3	3	NA	1	NA	NA	NA	2	7	NA	NA	NA	NA	1	NA	3	NA	NA	NA	62
chr16	56660791	56670416	chr16:56660791-56670416|+	+	9625	NA	NA	NA	NA	NA	14	NA	NA	NA	2	NA	NA	NA	NA	NA	NA	NA	3	NA	NA	NA	NA	NA	NA	NA	16	24	NA	59
chr5	71146746	71146877	chr5:71146746-71146877|+	+	131	NA	NA	3	3	3	NA	5	6	3	NA	1	NA	2	3	1	3	1	4	1	NA	NA	2	1	NA	4	4	6	2	58
chr6	31239406	31324495	chr6:31239406-31324495|+	+	85089	NA	NA	1	6	NA	NA	NA	NA	NA	7	NA	4	NA	NA	NA	NA	19	4	5	5	1	NA	4	NA	NA	NA	NA	NA	56
chr11	1016819	1017998	chr11:1016819-1017998|+	+	1179	NA	NA	NA	NA	NA	NA	NA	36	NA	NA	NA	NA	NA	17	NA	NA	NA	NA	NA	NA	NA	1	NA	NA	NA	NA	NA	NA	54
chr12	52886432	52912944	chr12:52886432-52912944|-		26512	NA	NA	NA	NA	NA	NA	NA	NA	NA	NA	NA	NA	NA	NA	52	NA	NA	NA	NA	NA	NA	NA	NA	NA	NA	NA	NA	NA	52
chr11	60971660	60990496	chr11:60971660-60990496|-		18836	NA	NA	NA	NA	NA	NA	NA	8	NA	NA	NA	NA	NA	NA	NA	NA	NA	NA	NA	NA	NA	43	NA	NA	NA	NA	NA	NA	51
chr2	179542851	179585929	chr2:179542851-179585929|-		43078	11178	TTN	NA	NA	28	NA	NA	NA	NA	NA	23	NA	NA	NA	NA	NA	NA	NA	NA	NA	NA	NA	NA	NA	NA	NA	NA	NA	51
chr6	31239775	31324734	chr6:31239775-31324734|-		84959	NA	NA	NA	3	NA	NA	8	NA	NA	5	9	NA	9	NA	NA	NA	NA	NA	NA	NA	6	5	NA	6	NA	NA	NA	NA	51
chr6	29913227	29977144	chr6:29913227-29977144|+	+	63917	NA	NA	NA	NA	7	NA	NA	NA	NA	10	NA	NA	NA	4	NA	3	9	NA	5	6	NA	NA	6	NA	NA	NA	NA	NA	50
chr6	31831331	31837414	chr6:31831331-31837414|-		6083	NA	NA	NA	5	NA	NA	NA	NA	NA	6	NA	NA	5	NA	NA	2	NA	NA	1	6	11	2	NA	NA	NA	1	8	3	50
chr6	32522466	32548633	chr6:32522466-32548633|-		26167	NA	NA	NA	NA	NA	NA	8	7	NA	NA	NA	NA	11	NA	2	1	NA	1	NA	1	NA	1	NA	NA	5	4	5	4	50
chrX	139865364	139865491	chrX:139865364-139865491|+	+	127	NA	NA	22	1	4	NA	NA	NA	14	NA	NA	NA	NA	NA	NA	NA	NA	9	NA	NA	NA	NA	NA	NA	NA	NA	NA	NA	50
chr11	60971660	61009322	chr11:60971660-61009322|-		37662	NA	NA	NA	NA	NA	NA	NA	8	NA	NA	NA	NA	NA	NA	NA	NA	NA	NA	NA	NA	NA	40	NA	NA	NA	NA	NA	NA	48
chr14	106539469	106579172	chr14:106539469-106579172|-		39703	NA	NA	NA	3	NA	NA	4	1	NA	2	NA	NA	4	2	NA	NA	18	3	1	2	3	3	NA	1	NA	NA	NA	NA	47
chr16	72094273	72110464	chr16:72094273-72110464|+	+	16191	NA	NA	NA	NA	NA	10	NA	NA	NA	NA	NA	6	NA	NA	NA	NA	NA	NA	NA	NA	NA	NA	10	20	NA	NA	NA	NA	46
chr14	106453060	106539383	chr14:106453060-106539383|-		86323	NA	NA	NA	1	NA	NA	4	2	NA	NA	NA	NA	NA	1	NA	3	10	2	2	10	7	NA	1	NA	1	1	NA	NA	45
chr6	31239542	31324631	chr6:31239542-31324631|-		85089	NA	NA	NA	8	9	4	NA	3	NA	9	6	4	NA	2	NA	NA	NA	NA	NA	NA	NA	NA	NA	NA	NA	NA	NA	NA	45
chr14	107049074	107131334	chr14:107049074-107131334|-		82260	NA	NA	NA	NA	NA	NA	5	19	NA	NA	NA	NA	NA	17	NA	NA	NA	NA	NA	NA	NA	2	NA	NA	NA	NA	NA	NA	43
chr16	30490411	30490782	chr16:30490411-30490782|+	+	371	249	ITGAL	NA	NA	1	NA	1	NA	NA	2	NA	NA	NA	1	NA	NA	14	NA	4	2	NA	5	4	2	6	NA	NA	NA	42
chr2	179542851	179580501	chr2:179542851-179580501|-		37650	8355	TTN	NA	NA	22	NA	NA	NA	NA	NA	19	NA	NA	NA	NA	NA	NA	NA	NA	NA	NA	NA	NA	NA	NA	NA	NA	NA	41
chr16	72094066	72110257	chr16:72094066-72110257|-		16191	NA	NA	NA	NA	NA	NA	NA	NA	NA	NA	NA	9	NA	NA	NA	NA	NA	NA	NA	NA	NA	NA	5	26	NA	NA	NA	NA	40
chr2	179542851	179547630	chr2:179542851-179547630|-		4779	1107	TTN	NA	NA	19	NA	NA	NA	NA	NA	21	NA	NA	NA	NA	NA	NA	NA	NA	NA	NA	NA	NA	NA	NA	NA	NA	NA	40
chr6	32489681	32522748	chr6:32489681-32522748|-		33067	NA	NA	NA	NA	5	7	NA	NA	NA	NA	5	NA	NA	NA	NA	NA	NA	NA	NA	NA	NA	NA	NA	NA	13	9	NA	NA	39
chr22	22677018	22764194	chr22:22677018-22764194|+	+	87176	3266	abParts	NA	NA	NA	NA	NA	NA	NA	NA	NA	NA	12	NA	NA	NA	NA	NA	NA	NA	NA	25	NA	NA	NA	NA	NA	NA	37
chr4	169432573	169433563	chr4:169432573-169433563|+	+	990	990	PALLD	NA	NA	18	NA	NA	NA	NA	NA	19	NA	NA	NA	NA	NA	NA	NA	NA	NA	NA	NA	NA	NA	NA	NA	NA	NA	37
chr6	29856359	29911160	chr6:29856359-29911160|-		54801	NA	NA	NA	1	3	NA	NA	1	NA	4	NA	NA	NA	3	8	4	NA	1	2	3	NA	NA	2	NA	5	NA	NA	NA	37
chr16	56667662	56670416	chr16:56667662-56670416|+	+	2754	NA	NA	2	NA	3	10	NA	NA	1	1	NA	2	NA	NA	NA	NA	NA	3	NA	NA	NA	2	NA	10	NA	NA	1	NA	35
chr6	51875106	51900519	chr6:51875106-51900519|-		25413	2654	PKHD1	NA	NA	NA	6	NA	NA	NA	NA	NA	4	NA	NA	NA	NA	NA	NA	NA	NA	1	NA	NA	2	2	20	NA	NA	35
chr12	52844189	52865516	chr12:52844189-52865516|-		21327	NA	NA	NA	NA	NA	NA	NA	NA	NA	NA	NA	NA	NA	NA	15	NA	6	NA	12	NA	NA	NA	NA	NA	NA	NA	NA	NA	33
chr2	30572802	30573012	chr2:30572802-30573012|+	+	210	NA	NA	2	NA	2	NA	14	3	NA	NA	4	NA	8	NA	NA	NA	NA	NA	NA	NA	NA	NA	NA	NA	NA	NA	NA	NA	33
chr22	23029444	23089953	chr22:23029444-23089953|+	+	60509	NA	NA	NA	NA	NA	NA	NA	9	NA	NA	NA	NA	2	3	NA	NA	17	2	NA	NA	NA	NA	NA	NA	NA	NA	NA	NA	33
chr4	65155427	65180481	chr4:65155427-65180481|-		25054	397	TECRL	NA	NA	18	NA	NA	NA	NA	NA	15	NA	NA	NA	NA	NA	NA	NA	NA	NA	NA	NA	NA	NA	NA	NA	NA	NA	33
chr16	56667662	56692652	chr16:56667662-56692652|+	+	24990	NA	NA	1	NA	2	8	NA	NA	NA	NA	4	NA	NA	NA	NA	NA	NA	2	NA	3	NA	4	NA	4	NA	NA	4	NA	32
chr16	56667662	56717142	chr16:56667662-56717142|+	+	49480	NA	NA	NA	NA	NA	10	1	NA	2	2	NA	6	NA	NA	NA	NA	NA	NA	NA	2	NA	4	NA	5	NA	NA	NA	NA	32
chr21	9827155	9827307	chr21:9827155-9827307|-		152	NA	NA	NA	2	NA	5	2	4	NA	3	1	NA	1	4	NA	NA	NA	NA	5	NA	4	NA	1	NA	NA	NA	NA	NA	32
chr6	54001512	54067031	chr6:54001512-54067031|+	+	65519	2073	MLIP	2	NA	14	NA	NA	NA	2	NA	14	NA	NA	NA	NA	NA	NA	NA	NA	NA	NA	NA	NA	NA	NA	NA	NA	NA	32
chr14	23854124	23884479	chr14:23854124-23884479|-		30355	NA	NA	NA	NA	31	NA	NA	NA	NA	NA	NA	NA	NA	NA	NA	NA	NA	NA	NA	NA	NA	NA	NA	NA	NA	NA	NA	NA	31
chr6	33053555	33095875	chr6:33053555-33095875|+	+	42320	NA	NA	2	2	NA	NA	2	NA	NA	NA	NA	NA	NA	NA	2	9	NA	NA	3	NA	4	2	NA	NA	NA	NA	3	2	31
chr11	1017266	1017938	chr11:1017266-1017938|+	+	672	NA	NA	NA	NA	NA	NA	NA	16	NA	NA	NA	NA	NA	12	NA	NA	NA	NA	NA	NA	2	NA	NA	NA	NA	NA	NA	NA	30
chr1	120298049	120302612	chr1:120298049-120302612|-		4563	628	HMGCS2	NA	NA	NA	7	NA	NA	NA	1	NA	6	NA	NA	NA	NA	NA	NA	1	4	NA	2	NA	5	NA	NA	NA	1	27
chr22	22712523	22735629	chr22:22712523-22735629|-		23106	NA	NA	NA	3	NA	NA	NA	5	NA	NA	NA	NA	NA	7	NA	NA	NA	3	NA	3	NA	4	NA	1	NA	1	NA	NA	27
chr6	161006077	161016567	chr6:161006077-161016567|-		10490	1002	LPA	NA	NA	NA	13	NA	NA	NA	NA	NA	10	NA	NA	NA	NA	NA	NA	NA	NA	NA	NA	1	3	NA	NA	NA	NA	27
chr19	6697354	6697805	chr19:6697354-6697805|-		451	356	C3	NA	NA	1	9	NA	NA	NA	NA	NA	4	NA	NA	NA	NA	3	2	NA	1	NA	NA	3	3	NA	NA	NA	NA	26
chr4	155507496	155507613	chr4:155507496-155507613|+	+	117	NA	NA	NA	NA	NA	7	NA	NA	NA	NA	NA	3	NA	NA	NA	NA	NA	NA	NA	NA	NA	NA	5	11	NA	NA	NA	NA	26
chr6	52657653	52712830	chr6:52657653-52712830|-		55177	NA	NA	NA	NA	NA	7	NA	NA	NA	NA	NA	NA	NA	NA	NA	NA	NA	NA	NA	NA	NA	3	8	8	NA	NA	NA	NA	26
chr1	207200838	207201024	chr1:207200838-207201024|-		186	186	C1orf116	NA	NA	NA	1	1	3	NA	NA	NA	1	4	1	NA	NA	NA	1	4	2	NA	3	NA	NA	NA	NA	3	1	25
chr14	107211345	107218980	chr14:107211345-107218980|-		7635	NA	NA	NA	NA	NA	NA	NA	4	NA	2	NA	NA	2	7	NA	NA	NA	7	NA	NA	3	NA	NA	NA	NA	NA	NA	NA	25
chr22	22677238	22735629	chr22:22677238-22735629|-		58391	NA	NA	NA	2	NA	NA	2	1	NA	NA	NA	NA	NA	2	NA	NA	7	5	NA	4	NA	1	NA	1	NA	NA	NA	NA	25
chr4	144336629	144390430	chr4:144336629-144390430|+	+	53801	NA	NA	8	NA	3	NA	2	2	3	1	3	NA	NA	NA	NA	NA	NA	1	NA	NA	NA	1	1	NA	NA	NA	NA	NA	25
chr1	60366636	60377983	chr1:60366636-60377983|-		11347	957	CYP2J2	3	NA	11	NA	NA	NA	1	NA	9	NA	NA	NA	NA	NA	NA	NA	NA	NA	NA	NA	NA	NA	NA	NA	NA	NA	24
chr22	31493254	31500373	chr22:31493254-31500373|+	+	7119	NA	NA	NA	11	NA	NA	NA	6	NA	4	NA	NA	NA	1	NA	NA	NA	NA	NA	1	NA	1	NA	NA	NA	NA	NA	NA	24
chr4	155507520	155507676	chr4:155507520-155507676|+	+	156	NA	NA	NA	NA	NA	4	NA	NA	NA	NA	NA	NA	NA	NA	NA	NA	NA	NA	NA	NA	NA	NA	6	14	NA	NA	NA	NA	24
chr6	33052904	33095771	chr6:33052904-33095771|-		42867	NA	NA	NA	NA	NA	1	6	NA	NA	NA	NA	NA	6	NA	NA	NA	3	NA	NA	NA	1	3	4	NA	NA	NA	NA	NA	24
chrX	139865364	139865527	chrX:139865364-139865527|+	+	163	NA	NA	12	NA	NA	NA	NA	NA	7	2	NA	NA	NA	NA	NA	NA	NA	2	NA	NA	NA	NA	NA	NA	NA	NA	1	NA	24
chrX	139865824	139865953	chrX:139865824-139865953|+	+	129	NA	NA	17	NA	1	NA	NA	NA	4	NA	NA	NA	NA	NA	NA	2	NA	NA	NA	NA	NA	NA	NA	NA	NA	NA	NA	NA	24
chr14	105628808	105628994	chr14:105628808-105628994|-		186	NA	NA	3	NA	NA	NA	4	NA	3	NA	NA	NA	NA	NA	3	1	6	NA	NA	NA	NA	NA	NA	3	NA	NA	NA	NA	23
chr19	53957903	53990012	chr19:53957903-53990012|+	+	32109	NA	NA	NA	2	NA	NA	NA	NA	NA	NA	NA	NA	NA	NA	NA	1	NA	NA	1	NA	1	NA	NA	NA	NA	NA	7	11	23
chr2	179539040	179580501	chr2:179539040-179580501|-		41461	9069	TTN	NA	NA	12	NA	NA	NA	NA	NA	11	NA	NA	NA	NA	NA	NA	NA	NA	NA	NA	NA	NA	NA	NA	NA	NA	NA	23
chrX	139866383	139866491	chrX:139866383-139866491|+	+	108	NA	NA	11	NA	NA	NA	NA	NA	11	NA	NA	NA	NA	NA	NA	NA	NA	1	NA	NA	NA	NA	NA	NA	NA	NA	NA	NA	23
chr12	52844189	52884956	chr12:52844189-52884956|-		40767	NA	NA	NA	NA	NA	NA	NA	1	NA	NA	NA	NA	NA	1	6	NA	3	NA	11	NA	NA	NA	NA	NA	NA	NA	NA	NA	22
chr14	106994221	107042666	chr14:106994221-107042666|-		48445	1799	abParts	NA	NA	NA	NA	4	10	NA	NA	NA	NA	3	NA	NA	NA	NA	NA	NA	5	NA	NA	NA	NA	NA	NA	NA	NA	22
chr16	72090059	72097159	chr16:72090059-72097159|+	+	7100	NA	NA	NA	NA	NA	6	NA	NA	NA	NA	NA	NA	NA	1	NA	NA	NA	NA	NA	NA	NA	NA	1	14	NA	NA	NA	NA	22
chr6	32632574	32726908	chr6:32632574-32726908|-		94334	NA	NA	NA	NA	NA	NA	8	NA	NA	NA	NA	NA	5	2	NA	NA	NA	NA	NA	NA	NA	NA	NA	NA	5	2	NA	NA	22
chr6	51695658	51735437	chr6:51695658-51735437|-		39779	952	PKHD1	NA	NA	NA	1	NA	NA	NA	NA	NA	1	NA	NA	NA	NA	NA	NA	NA	NA	NA	NA	NA	NA	9	11	NA	NA	22
chr1	186862142	186880521	chr1:186862142-186880521|+	+	18379	443	PLA2G4A	NA	NA	1	1	NA	NA	NA	5	NA	NA	1	NA	NA	2	NA	5	1	NA	NA	NA	2	NA	NA	NA	NA	3	21
chr19	40368469	40400416	chr19:40368469-40400416|+	+	31947	NA	NA	NA	NA	NA	NA	NA	NA	NA	7	NA	NA	NA	NA	NA	NA	NA	NA	NA	14	NA	NA	NA	NA	NA	NA	NA	NA	21
chr6	51892626	51893149	chr6:51892626-51893149|-		523	264	PKHD1	NA	NA	NA	3	NA	NA	NA	NA	NA	NA	NA	NA	NA	NA	NA	NA	NA	NA	NA	NA	2	2	6	8	NA	NA	21
chr10	17024482	17061982	chr10:17024482-17061982|-		37500	678	CUBN	NA	NA	NA	NA	1	NA	NA	NA	NA	NA	NA	NA	NA	NA	NA	NA	NA	NA	NA	NA	NA	NA	1	18	NA	NA	20
chr12	52843252	52883852	chr12:52843252-52883852|-		40600	NA	NA	NA	NA	NA	NA	NA	NA	NA	NA	NA	NA	NA	NA	20	NA	NA	NA	NA	NA	NA	NA	NA	NA	NA	NA	NA	NA	20
chr16	15876241	15880589	chr16:15876241-15880589|-		4348	217	MYH11	NA	4	NA	NA	NA	5	NA	4	NA	NA	1	5	NA	1	NA	NA	NA	NA	NA	NA	NA	NA	NA	NA	NA	NA	20
chr16	223583	227394	chr16:223583-227394|-		3811	NA	NA	NA	NA	3	NA	5	2	NA	NA	5	NA	2	NA	NA	NA	NA	NA	NA	NA	NA	1	NA	2	NA	NA	NA	NA	20
chr21	9827229	9827408	chr21:9827229-9827408|+	+	179	NA	NA	NA	1	NA	NA	NA	NA	NA	3	NA	NA	NA	NA	NA	1	2	NA	NA	NA	NA	5	2	3	3	NA	NA	NA	20
chr22	22677238	22712523	chr22:22677238-22712523|-		35285	NA	NA	NA	NA	NA	NA	3	5	NA	1	NA	NA	1	2	NA	NA	4	NA	NA	4	NA	NA	NA	NA	NA	NA	NA	NA	20
chr22	23063544	23081584	chr22:23063544-23081584|+	+	18040	NA	NA	NA	NA	NA	NA	2	1	NA	NA	NA	NA	NA	NA	NA	NA	11	NA	NA	5	1	NA	NA	NA	NA	NA	NA	NA	20
chr1	104108056	104164515	chr1:104108056-104164515|+	+	56459	NA	NA	6	NA	3	1	NA	NA	NA	NA	2	NA	NA	NA	NA	NA	NA	4	NA	NA	NA	NA	NA	NA	3	NA	NA	NA	19
chr10	97154757	97170534	chr10:97154757-97170534|-		15777	487	SORBS1	NA	NA	11	NA	1	NA	NA	NA	7	NA	NA	NA	NA	NA	NA	NA	NA	NA	NA	NA	NA	NA	NA	NA	NA	NA	19
chr15	63349183	63354844	chr15:63349183-63354844|+	+	5661	532	TPM1	NA	6	NA	NA	NA	5	NA	4	NA	NA	NA	3	NA	NA	NA	NA	NA	NA	NA	NA	NA	NA	NA	NA	NA	1	19
chr16	56667662	56704483	chr16:56667662-56704483|+	+	36821	NA	NA	NA	1	NA	4	NA	NA	NA	NA	NA	3	NA	NA	NA	NA	NA	1	NA	NA	NA	3	NA	6	NA	NA	1	NA	19
chr2	88425742	88425844	chr2:88425742-88425844|-		102	NA	NA	NA	3	NA	3	NA	NA	NA	2	NA	1	NA	NA	NA	NA	NA	NA	1	4	NA	NA	1	4	NA	NA	NA	NA	19
chr6	29913400	29913511	chr6:29913400-29913511|-		111	NA	NA	NA	2	NA	NA	1	NA	NA	NA	NA	NA	NA	NA	NA	NA	5	1	4	5	NA	NA	1	NA	NA	NA	NA	NA	19
chr6	31239090	31324184	chr6:31239090-31324184|+	+	85094	NA	NA	1	NA	NA	NA	5	NA	NA	1	NA	NA	3	NA	NA	NA	NA	NA	NA	NA	5	4	NA	NA	NA	NA	NA	NA	19
chr6	32487146	32521743	chr6:32487146-32521743|-		34597	NA	NA	1	NA	2	NA	NA	NA	NA	4	NA	NA	NA	NA	NA	NA	7	2	NA	NA	NA	NA	3	NA	NA	NA	NA	NA	19
chr6	32487250	32549437	chr6:32487250-32549437|+	+	62187	NA	NA	NA	NA	NA	NA	8	NA	NA	NA	NA	NA	NA	NA	NA	NA	7	NA	2	NA	NA	NA	NA	2	NA	NA	NA	NA	19
chr8	120257074	120257196	chr8:120257074-120257196|+	+	122	NA	NA	1	1	NA	NA	NA	1	NA	2	NA	NA	NA	1	NA	NA	1	NA	3	3	2	1	3	NA	NA	NA	NA	NA	19
chr1	11090232	11090939	chr1:11090232-11090939|-		707	210	MASP2	NA	NA	NA	3	NA	NA	NA	NA	NA	1	NA	NA	NA	NA	NA	NA	NA	NA	NA	NA	NA	14	NA	NA	NA	NA	18
chr14	23855613	23885302	chr14:23855613-23885302|+	+	29689	NA	NA	NA	NA	10	NA	NA	NA	NA	NA	8	NA	NA	NA	NA	NA	NA	NA	NA	NA	NA	NA	NA	NA	NA	NA	NA	NA	18
chr15	85908565	85909185	chr15:85908565-85909185|+	+	620	NA	NA	NA	NA	12	NA	NA	NA	NA	NA	6	NA	NA	NA	NA	NA	NA	NA	NA	NA	NA	NA	NA	NA	NA	NA	NA	NA	18
chr16	30507417	30507887	chr16:30507417-30507887|+	+	470	329	ITGAL	NA	NA	NA	1	NA	NA	NA	2	NA	2	3	NA	NA	1	2	NA	NA	2	1	3	1	NA	NA	NA	NA	NA	18
chr16	56652500	56670416	chr16:56652500-56670416|+	+	17916	NA	NA	NA	NA	NA	NA	NA	NA	NA	NA	NA	NA	NA	NA	9	7	NA	NA	NA	2	NA	NA	NA	NA	NA	NA	NA	NA	18
chr22	22677238	22764527	chr22:22677238-22764527|-		87289	NA	NA	NA	1	NA	NA	NA	4	NA	NA	NA	NA	4	NA	NA	NA	4	2	NA	3	NA	NA	NA	NA	NA	NA	NA	NA	18
chr3	121354581	121356103	chr3:121354581-121356103|-		1522	237	HCLS1	NA	NA	1	NA	3	1	NA	1	NA	NA	NA	NA	1	NA	3	NA	NA	NA	NA	2	1	4	NA	1	NA	NA	18
chr3	151299326	151318739	chr3:151299326-151318739|-		19413	NA	NA	NA	NA	NA	NA	2	NA	NA	NA	NA	NA	1	NA	NA	NA	NA	15	NA	NA	NA	NA	NA	NA	NA	NA	NA	NA	18
chr4	155507676	155507790	chr4:155507676-155507790|+	+	114	NA	NA	NA	NA	NA	3	NA	NA	NA	NA	NA	2	NA	NA	NA	NA	NA	NA	NA	NA	NA	NA	3	10	NA	NA	NA	NA	18
chr4	22748918	22750583	chr4:22748918-22750583|+	+	1665	921	GBA3	NA	1	NA	2	NA	NA	NA	NA	NA	3	NA	NA	NA	NA	NA	NA	NA	1	NA	NA	NA	2	3	6	NA	NA	18
chrX	139865879	139865989	chrX:139865879-139865989|+	+	110	NA	NA	11	NA	NA	NA	NA	NA	6	NA	NA	NA	NA	NA	NA	NA	NA	NA	NA	NA	NA	NA	NA	1	NA	NA	NA	NA	18
chr14	106209355	106237690	chr14:106209355-106237690|+	+	28335	NA	NA	NA	NA	NA	NA	5	NA	NA	NA	NA	NA	5	NA	NA	NA	7	NA	NA	NA	NA	NA	NA	NA	NA	NA	NA	NA	17
chr16	56643174	56673241	chr16:56643174-56673241|+	+	30067	NA	NA	NA	NA	NA	NA	NA	NA	NA	NA	NA	NA	NA	NA	13	4	NA	NA	NA	NA	NA	NA	NA	NA	NA	NA	NA	NA	17
chr16	71094406	71127838	chr16:71094406-71127838|-		33432	1202	HYDIN	7	1	3	NA	NA	NA	NA	NA	2	NA	1	NA	1	NA	NA	NA	1	1	NA	NA	NA	NA	NA	NA	NA	NA	17
chr2	40655612	40680489	chr2:40655612-40680489|-		24877	2021	SLC8A1	NA	NA	10	NA	NA	NA	NA	NA	7	NA	NA	NA	NA	NA	NA	NA	NA	NA	NA	NA	NA	NA	NA	NA	NA	NA	17
chr2	89156754	89156855	chr2:89156754-89156855|+	+	101	NA	NA	NA	1	NA	NA	NA	NA	NA	3	NA	NA	NA	NA	NA	NA	6	2	NA	4	NA	NA	NA	1	NA	NA	NA	NA	17
chr2	90121837	90198770	chr2:90121837-90198770|+	+	76933	NA	NA	NA	2	NA	NA	1	1	NA	4	NA	NA	1	1	NA	NA	3	NA	NA	NA	NA	4	NA	NA	NA	NA	NA	NA	17
chr22	36688163	36688280	chr22:36688163-36688280|-		117	NA	NA	NA	2	NA	NA	NA	NA	NA	NA	NA	NA	NA	NA	NA	NA	1	3	6	5	NA	NA	NA	NA	NA	NA	NA	NA	17
chr4	74283869	74283971	chr4:74283869-74283971|-		102	NA	NA	NA	NA	NA	6	NA	NA	NA	NA	NA	6	NA	NA	NA	NA	NA	NA	NA	NA	NA	NA	NA	5	NA	NA	NA	NA	17
chr6	29911160	29975210	chr6:29911160-29975210|-		64050	NA	NA	NA	6	2	NA	2	2	NA	5	NA	NA	NA	NA	NA	NA	NA	NA	NA	NA	NA	NA	NA	NA	NA	NA	NA	NA	17
chr6	31238090	31323197	chr6:31238090-31323197|+	+	85107	NA	NA	NA	NA	5	1	4	NA	NA	5	NA	NA	NA	NA	NA	NA	NA	NA	NA	NA	NA	NA	NA	NA	1	1	NA	NA	17
chr6	53986244	54067031	chr6:53986244-54067031|+	+	80787	2622	MLIP	NA	NA	4	NA	NA	NA	NA	NA	4	NA	NA	NA	NA	NA	NA	NA	NA	NA	NA	NA	2	7	NA	NA	NA	NA	17
chr7	102119254	102210371	chr7:102119254-102210371|-		91117	NA	NA	NA	NA	NA	NA	NA	NA	NA	NA	NA	NA	NA	NA	NA	2	NA	NA	NA	NA	NA	NA	NA	NA	4	2	6	3	17
chr7	94855272	94919716	chr7:94855272-94919716|+	+	64444	NA	NA	NA	NA	7	NA	NA	1	NA	NA	8	NA	NA	1	NA	NA	NA	NA	NA	NA	NA	NA	NA	NA	NA	NA	NA	NA	17
chr8	2017396	2033522	chr8:2017396-2033522|+	+	16126	991	MYOM2	NA	NA	6	NA	NA	NA	NA	NA	11	NA	NA	NA	NA	NA	NA	NA	NA	NA	NA	NA	NA	NA	NA	NA	NA	NA	17
chrX	139865511	139865636	chrX:139865511-139865636|+	+	125	NA	NA	7	NA	NA	NA	1	NA	7	NA	2	NA	NA	NA	NA	NA	NA	NA	NA	NA	NA	NA	NA	NA	NA	NA	NA	NA	17
chr1	1590374	1654270	chr1:1590374-1654270|-		63896	NA	NA	3	2	NA	NA	NA	1	3	NA	1	NA	NA	NA	NA	3	NA	NA	NA	NA	NA	NA	1	NA	NA	NA	NA	2	16
chr1	237538016	237620035	chr1:237538016-237620035|+	+	82019	1228	RYR2	NA	NA	9	NA	NA	NA	1	NA	6	NA	NA	NA	NA	NA	NA	NA	NA	NA	NA	NA	NA	NA	NA	NA	NA	NA	16
chr16	2816159	2816264	chr16:2816159-2816264|+	+	105	NA	NA	1	1	1	NA	1	1	NA	NA	1	NA	NA	NA	NA	NA	2	NA	3	4	NA	NA	1	NA	NA	NA	NA	NA	16
chr16	56667662	56673241	chr16:56667662-56673241|+	+	5579	NA	NA	1	NA	NA	4	NA	NA	1	NA	NA	NA	NA	NA	NA	NA	NA	NA	NA	4	NA	3	NA	3	NA	NA	NA	NA	16
chr16	56667662	56678088	chr16:56667662-56678088|+	+	10426	NA	NA	1	NA	3	2	NA	NA	2	NA	NA	1	1	NA	NA	NA	NA	NA	NA	3	NA	1	NA	2	NA	NA	NA	NA	16
chr16	56692984	56717142	chr16:56692984-56717142|+	+	24158	NA	NA	NA	NA	NA	NA	NA	NA	NA	NA	NA	NA	NA	NA	NA	NA	NA	NA	1	5	NA	NA	NA	4	NA	6	NA	NA	16
chr18	56246045	56248871	chr18:56246045-56248871|-		2826	NA	NA	NA	NA	10	NA	NA	NA	NA	NA	6	NA	NA	NA	NA	NA	NA	NA	NA	NA	NA	NA	NA	NA	NA	NA	NA	NA	16
chr19	39299383	39299503	chr19:39299383-39299503|-		120	NA	NA	NA	5	NA	NA	NA	NA	NA	2	NA	NA	NA	NA	NA	NA	NA	NA	1	8	NA	NA	NA	NA	NA	NA	NA	NA	16
chr19	40368449	40400396	chr19:40368449-40400396|+	+	31947	NA	NA	NA	NA	NA	NA	NA	NA	NA	5	NA	NA	NA	NA	NA	NA	NA	NA	NA	11	NA	NA	NA	NA	NA	NA	NA	NA	16
chr2	179542851	179543557	chr2:179542851-179543557|-		706	252	TTN	NA	NA	8	NA	NA	NA	NA	NA	8	NA	NA	NA	NA	NA	NA	NA	NA	NA	NA	NA	NA	NA	NA	NA	NA	NA	16
chr22	22724223	22749595	chr22:22724223-22749595|-		25372	NA	NA	NA	NA	NA	NA	NA	3	NA	NA	NA	NA	NA	NA	NA	NA	1	2	NA	NA	NA	10	NA	NA	NA	NA	NA	NA	16
chr4	155507457	155507613	chr4:155507457-155507613|+	+	156	NA	NA	NA	NA	NA	2	NA	NA	NA	NA	NA	2	NA	NA	NA	NA	NA	NA	NA	NA	NA	NA	5	7	NA	NA	NA	NA	16
chr4	74279142	74279267	chr4:74279142-74279267|-		125	NA	NA	NA	NA	NA	8	NA	NA	NA	NA	NA	5	NA	NA	NA	NA	NA	NA	NA	NA	NA	NA	NA	3	NA	NA	NA	NA	16
chr4	95529209	95561601	chr4:95529209-95561601|+	+	32392	759	PDLIM5	NA	NA	8	NA	NA	NA	NA	NA	8	NA	NA	NA	NA	NA	NA	NA	NA	NA	NA	NA	NA	NA	NA	NA	NA	NA	16
chr6	170667313	170704667	chr6:170667313-170704667|+	+	37354	502	FAM120B	NA	4	1	NA	NA	1	NA	3	3	NA	NA	1	NA	NA	NA	NA	NA	1	NA	NA	NA	NA	NA	NA	NA	2	16
chr6	30638186	30639051	chr6:30638186-30639051|-		865	459	DHX16	2	NA	NA	NA	NA	1	1	1	NA	NA	2	NA	2	NA	1	4	NA	1	NA	NA	NA	NA	NA	1	NA	NA	16
chr10	75879401	75879601	chr10:75879401-75879601|-		200	NA	NA	NA	2	1	NA	NA	NA	NA	5	2	1	NA	NA	NA	NA	NA	NA	2	2	NA	NA	NA	NA	NA	NA	NA	NA	15
chr12	2364965	2365235	chr12:2364965-2365235|-		270	NA	NA	4	3	NA	NA	NA	NA	3	NA	5	NA	NA	NA	NA	NA	NA	NA	NA	NA	NA	NA	NA	NA	NA	NA	NA	NA	15
chr16	28515015	28515371	chr16:28515015-28515371|-		356	272	IL27	NA	NA	NA	6	NA	NA	NA	NA	NA	5	NA	NA	NA	NA	NA	NA	NA	1	NA	NA	1	2	NA	NA	NA	NA	15
chr16	56660791	56673241	chr16:56660791-56673241|+	+	12450	NA	NA	NA	NA	NA	15	NA	NA	NA	NA	NA	NA	NA	NA	NA	NA	NA	NA	NA	NA	NA	NA	NA	NA	NA	NA	NA	NA	15
chr16	72094333	72110524	chr16:72094333-72110524|+	+	16191	NA	NA	NA	NA	NA	2	NA	NA	NA	NA	NA	3	NA	NA	NA	NA	NA	NA	NA	NA	NA	NA	NA	10	NA	NA	NA	NA	15
chr21	47562246	47562392	chr21:47562246-47562392|-		146	NA	NA	1	NA	NA	3	NA	NA	NA	NA	NA	2	NA	NA	NA	NA	NA	NA	NA	NA	NA	NA	4	1	2	2	NA	NA	15
chr22	23237817	23243418	chr22:23237817-23243418|+	+	5601	NA	NA	NA	NA	NA	NA	NA	4	NA	NA	NA	NA	NA	5	NA	NA	5	NA	NA	1	NA	NA	NA	NA	NA	NA	NA	NA	15
chr4	114376881	114421667	chr4:114376881-114421667|-		44786	545	CAMK2D	NA	NA	6	NA	NA	NA	NA	1	8	NA	NA	NA	NA	NA	NA	NA	NA	NA	NA	NA	NA	NA	NA	NA	NA	NA	15
chr4	155507565	155507676	chr4:155507565-155507676|+	+	111	NA	NA	NA	NA	NA	6	NA	NA	NA	NA	NA	5	NA	NA	NA	NA	NA	NA	NA	NA	NA	NA	NA	4	NA	NA	NA	NA	15
chr6	129618829	129663612	chr6:129618829-129663612|+	+	44783	1580	LAMA2	NA	NA	8	NA	NA	NA	NA	NA	7	NA	NA	NA	NA	NA	NA	NA	NA	NA	NA	NA	NA	NA	NA	NA	NA	NA	15
chrX	139865824	139865971	chrX:139865824-139865971|+	+	147	NA	NA	6	NA	NA	NA	NA	NA	6	NA	NA	NA	NA	NA	NA	NA	1	1	NA	NA	NA	NA	NA	NA	NA	NA	NA	1	15
chrX	139865824	139865989	chrX:139865824-139865989|+	+	165	NA	NA	8	NA	NA	NA	NA	NA	3	1	NA	NA	NA	NA	NA	NA	NA	2	NA	1	NA	NA	NA	NA	NA	NA	NA	NA	15
chr12	2154042	2229596	chr12:2154042-2229596|+	+	75554	NA	NA	NA	NA	9	NA	NA	NA	NA	NA	5	NA	NA	NA	NA	NA	NA	NA	NA	NA	NA	NA	NA	NA	NA	NA	NA	NA	14
chr12	56096655	56096962	chr12:56096655-56096962|-		307	208	ITGA7	NA	NA	4	NA	NA	NA	NA	1	8	NA	NA	NA	NA	NA	NA	1	NA	NA	NA	NA	NA	NA	NA	NA	NA	NA	14
chr16	56643174	56717142	chr16:56643174-56717142|+	+	73968	NA	NA	NA	NA	NA	NA	NA	NA	NA	NA	NA	NA	NA	NA	14	NA	NA	NA	NA	NA	NA	NA	NA	NA	NA	NA	NA	NA	14
chr19	40368302	40399855	chr19:40368302-40399855|-		31553	7206	FCGBP	NA	NA	NA	NA	NA	2	NA	NA	NA	NA	NA	1	NA	NA	NA	NA	NA	11	NA	NA	NA	NA	NA	NA	NA	NA	14
chr2	179559325	179585929	chr2:179559325-179585929|-		26604	8610	TTN	NA	NA	7	NA	NA	NA	NA	NA	7	NA	NA	NA	NA	NA	NA	NA	NA	NA	NA	NA	NA	NA	NA	NA	NA	NA	14
chr4	95529209	95539342	chr4:95529209-95539342|+	+	10133	584	PDLIM5	NA	NA	4	NA	NA	NA	NA	NA	10	NA	NA	NA	NA	NA	NA	NA	NA	NA	NA	NA	NA	NA	NA	NA	NA	NA	14
chr6	161006077	161007662	chr6:161006077-161007662|-		1585	342	LPA	NA	NA	NA	7	NA	NA	NA	NA	NA	4	NA	NA	NA	NA	NA	NA	NA	NA	NA	NA	2	1	NA	NA	NA	NA	14
chr6	29911044	29974846	chr6:29911044-29974846|+	+	63802	NA	NA	1	NA	NA	NA	NA	NA	NA	NA	NA	NA	NA	NA	NA	NA	2	1	2	3	NA	NA	2	3	NA	NA	NA	NA	14
chr6	32411046	32411154	chr6:32411046-32411154|-		108	NA	NA	NA	1	NA	1	NA	1	NA	1	NA	NA	NA	NA	NA	NA	5	1	2	1	NA	NA	1	NA	NA	NA	NA	NA	14
chrX	139865580	139865709	chrX:139865580-139865709|+	+	129	NA	NA	7	NA	NA	NA	NA	NA	7	NA	NA	NA	NA	NA	NA	NA	NA	NA	NA	NA	NA	NA	NA	NA	NA	NA	NA	NA	14
chrX	139865654	139865785	chrX:139865654-139865785|+	+	131	NA	NA	11	NA	NA	NA	NA	NA	3	NA	NA	NA	NA	NA	NA	NA	NA	NA	NA	NA	NA	NA	NA	NA	NA	NA	NA	NA	14
chr1	100856287	100908552	chr1:100856287-100908552|+	+	52265	303	CDC14A	NA	NA	4	NA	NA	1	NA	NA	1	NA	NA	1	NA	NA	1	1	2	NA	NA	NA	NA	NA	NA	1	NA	1	13
chr1	161192159	161192279	chr1:161192159-161192279|+	+	120	NA	NA	NA	NA	NA	1	NA	NA	NA	NA	NA	1	NA	NA	NA	NA	NA	NA	NA	NA	NA	NA	9	2	NA	NA	NA	NA	13
chr14	68036096	68036200	chr14:68036096-68036200|-		104	NA	NA	9	NA	NA	NA	NA	NA	4	NA	NA	NA	NA	NA	NA	NA	NA	NA	NA	NA	NA	NA	NA	NA	NA	NA	NA	NA	13
chr16	15808765	15808938	chr16:15808765-15808938|-		173	173	MYH11	NA	NA	NA	NA	NA	6	NA	2	NA	NA	NA	2	NA	NA	NA	NA	1	1	NA	1	NA	NA	NA	NA	NA	NA	13
chr16	56660791	56667317	chr16:56660791-56667317|+	+	6526	NA	NA	NA	NA	NA	12	NA	1	NA	NA	NA	NA	NA	NA	NA	NA	NA	NA	NA	NA	NA	NA	NA	NA	NA	NA	NA	NA	13
chr16	56660791	56692652	chr16:56660791-56692652|+	+	31861	NA	NA	NA	NA	NA	NA	NA	2	NA	NA	NA	11	NA	NA	NA	NA	NA	NA	NA	NA	NA	NA	NA	NA	NA	NA	NA	NA	13
chr16	57554979	57560039	chr16:57554979-57560039|-		5060	336	CCDC102A	NA	NA	2	NA	2	NA	NA	NA	1	NA	NA	NA	1	NA	NA	3	NA	NA	NA	NA	1	NA	NA	NA	2	1	13
chr17	45297314	45297419	chr17:45297314-45297419|+	+	105	NA	NA	NA	NA	8	NA	NA	NA	NA	NA	5	NA	NA	NA	NA	NA	NA	NA	NA	NA	NA	NA	NA	NA	NA	NA	NA	NA	13
chr17	60087910	60140662	chr17:60087910-60140662|-		52752	1901	MED13	NA	NA	NA	NA	2	NA	NA	NA	1	NA	1	NA	NA	4	NA	NA	NA	NA	NA	1	1	NA	NA	3	NA	NA	13
chr18	3126698	3131494	chr18:3126698-3131494|-		4796	607	MYOM1	NA	NA	5	NA	NA	NA	NA	NA	7	NA	NA	NA	NA	NA	NA	1	NA	NA	NA	NA	NA	NA	NA	NA	NA	NA	13
chr19	46334641	46334751	chr19:46334641-46334751|-		110	NA	NA	NA	NA	2	1	NA	1	1	2	NA	1	NA	NA	NA	NA	NA	NA	NA	1	NA	NA	4	NA	NA	NA	NA	NA	13
chr2	179554539	179580501	chr2:179554539-179580501|-		25962	6207	TTN	NA	NA	8	NA	NA	NA	NA	NA	5	NA	NA	NA	NA	NA	NA	NA	NA	NA	NA	NA	NA	NA	NA	NA	NA	NA	13
chr2	179583890	179585929	chr2:179583890-179585929|-		2039	1410	TTN	NA	NA	7	NA	NA	NA	NA	NA	6	NA	NA	NA	NA	NA	NA	NA	NA	NA	NA	NA	NA	NA	NA	NA	NA	NA	13
chr3	133666099	133667815	chr3:133666099-133667815|-		1716	434	SLCO2A1	NA	NA	NA	NA	3	NA	NA	1	NA	NA	7	NA	NA	NA	NA	NA	NA	NA	NA	NA	NA	NA	1	NA	1	NA	13
chr6	47501337	47522502	chr6:47501337-47522502|+	+	21165	376	CD2AP	NA	NA	NA	NA	NA	NA	NA	1	NA	NA	NA	NA	3	2	2	NA	NA	NA	1	2	2	NA	NA	NA	NA	NA	13
chr6	54066902	54095715	chr6:54066902-54095715|+	+	28813	333	MLIP	NA	NA	8	NA	NA	NA	NA	NA	5	NA	NA	NA	NA	NA	NA	NA	NA	NA	NA	NA	NA	NA	NA	NA	NA	NA	13
chr7	100635621	100646706	chr7:100635621-100646706|-		11085	NA	NA	NA	NA	NA	NA	NA	NA	NA	1	NA	NA	NA	NA	NA	NA	NA	NA	NA	12	NA	NA	NA	NA	NA	NA	NA	NA	13
chr7	151478237	151483627	chr7:151478237-151483627|-		5390	352	PRKAG2	4	NA	NA	2	NA	NA	2	1	NA	1	NA	NA	NA	NA	2	NA	NA	NA	NA	NA	NA	1	NA	NA	NA	NA	13
chr7	80275403	80303463	chr7:80275403-80303463|+	+	28060	1602	CD36	NA	NA	7	NA	NA	NA	NA	NA	6	NA	NA	NA	NA	NA	NA	NA	NA	NA	NA	NA	NA	NA	NA	NA	NA	NA	13
chr7	87835724	87838700	chr7:87835724-87838700|+	+	2976	NA	NA	NA	2	NA	NA	NA	NA	NA	2	NA	NA	NA	NA	NA	NA	2	NA	3	4	NA	NA	NA	NA	NA	NA	NA	NA	13
chr9	79318252	79328637	chr9:79318252-79328637|-		10385	7520	PRUNE2	2	1	NA	NA	NA	3	2	NA	NA	NA	NA	3	NA	NA	NA	NA	NA	NA	NA	NA	NA	NA	1	NA	1	NA	13
chrX	128687212	128688423	chrX:128687212-128688423|+	+	1211	NA	NA	3	NA	1	1	4	NA	NA	1	NA	NA	1	NA	1	NA	NA	NA	NA	NA	NA	NA	NA	1	NA	NA	NA	NA	13
chr1	207101961	207102064	chr1:207101961-207102064|+	+	103	NA	NA	NA	NA	NA	NA	NA	3	NA	2	NA	NA	NA	1	NA	NA	NA	NA	NA	4	NA	NA	1	1	NA	NA	NA	NA	12
chr10	29801663	29821101	chr10:29801663-29821101|-		19438	1678	SVIL	NA	1	3	NA	NA	NA	NA	5	2	NA	NA	NA	NA	NA	NA	NA	NA	1	NA	NA	NA	NA	NA	NA	NA	NA	12
chr10	71144551	71161031	chr10:71144551-71161031|+	+	16480	NA	NA	NA	1	7	NA	NA	NA	NA	NA	4	NA	NA	NA	NA	NA	NA	NA	NA	NA	NA	NA	NA	NA	NA	NA	NA	NA	12
chr11	62288240	62288378	chr11:62288240-62288378|-		138	NA	NA	NA	1	NA	NA	NA	NA	NA	2	NA	NA	NA	NA	NA	NA	NA	NA	NA	5	NA	NA	NA	1	1	NA	2	NA	12
chr12	103245464	103246728	chr12:103245464-103246728|-		1264	206	PAH	NA	NA	NA	3	NA	NA	NA	NA	NA	5	NA	NA	NA	NA	NA	NA	NA	NA	NA	NA	NA	2	NA	2	NA	NA	12
chr12	49522568	49579620	chr12:49522568-49579620|-		57052	NA	NA	NA	NA	NA	1	NA	NA	NA	NA	NA	NA	NA	NA	6	NA	NA	NA	NA	NA	NA	NA	NA	NA	NA	2	NA	3	12
chr12	6030205	6031970	chr12:6030205-6031970|-		1765	512	ANO2	NA	NA	3	NA	NA	NA	NA	NA	2	NA	NA	NA	NA	NA	1	4	NA	NA	NA	NA	NA	NA	2	NA	NA	NA	12
chr14	94848928	94849046	chr14:94848928-94849046|-		118	NA	NA	NA	NA	NA	5	NA	NA	NA	NA	NA	2	NA	NA	NA	NA	NA	NA	NA	NA	NA	NA	1	4	NA	NA	NA	NA	12
chr16	15820704	15820911	chr16:15820704-15820911|-		207	207	MYH11	NA	NA	NA	NA	1	6	NA	3	NA	NA	NA	1	NA	NA	NA	NA	NA	1	NA	NA	NA	NA	NA	NA	NA	NA	12
chr17	17750952	17754266	chr17:17750952-17754266|-		3314	NA	NA	NA	2	2	NA	NA	NA	NA	5	1	NA	NA	2	NA	NA	NA	NA	NA	NA	NA	NA	NA	NA	NA	NA	NA	NA	12
chr17	33495079	33495704	chr17:33495079-33495704|+	+	625	NA	NA	NA	NA	7	NA	NA	NA	NA	NA	5	NA	NA	NA	NA	NA	NA	NA	NA	NA	NA	NA	NA	NA	NA	NA	NA	NA	12
chr19	11356238	11356554	chr19:11356238-11356554|-		316	217	DOCK6	NA	NA	1	NA	1	1	NA	NA	NA	NA	2	NA	NA	NA	NA	NA	2	NA	NA	1	2	NA	2	NA	NA	NA	12
chr2	179542851	179554623	chr2:179542851-179554623|-		11772	2232	TTN	NA	NA	7	NA	NA	NA	NA	NA	5	NA	NA	NA	NA	NA	NA	NA	NA	NA	NA	NA	NA	NA	NA	NA	NA	NA	12
chr2	230638812	230653656	chr2:230638812-230653656|-		14844	999	TRIP12	4	NA	NA	NA	1	NA	4	NA	NA	NA	NA	NA	NA	1	NA	NA	NA	1	NA	NA	1	NA	NA	NA	NA	NA	12
chr22	22764527	22786716	chr22:22764527-22786716|-		22189	NA	NA	NA	NA	NA	NA	1	1	NA	NA	NA	NA	3	NA	NA	NA	NA	NA	NA	NA	2	5	NA	NA	NA	NA	NA	NA	12
chr4	75937634	75938360	chr4:75937634-75938360|+	+	726	726	PARM1	3	NA	1	NA	NA	NA	NA	NA	2	NA	NA	NA	NA	NA	1	2	NA	1	NA	NA	NA	NA	NA	2	NA	NA	12
chr6	32487322	32549509	chr6:32487322-32549509|-		62187	NA	NA	NA	NA	NA	NA	NA	NA	NA	NA	NA	NA	7	NA	NA	NA	1	1	NA	NA	NA	NA	NA	2	NA	1	NA	NA	12
chr6	54001512	54034370	chr6:54001512-54034370|+	+	32858	1899	MLIP	4	NA	3	NA	NA	NA	NA	NA	5	NA	NA	NA	NA	NA	NA	NA	NA	NA	NA	NA	NA	NA	NA	NA	NA	NA	12
chr6	54001512	54095715	chr6:54001512-54095715|+	+	94203	2277	MLIP	NA	NA	6	NA	NA	NA	NA	NA	6	NA	NA	NA	NA	NA	NA	NA	NA	NA	NA	NA	NA	NA	NA	NA	NA	NA	12
chr7	100635621	100638786	chr7:100635621-100638786|-		3165	NA	NA	NA	1	NA	NA	NA	NA	NA	3	NA	NA	NA	NA	NA	NA	NA	NA	1	7	NA	NA	NA	NA	NA	NA	NA	NA	12
chr7	115750761	115752092	chr7:115750761-115752092|-		1331	266	TFEC	1	NA	NA	NA	1	1	1	NA	NA	NA	2	1	NA	NA	3	NA	NA	NA	NA	NA	2	NA	NA	NA	NA	NA	12
chrX	139866621	139866758	chrX:139866621-139866758|+	+	137	NA	NA	5	NA	NA	NA	NA	NA	6	NA	NA	NA	1	NA	NA	NA	NA	NA	NA	NA	NA	NA	NA	NA	NA	NA	NA	NA	12
chr1	14095612	14109326	chr1:14095612-14109326|+	+	13714	4581	PRDM2	NA	NA	2	1	1	1	NA	NA	NA	1	2	NA	1	NA	NA	NA	NA	NA	NA	NA	1	NA	NA	NA	NA	1	11
chr1	223233646	223236847	chr1:223233646-223236847|+	+	3201	NA	NA	NA	NA	6	NA	2	NA	NA	NA	3	NA	NA	NA	NA	NA	NA	NA	NA	NA	NA	NA	NA	NA	NA	NA	NA	NA	11
chr10	88476083	88478604	chr10:88476083-88478604|+	+	2521	747	LDB3	NA	NA	6	NA	NA	NA	NA	1	3	NA	NA	1	NA	NA	NA	NA	NA	NA	NA	NA	NA	NA	NA	NA	NA	NA	11
chr11	62288355	62288535	chr11:62288355-62288535|-		180	NA	NA	1	NA	2	NA	NA	1	NA	NA	2	NA	1	1	NA	NA	1	NA	NA	NA	NA	NA	NA	NA	NA	NA	NA	2	11
chr15	57743697	57746016	chr15:57743697-57746016|+	+	2319	387	CGNL1	NA	NA	NA	3	2	NA	NA	NA	NA	NA	2	NA	NA	NA	NA	1	NA	NA	NA	NA	NA	1	NA	2	NA	NA	11
chr18	10759479	10773627	chr18:10759479-10773627|-		14148	1190	PIEZO2	7	NA	NA	NA	NA	NA	4	NA	NA	NA	NA	NA	NA	NA	NA	NA	NA	NA	NA	NA	NA	NA	NA	NA	NA	NA	11
chr18	29648260	29672849	chr18:29648260-29672849|+	+	24589	NA	NA	NA	NA	NA	NA	NA	NA	NA	NA	NA	NA	NA	NA	NA	NA	NA	NA	4	6	NA	NA	1	NA	NA	NA	NA	NA	11
chr18	34261398	34310767	chr18:34261398-34310767|+	+	49369	1741	FHOD3	NA	NA	7	NA	NA	NA	NA	NA	4	NA	NA	NA	NA	NA	NA	NA	NA	NA	NA	NA	NA	NA	NA	NA	NA	NA	11
chr19	27732685	27738463	chr19:27732685-27738463|-		5778	NA	NA	NA	NA	NA	NA	NA	NA	NA	NA	NA	5	NA	NA	NA	NA	NA	NA	NA	NA	2	NA	4	NA	NA	NA	NA	NA	11
chr19	4511522	4512215	chr19:4511522-4512215|-		693	NA	NA	NA	NA	4	NA	NA	NA	NA	2	NA	NA	NA	NA	NA	1	NA	4	NA	NA	NA	NA	NA	NA	NA	NA	NA	NA	11
chr2	179534944	179547630	chr2:179534944-179547630|-		12686	2499	TTN	NA	NA	4	NA	NA	NA	NA	NA	7	NA	NA	NA	NA	NA	NA	NA	NA	NA	NA	NA	NA	NA	NA	NA	NA	NA	11
chr2	201462119	201470351	chr2:201462119-201470351|+	+	8232	707	AOX1	NA	NA	NA	4	NA	NA	NA	NA	NA	2	NA	NA	NA	NA	NA	NA	NA	NA	NA	NA	NA	4	NA	1	NA	NA	11
chr20	37197579	37197715	chr20:37197579-37197715|+	+	136	NA	NA	NA	NA	NA	NA	1	NA	NA	NA	NA	NA	NA	NA	NA	NA	NA	NA	NA	6	1	NA	NA	NA	2	NA	1	NA	11
chr21	42860320	42861520	chr21:42860320-42861520|-		1200	207	TMPRSS2	NA	1	NA	NA	NA	NA	NA	NA	NA	NA	NA	1	2	NA	NA	NA	NA	NA	1	3	1	NA	NA	NA	NA	2	11
chr22	22677018	22681754	chr22:22677018-22681754|+	+	4736	NA	NA	NA	NA	NA	NA	NA	NA	NA	NA	NA	NA	NA	NA	NA	NA	NA	NA	NA	11	NA	NA	NA	NA	NA	NA	NA	NA	11
chr3	186449333	186450463	chr3:186449333-186450463|+	+	1130	258	KNG1	NA	NA	NA	3	NA	NA	NA	NA	NA	3	NA	NA	NA	NA	NA	NA	NA	NA	NA	NA	NA	5	NA	NA	NA	NA	11
chr4	110862101	110866431	chr4:110862101-110866431|+	+	4330	813	EGF	NA	NA	1	NA	NA	NA	3	NA	3	NA	NA	NA	NA	NA	NA	NA	1	NA	NA	NA	NA	NA	1	2	NA	NA	11
chr4	155507442	155507598	chr4:155507442-155507598|+	+	156	NA	NA	NA	NA	NA	2	NA	NA	NA	NA	NA	2	NA	NA	NA	NA	NA	NA	NA	NA	NA	NA	NA	7	NA	NA	NA	NA	11
chr4	155507504	155507621	chr4:155507504-155507621|+	+	117	NA	NA	NA	NA	NA	1	NA	NA	NA	NA	NA	NA	NA	NA	NA	NA	NA	NA	NA	NA	NA	NA	2	8	NA	NA	NA	NA	11
chr4	186547985	186570810	chr4:186547985-186570810|-		22825	843	SORBS2	NA	NA	NA	1	1	1	NA	NA	1	NA	1	1	NA	NA	NA	NA	NA	NA	NA	NA	NA	2	NA	2	1	NA	11
chr6	51695658	51752043	chr6:51695658-51752043|-		56385	1306	PKHD1	NA	NA	NA	NA	NA	NA	NA	NA	NA	NA	NA	NA	NA	NA	NA	NA	NA	NA	NA	NA	NA	NA	9	2	NA	NA	11
chr6	52616374	52656778	chr6:52616374-52656778|-		40404	NA	NA	NA	NA	NA	NA	NA	NA	NA	NA	NA	NA	NA	NA	NA	NA	NA	NA	NA	NA	NA	NA	11	NA	NA	NA	NA	NA	11
chr6	52617651	52657785	chr6:52617651-52657785|-		40134	NA	NA	NA	NA	NA	NA	NA	NA	NA	NA	NA	NA	NA	NA	NA	NA	NA	NA	NA	NA	NA	NA	NA	NA	1	10	NA	NA	11
chr6	53986244	53989663	chr6:53986244-53989663|+	+	3419	549	MLIP	NA	NA	3	3	NA	NA	NA	NA	NA	1	NA	NA	NA	NA	NA	NA	NA	NA	NA	NA	2	2	NA	NA	NA	NA	11
chr9	114549072	114550227	chr9:114549072-114550227|+	+	1155	NA	NA	3	2	NA	NA	NA	NA	NA	NA	1	NA	3	2	NA	NA	NA	NA	NA	NA	NA	NA	NA	NA	NA	NA	NA	NA	11
chr9	99083279	99084362	chr9:99083279-99084362|-		1083	427	SLC35D2	NA	NA	3	NA	NA	NA	NA	NA	2	NA	NA	NA	NA	2	2	1	1	NA	NA	NA	NA	NA	NA	NA	NA	NA	11
chrX	139865364	139865473	chrX:139865364-139865473|+	+	109	NA	NA	4	NA	NA	NA	NA	NA	4	NA	NA	NA	NA	NA	NA	NA	2	NA	1	NA	NA	NA	NA	NA	NA	NA	NA	NA	11
chrX	139865419	139865527	chrX:139865419-139865527|+	+	108	NA	NA	3	NA	1	NA	NA	NA	4	NA	1	NA	NA	NA	NA	NA	2	NA	NA	NA	NA	NA	NA	NA	NA	NA	NA	NA	11
chr10	96602593	96609815	chr10:96602593-96609815|+	+	7222	330	CYP2C19	NA	NA	NA	5	NA	NA	NA	NA	NA	2	NA	NA	NA	NA	NA	NA	NA	NA	NA	NA	NA	3	NA	NA	NA	NA	10
chr10	96818091	96827448	chr10:96818091-96827448|-		9357	822	CYP2C8	NA	NA	NA	5	NA	NA	NA	NA	NA	3	NA	NA	NA	NA	NA	NA	NA	NA	NA	NA	NA	2	NA	NA	NA	NA	10
chr11	116703603	116703723	chr11:116703603-116703723|-		120	NA	NA	NA	NA	NA	NA	NA	NA	NA	NA	NA	3	NA	NA	NA	NA	NA	NA	NA	NA	NA	NA	3	4	NA	NA	NA	NA	10
chr11	1222133	1222255	chr11:1222133-1222255|-		122	NA	NA	NA	NA	NA	NA	NA	5	NA	NA	NA	NA	NA	1	NA	NA	NA	NA	1	NA	1	2	NA	NA	NA	NA	NA	NA	10
chr11	12518004	12534907	chr11:12518004-12534907|+	+	16903	398	PARVA	NA	4	NA	NA	NA	1	NA	4	NA	NA	NA	1	NA	NA	NA	NA	NA	NA	NA	NA	NA	NA	NA	NA	NA	NA	10
chr11	62285373	62285565	chr11:62285373-62285565|+	+	192	NA	NA	1	1	NA	NA	1	NA	NA	1	NA	NA	NA	NA	NA	NA	NA	1	NA	2	NA	NA	1	NA	NA	NA	1	1	10
chr11	68205913	68206150	chr11:68205913-68206150|+	+	237	237	LRP5	NA	3	NA	NA	NA	1	NA	5	NA	NA	NA	1	NA	NA	NA	NA	NA	NA	NA	NA	NA	NA	NA	NA	NA	NA	10
chr12	2365055	2365175	chr12:2365055-2365175|-		120	NA	NA	NA	NA	5	2	NA	NA	NA	NA	NA	NA	NA	NA	NA	NA	NA	NA	3	NA	NA	NA	NA	NA	NA	NA	NA	NA	10
chr14	50320492	50329427	chr14:50320492-50329427|+	+	8935	NA	NA	NA	NA	NA	NA	NA	NA	NA	NA	NA	NA	NA	NA	NA	NA	NA	NA	NA	NA	NA	NA	10	NA	NA	NA	NA	NA	10
chr19	18258252	18258434	chr19:18258252-18258434|+	+	182	182	MAST3	NA	NA	NA	NA	NA	NA	NA	1	NA	NA	NA	NA	NA	2	1	NA	NA	NA	1	NA	3	NA	2	NA	NA	NA	10
chr19	53941463	53978826	chr19:53941463-53978826|+	+	37363	NA	NA	NA	NA	NA	NA	NA	NA	NA	NA	NA	NA	NA	NA	1	NA	NA	NA	NA	NA	NA	NA	NA	NA	NA	NA	6	3	10
chr19	8616623	8618321	chr19:8616623-8618321|-		1698	445	MYO1F	NA	NA	NA	NA	4	NA	NA	NA	NA	NA	3	NA	NA	NA	NA	NA	NA	2	NA	NA	NA	1	NA	NA	NA	NA	10
chr19	8618022	8618321	chr19:8618022-8618321|-		299	178	MYO1F	NA	1	NA	NA	2	NA	NA	NA	NA	NA	2	NA	NA	NA	NA	NA	NA	NA	1	NA	3	NA	NA	1	NA	NA	10
chr2	179538359	179547630	chr2:179538359-179547630|-		9271	1899	TTN	NA	NA	6	NA	NA	NA	NA	NA	4	NA	NA	NA	NA	NA	NA	NA	NA	NA	NA	NA	NA	NA	NA	NA	NA	NA	10
chr2	179542851	179586861	chr2:179542851-179586861|-		44010	11466	TTN	NA	NA	7	NA	NA	NA	NA	NA	3	NA	NA	NA	NA	NA	NA	NA	NA	NA	NA	NA	NA	NA	NA	NA	NA	NA	10
chr2	179542851	179592098	chr2:179542851-179592098|-		49247	14001	TTN	NA	NA	4	NA	NA	NA	NA	NA	6	NA	NA	NA	NA	NA	NA	NA	NA	NA	NA	NA	NA	NA	NA	NA	NA	NA	10
chr2	89156742	89156855	chr2:89156742-89156855|+	+	113	NA	NA	NA	2	NA	NA	NA	NA	NA	1	NA	NA	1	NA	NA	NA	NA	NA	NA	1	NA	2	NA	3	NA	NA	NA	NA	10
chr22	22922468	23006988	chr22:22922468-23006988|+	+	84520	NA	NA	NA	NA	NA	NA	NA	6	NA	NA	NA	NA	NA	4	NA	NA	NA	NA	NA	NA	NA	NA	NA	NA	NA	NA	NA	NA	10
chr22	23040765	23077436	chr22:23040765-23077436|+	+	36671	NA	NA	NA	NA	NA	NA	NA	NA	NA	NA	NA	NA	NA	NA	NA	NA	9	NA	NA	NA	NA	1	NA	NA	NA	NA	NA	NA	10
chr3	12458202	12458653	chr3:12458202-12458653|+	+	451	451	PPARG	NA	1	NA	NA	1	NA	NA	NA	1	NA	1	NA	NA	NA	NA	1	NA	2	NA	NA	NA	NA	3	NA	NA	NA	10
chr3	20112855	20113951	chr3:20112855-20113951|+	+	1096	NA	NA	NA	NA	NA	NA	3	1	NA	NA	NA	NA	4	NA	1	NA	1	NA	NA	NA	NA	NA	NA	NA	NA	NA	NA	NA	10
chr4	47765395	47788942	chr4:47765395-47788942|-		23547	409	CORIN	NA	NA	4	NA	NA	NA	NA	NA	5	NA	NA	NA	NA	NA	NA	NA	NA	NA	NA	NA	1	NA	NA	NA	NA	NA	10
chr4	74270843	74272439	chr4:74270843-74272439|+	+	1596	NA	NA	NA	NA	NA	4	NA	NA	NA	NA	NA	6	NA	NA	NA	NA	NA	NA	NA	NA	NA	NA	NA	NA	NA	NA	NA	NA	10
chr6	129687363	129725104	chr6:129687363-129725104|+	+	37741	1148	LAMA2	NA	NA	7	NA	1	NA	NA	NA	2	NA	NA	NA	NA	NA	NA	NA	NA	NA	NA	NA	NA	NA	NA	NA	NA	NA	10
chr6	161157918	161162449	chr6:161157918-161162449|+	+	4531	444	PLG	NA	NA	NA	3	NA	NA	NA	NA	NA	1	NA	NA	NA	NA	NA	NA	NA	NA	NA	NA	1	5	NA	NA	NA	NA	10
chr6	32497976	32557494	chr6:32497976-32557494|-		59518	NA	NA	NA	NA	NA	NA	NA	NA	NA	NA	NA	NA	NA	NA	NA	NA	NA	NA	NA	NA	NA	NA	NA	10	NA	NA	NA	NA	10
chr6	35279990	35280549	chr6:35279990-35280549|+	+	559	NA	NA	NA	NA	NA	NA	1	NA	NA	NA	NA	NA	1	NA	NA	NA	5	2	NA	NA	NA	NA	1	NA	NA	NA	NA	NA	10
chr6	51637499	51695787	chr6:51637499-51695787|-		58288	469	PKHD1	NA	NA	NA	1	NA	NA	NA	NA	NA	NA	NA	NA	NA	NA	NA	NA	NA	NA	NA	NA	NA	1	8	NA	NA	NA	10
chr6	53986244	54034370	chr6:53986244-54034370|+	+	48126	2448	MLIP	NA	NA	NA	4	NA	NA	NA	NA	NA	3	NA	NA	NA	NA	NA	NA	NA	NA	NA	NA	3	NA	NA	NA	NA	NA	10
chr6	54001512	54013925	chr6:54001512-54013925|+	+	12413	1644	MLIP	4	NA	2	NA	NA	NA	4	NA	NA	NA	NA	NA	NA	NA	NA	NA	NA	NA	NA	NA	NA	NA	NA	NA	NA	NA	10
chr7	138954139	138969320	chr7:138954139-138969320|+	+	15181	2203	UBN2	2	NA	1	NA	NA	NA	1	NA	2	NA	NA	NA	NA	1	NA	NA	2	NA	NA	NA	NA	NA	NA	NA	NA	1	10
chr7	80285855	80295805	chr7:80285855-80295805|+	+	9950	628	CD36	NA	1	5	NA	NA	NA	NA	NA	3	NA	NA	NA	NA	NA	NA	1	NA	NA	NA	NA	NA	NA	NA	NA	NA	NA	10
chr8	37720254	37735069	chr8:37720254-37735069|-		14815	NA	NA	NA	NA	4	NA	NA	NA	NA	1	1	NA	NA	NA	NA	NA	1	NA	NA	NA	2	NA	1	NA	NA	NA	NA	NA	10
chr9	112704965	112705661	chr9:112704965-112705661|+	+	696	696	PALM2-AKAP2	NA	1	6	NA	NA	NA	NA	NA	3	NA	NA	NA	NA	NA	NA	NA	NA	NA	NA	NA	NA	NA	NA	NA	NA	NA	10
chr9	13986368	14018326	chr9:13986368-14018326|-		31958	NA	NA	NA	NA	7	NA	NA	NA	NA	NA	3	NA	NA	NA	NA	NA	NA	NA	NA	NA	NA	NA	NA	NA	NA	NA	NA	NA	10
chr9	5920543	5923309	chr9:5920543-5923309|-		2766	NA	NA	NA	1	NA	NA	NA	NA	NA	1	NA	NA	3	NA	NA	NA	NA	NA	NA	2	NA	1	NA	NA	NA	NA	1	1	10
chrX	145997907	146036693	chrX:145997907-146036693|+	+	38786	NA	NA	6	NA	NA	NA	NA	NA	4	NA	NA	NA	NA	NA	NA	NA	NA	NA	NA	NA	NA	NA	NA	NA	NA	NA	NA	NA	10
chr1	152305058	152313686	chr1:152305058-152313686|+	+	8628	492	AK056431	NA	NA	5	NA	NA	NA	NA	NA	4	NA	NA	NA	NA	NA	NA	NA	NA	NA	NA	NA	NA	NA	NA	NA	NA	NA	9
chr1	237538016	237586548	chr1:237538016-237586548|+	+	48532	621	RYR2	NA	NA	3	NA	1	NA	NA	NA	4	NA	1	NA	NA	NA	NA	NA	NA	NA	NA	NA	NA	NA	NA	NA	NA	NA	9
chr10	95353710	95360223	chr10:95353710-95360223|+	+	6513	NA	NA	NA	NA	NA	2	NA	NA	NA	NA	NA	3	NA	NA	NA	NA	NA	1	NA	NA	NA	NA	1	2	NA	NA	NA	NA	9
chr11	1017326	1017998	chr11:1017326-1017998|+	+	672	NA	NA	NA	NA	NA	NA	NA	NA	NA	NA	NA	NA	NA	9	NA	NA	NA	NA	NA	NA	NA	NA	NA	NA	NA	NA	NA	NA	9
chr11	129979323	129992408	chr11:129979323-129992408|+	+	13085	817	APLP2	NA	NA	NA	1	NA	NA	NA	NA	NA	1	NA	NA	1	NA	NA	NA	1	1	NA	NA	NA	NA	NA	NA	3	1	9
chr11	47380394	47397283	chr11:47380394-47397283|-		16889	451	SPI1	NA	NA	NA	NA	2	NA	NA	NA	1	NA	NA	NA	NA	NA	4	NA	NA	NA	NA	1	NA	1	NA	NA	NA	NA	9
chr11	62297472	62297582	chr11:62297472-62297582|-		110	NA	NA	NA	1	NA	NA	NA	NA	NA	NA	NA	NA	NA	NA	NA	NA	NA	5	2	1	NA	NA	NA	NA	NA	NA	NA	NA	9
chr12	109696072	109696913	chr12:109696072-109696913|+	+	841	233	ACACB	NA	NA	NA	NA	2	NA	NA	NA	NA	NA	1	NA	NA	NA	NA	3	NA	NA	1	NA	NA	2	NA	NA	NA	NA	9
chr12	91069069	91073722	chr12:91069069-91073722|+	+	4653	NA	NA	5	NA	1	NA	NA	NA	3	NA	NA	NA	NA	NA	NA	NA	NA	NA	NA	NA	NA	NA	NA	NA	NA	NA	NA	NA	9
chr13	41133645	41219623	chr13:41133645-41219623|-		85978	NA	NA	NA	NA	NA	NA	NA	2	NA	NA	2	NA	NA	1	NA	2	NA	NA	NA	NA	2	NA	NA	NA	NA	NA	NA	NA	9
chr13	43500471	43538275	chr13:43500471-43538275|-		37804	326	EPSTI1	NA	NA	1	NA	NA	NA	NA	NA	1	NA	NA	NA	NA	NA	5	2	NA	NA	NA	NA	NA	NA	NA	NA	NA	NA	9
chr15	39885597	39885710	chr15:39885597-39885710|+	+	113	NA	NA	NA	NA	2	NA	NA	1	NA	NA	2	NA	NA	NA	NA	NA	1	1	NA	2	NA	NA	NA	NA	NA	NA	NA	NA	9
chr18	34359410	34360169	chr18:34359410-34360169|+	+	759	NA	NA	NA	NA	6	NA	NA	NA	NA	NA	3	NA	NA	NA	NA	NA	NA	NA	NA	NA	NA	NA	NA	NA	NA	NA	NA	NA	9
chr18	43319127	43319627	chr18:43319127-43319627|+	+	500	283	SLC14A1	NA	NA	NA	NA	NA	NA	NA	NA	NA	NA	NA	NA	7	NA	NA	NA	NA	NA	NA	NA	NA	NA	NA	NA	1	1	9
chr19	9004868	9006766	chr19:9004868-9006766|-		1898	468	MUC16	NA	NA	NA	NA	NA	NA	NA	NA	NA	NA	NA	NA	NA	NA	9	NA	NA	NA	NA	NA	NA	NA	NA	NA	NA	NA	9
chr2	179554539	179585929	chr2:179554539-179585929|-		31390	9030	TTN	NA	NA	4	NA	NA	NA	NA	NA	5	NA	NA	NA	NA	NA	NA	NA	NA	NA	NA	NA	NA	NA	NA	NA	NA	NA	9
chr2	179602808	179669382	chr2:179602808-179669382|-		66574	14384	TTN	NA	NA	5	NA	NA	NA	NA	NA	4	NA	NA	NA	NA	NA	NA	NA	NA	NA	NA	NA	NA	NA	NA	NA	NA	NA	9
chr2	211481146	211481265	chr2:211481146-211481265|+	+	119	119	CPS1	NA	NA	NA	6	NA	NA	NA	NA	NA	3	NA	NA	NA	NA	NA	NA	NA	NA	NA	NA	NA	NA	NA	NA	NA	NA	9
chr2	220284826	220285068	chr2:220284826-220285068|+	+	242	NA	NA	NA	NA	3	NA	NA	2	NA	NA	3	NA	NA	1	NA	NA	NA	NA	NA	NA	NA	NA	NA	NA	NA	NA	NA	NA	9
chr2	238647874	238666191	chr2:238647874-238666191|+	+	18317	669	LRRFIP1	NA	NA	2	NA	NA	NA	NA	NA	7	NA	NA	NA	NA	NA	NA	NA	NA	NA	NA	NA	NA	NA	NA	NA	NA	NA	9
chr2	2840690	2842797	chr2:2840690-2842797|-		2107	NA	NA	3	NA	NA	NA	NA	NA	6	NA	NA	NA	NA	NA	NA	NA	NA	NA	NA	NA	NA	NA	NA	NA	NA	NA	NA	NA	9
chr2	48807725	48809702	chr2:48807725-48809702|+	+	1977	1977	STON1	NA	1	NA	NA	3	NA	1	1	NA	NA	NA	NA	1	NA	NA	1	NA	NA	NA	NA	NA	NA	NA	NA	NA	1	9
chr2	85554123	85554249	chr2:85554123-85554249|+	+	126	NA	NA	3	2	NA	NA	NA	NA	1	NA	NA	NA	NA	NA	NA	NA	NA	NA	NA	1	NA	NA	NA	1	NA	1	NA	NA	9
chr22	43267366	43267475	chr22:43267366-43267475|-		109	NA	NA	NA	NA	NA	NA	1	NA	NA	NA	NA	NA	1	NA	NA	NA	3	NA	NA	1	NA	1	1	1	NA	NA	NA	NA	9
chr3	176819841	176819967	chr3:176819841-176819967|-		126	NA	NA	NA	NA	NA	2	NA	NA	NA	NA	NA	2	NA	NA	NA	NA	NA	NA	NA	NA	NA	NA	2	NA	NA	NA	3	NA	9
chr4	109669160	109677648	chr4:109669160-109677648|-		8488	747	AGXT2L1	4	NA	NA	NA	NA	NA	4	NA	1	NA	NA	NA	NA	NA	NA	NA	NA	NA	NA	NA	NA	NA	NA	NA	NA	NA	9
chr4	155507459	155507575	chr4:155507459-155507575|+	+	116	NA	NA	NA	NA	NA	4	NA	NA	NA	NA	NA	2	NA	NA	NA	NA	NA	NA	NA	NA	NA	NA	1	2	NA	NA	NA	NA	9
chr4	169589340	169633074	chr4:169589340-169633074|+	+	43734	1056	PALLD	NA	NA	3	NA	NA	NA	NA	NA	6	NA	NA	NA	NA	NA	NA	NA	NA	NA	NA	NA	NA	NA	NA	NA	NA	NA	9
chr6	31783404	31795600	chr6:31783404-31795600|-		12196	NA	NA	NA	NA	2	1	3	NA	NA	NA	NA	NA	2	1	NA	NA	NA	NA	NA	NA	NA	NA	NA	NA	NA	NA	NA	NA	9
chr6	34494019	34499564	chr6:34494019-34499564|+	+	5545	1288	PACSIN1	5	NA	NA	NA	NA	NA	4	NA	NA	NA	NA	NA	NA	NA	NA	NA	NA	NA	NA	NA	NA	NA	NA	NA	NA	NA	9
chr6	47494363	47522502	chr6:47494363-47522502|+	+	28139	NA	NA	1	NA	1	NA	NA	NA	NA	NA	2	NA	NA	NA	1	NA	NA	NA	NA	NA	NA	NA	NA	1	3	NA	NA	NA	9
chr6	51732660	51752043	chr6:51732660-51752043|-		19383	737	PKHD1	NA	NA	NA	NA	NA	NA	NA	NA	NA	NA	NA	NA	NA	NA	NA	NA	NA	NA	NA	NA	NA	1	6	2	NA	NA	9
chr6	52608391	52659064	chr6:52608391-52659064|-		50673	NA	NA	NA	NA	NA	NA	NA	NA	NA	NA	NA	NA	NA	NA	NA	NA	NA	NA	NA	NA	NA	NA	9	NA	NA	NA	NA	NA	9
chr6	7899808	7904956	chr6:7899808-7904956|-		5148	256	TXNDC5	NA	1	NA	NA	NA	1	NA	2	NA	NA	NA	NA	NA	NA	2	NA	NA	NA	1	NA	NA	2	NA	NA	NA	NA	9
chr7	142459624	142480068	chr7:142459624-142480068|+	+	20444	NA	NA	NA	NA	NA	NA	NA	6	NA	NA	3	NA	NA	NA	NA	NA	NA	NA	NA	NA	NA	NA	NA	NA	NA	NA	NA	NA	9
chr7	21882161	21894073	chr7:21882161-21894073|+	+	11912	511	DNAH11	NA	NA	NA	NA	1	NA	NA	NA	NA	NA	1	NA	NA	NA	NA	NA	NA	NA	NA	NA	NA	NA	7	NA	NA	NA	9
chr7	26232114	26237352	chr7:26232114-26237352|-		5238	1041	HNRNPA2B1	1	NA	1	NA	1	NA	NA	NA	1	2	1	NA	NA	NA	1	NA	NA	NA	NA	NA	1	NA	NA	NA	NA	NA	9
chr9	117086022	117092793	chr9:117086022-117092793|-		6771	NA	NA	NA	NA	NA	4	NA	NA	NA	NA	NA	NA	NA	NA	NA	NA	NA	NA	NA	NA	NA	NA	3	2	NA	NA	NA	NA	9
chrX	139865419	139865636	chrX:139865419-139865636|+	+	217	NA	NA	5	NA	NA	NA	NA	NA	4	NA	NA	NA	NA	NA	NA	NA	NA	NA	NA	NA	NA	NA	NA	NA	NA	NA	NA	NA	9
chrX	139865746	139865879	chrX:139865746-139865879|+	+	133	NA	NA	6	NA	NA	NA	NA	NA	3	NA	NA	NA	NA	NA	NA	NA	NA	NA	NA	NA	NA	NA	NA	NA	NA	NA	NA	NA	9
chrX	139865824	139865935	chrX:139865824-139865935|+	+	111	NA	NA	5	NA	NA	NA	NA	NA	3	NA	NA	NA	NA	NA	NA	NA	NA	1	NA	NA	NA	NA	NA	NA	NA	NA	NA	NA	9
chrX	139865879	139866008	chrX:139865879-139866008|+	+	129	NA	NA	4	NA	NA	NA	NA	NA	5	NA	NA	NA	NA	NA	NA	NA	NA	NA	NA	NA	NA	NA	NA	NA	NA	NA	NA	NA	9
chrX	2793850	2799265	chrX:2793850-2799265|+	+	5415	NA	NA	1	NA	NA	1	NA	NA	1	NA	NA	3	NA	NA	NA	NA	NA	1	NA	NA	1	NA	NA	NA	NA	1	NA	NA	9
chrX	50338697	50351184	chrX:50338697-50351184|-		12487	2522	SHROOM4	2	NA	2	NA	NA	NA	NA	NA	2	NA	1	NA	NA	NA	1	NA	NA	NA	NA	NA	1	NA	NA	NA	NA	NA	9
chr1	240351506	240374535	chr1:240351506-240374535|+	+	23029	2135	FMN2	6	NA	NA	NA	NA	NA	2	NA	NA	NA	NA	NA	NA	NA	NA	NA	NA	NA	NA	NA	NA	NA	NA	NA	NA	NA	8
chr1	24077334	24079008	chr1:24077334-24079008|+	+	1674	1298	TCEB3	NA	NA	1	2	1	1	NA	NA	NA	NA	1	1	NA	NA	NA	NA	NA	NA	NA	NA	NA	1	NA	NA	NA	NA	8
chr10	123842161	123848106	chr10:123842161-123848106|+	+	5945	5427	TACC2	NA	1	5	NA	NA	NA	NA	NA	2	NA	NA	NA	NA	NA	NA	NA	NA	NA	NA	NA	NA	NA	NA	NA	NA	NA	8
chr10	15590453	15634303	chr10:15590453-15634303|-		43850	669	ITGA8	NA	NA	1	NA	NA	NA	NA	NA	NA	NA	4	NA	NA	2	NA	1	NA	NA	NA	NA	NA	NA	NA	NA	NA	NA	8
chr10	24816864	24825822	chr10:24816864-24825822|+	+	8958	636	KIAA1217	NA	NA	NA	1	NA	NA	NA	NA	NA	1	NA	NA	NA	NA	NA	4	NA	NA	NA	NA	NA	1	NA	NA	NA	1	8
chr10	98411004	98416691	chr10:98411004-98416691|-		5687	558	PIK3AP1	NA	NA	NA	3	NA	NA	NA	NA	NA	NA	NA	NA	NA	NA	1	NA	NA	NA	NA	NA	1	1	NA	2	NA	NA	8
chr12	106445054	106453192	chr12:106445054-106453192|-		8138	NA	NA	3	1	NA	NA	NA	NA	NA	NA	NA	NA	NA	NA	4	NA	NA	NA	NA	NA	NA	NA	NA	NA	NA	NA	NA	NA	8
chr12	21445097	21459922	chr12:21445097-21459922|-		14825	1275	SLCO1A2	3	NA	NA	NA	NA	NA	5	NA	NA	NA	NA	NA	NA	NA	NA	NA	NA	NA	NA	NA	NA	NA	NA	NA	NA	NA	8
chr14	106692078	106721319	chr14:106692078-106721319|-		29241	NA	NA	NA	NA	NA	NA	NA	5	NA	NA	NA	NA	NA	2	NA	1	NA	NA	NA	NA	NA	NA	NA	NA	NA	NA	NA	NA	8
chr14	93022095	93043822	chr14:93022095-93043822|+	+	21727	323	RIN3	NA	2	NA	NA	1	NA	NA	1	NA	NA	NA	NA	NA	2	NA	NA	NA	NA	NA	NA	NA	1	NA	NA	1	NA	8
chr15	44106698	44107272	chr15:44106698-44107272|-		574	318	MFAP1	2	NA	NA	NA	1	1	1	NA	NA	NA	1	NA	NA	NA	NA	NA	NA	NA	NA	NA	1	NA	1	NA	NA	NA	8
chr15	57730182	57810695	chr15:57730182-57810695|+	+	80513	2730	CGNL1	NA	NA	NA	NA	NA	NA	NA	NA	1	NA	NA	NA	NA	NA	2	NA	NA	NA	NA	NA	NA	NA	NA	2	2	1	8
chr15	94899365	94928754	chr15:94899365-94928754|+	+	29389	783	MCTP2	NA	NA	NA	NA	2	NA	NA	NA	NA	NA	NA	NA	NA	NA	NA	1	NA	3	NA	NA	NA	NA	NA	NA	NA	2	8
chr16	16101672	16196574	chr16:16101672-16196574|+	+	94902	2687	ABCC1	NA	2	NA	NA	1	NA	NA	NA	NA	NA	1	1	NA	NA	3	NA	NA	NA	NA	NA	NA	NA	NA	NA	NA	NA	8
chr16	56624751	56678088	chr16:56624751-56678088|+	+	53337	NA	NA	4	NA	NA	NA	NA	NA	4	NA	NA	NA	NA	NA	NA	NA	NA	NA	NA	NA	NA	NA	NA	NA	NA	NA	NA	NA	8
chr16	58582402	58582538	chr16:58582402-58582538|+	+	136	NA	NA	NA	NA	NA	NA	NA	NA	NA	NA	NA	NA	NA	NA	NA	NA	NA	NA	NA	NA	1	NA	NA	NA	3	NA	NA	4	8
chr16	89371613	89379997	chr16:89371613-89379997|-		8384	412	ANKRD11	1	1	1	NA	NA	NA	NA	1	2	NA	NA	NA	NA	NA	NA	2	NA	NA	NA	NA	NA	NA	NA	NA	NA	NA	8
chr17	66898853	66904020	chr17:66898853-66904020|-		5167	626	ABCA8	NA	NA	2	NA	1	NA	NA	NA	4	NA	1	NA	NA	NA	NA	NA	NA	NA	NA	NA	NA	NA	NA	NA	NA	NA	8
chr19	21281617	21349264	chr19:21281617-21349264|+	+	67647	NA	NA	NA	NA	NA	NA	NA	NA	NA	NA	NA	NA	NA	NA	NA	NA	1	1	2	NA	1	NA	2	1	NA	NA	NA	NA	8
chr19	41456344	41524082	chr19:41456344-41524082|+	+	67738	NA	NA	NA	NA	NA	NA	NA	NA	NA	NA	NA	NA	NA	NA	NA	NA	NA	NA	NA	NA	NA	NA	NA	8	NA	NA	NA	NA	8
chr19	45412476	45412640	chr19:45412476-45412640|+	+	164	NA	NA	1	NA	NA	NA	NA	NA	NA	NA	NA	NA	NA	NA	NA	NA	NA	1	NA	3	NA	NA	2	1	NA	NA	NA	NA	8
chr19	58004223	58016768	chr19:58004223-58016768|+	+	12545	NA	NA	NA	NA	NA	NA	NA	NA	2	NA	3	NA	NA	NA	NA	NA	NA	NA	1	1	NA	NA	NA	NA	1	NA	NA	NA	8
chr2	127815048	127816731	chr2:127815048-127816731|-		1683	274	BIN1	NA	NA	NA	NA	NA	NA	NA	NA	NA	NA	1	NA	NA	2	NA	3	NA	NA	NA	NA	NA	NA	1	NA	NA	1	8
chr2	135887564	135911446	chr2:135887564-135911446|+	+	23882	1316	RAB3GAP1	1	1	NA	NA	NA	NA	3	NA	NA	NA	NA	NA	1	NA	NA	NA	NA	NA	NA	NA	1	NA	NA	NA	NA	1	8
chr2	179538359	179585929	chr2:179538359-179585929|-		47570	11970	TTN	NA	NA	5	NA	NA	NA	NA	NA	3	NA	NA	NA	NA	NA	NA	NA	NA	NA	NA	NA	NA	NA	NA	NA	NA	NA	8
chr2	33359859	33447218	chr2:33359859-33447218|+	+	87359	843	LTBP1	1	NA	3	NA	NA	NA	NA	NA	4	NA	NA	NA	NA	NA	NA	NA	NA	NA	NA	NA	NA	NA	NA	NA	NA	NA	8
chr2	37543379	37545042	chr2:37543379-37545042|-		1663	NA	NA	NA	NA	NA	1	NA	1	NA	2	NA	1	NA	NA	NA	1	NA	NA	1	NA	1	NA	NA	NA	NA	NA	NA	NA	8
chr20	47305194	47307634	chr20:47305194-47307634|-		2440	298	PREX1	NA	NA	NA	NA	1	NA	NA	NA	NA	NA	1	NA	NA	1	2	NA	NA	NA	NA	NA	NA	NA	1	2	NA	NA	8
chr21	9827146	9827368	chr21:9827146-9827368|-		222	NA	NA	1	NA	1	NA	NA	NA	1	NA	NA	NA	NA	NA	NA	NA	NA	NA	NA	NA	1	NA	2	2	NA	NA	NA	NA	8
chr22	22682087	22712523	chr22:22682087-22712523|-		30436	NA	NA	NA	1	NA	NA	NA	1	NA	NA	NA	NA	NA	3	NA	NA	NA	NA	NA	NA	1	2	NA	NA	NA	NA	NA	NA	8
chr22	22682087	22764527	chr22:22682087-22764527|-		82440	NA	NA	NA	NA	NA	NA	NA	6	NA	NA	NA	NA	NA	2	NA	NA	NA	NA	NA	NA	NA	NA	NA	NA	NA	NA	NA	NA	8
chr22	22724223	22804757	chr22:22724223-22804757|-		80534	NA	NA	NA	NA	NA	NA	1	3	NA	NA	NA	NA	NA	NA	NA	NA	NA	2	NA	2	NA	NA	NA	NA	NA	NA	NA	NA	8
chr22	23243304	23264914	chr22:23243304-23264914|+	+	21610	NA	NA	NA	4	NA	NA	NA	4	NA	NA	NA	NA	NA	NA	NA	NA	NA	NA	NA	NA	NA	NA	NA	NA	NA	NA	NA	NA	8
chr22	36688061	36688172	chr22:36688061-36688172|+	+	111	NA	NA	1	NA	NA	NA	1	NA	1	1	NA	1	NA	NA	NA	NA	1	NA	NA	2	NA	NA	NA	NA	NA	NA	NA	NA	8
chr4	110862101	110909865	chr4:110862101-110909865|+	+	47764	2607	EGF	NA	NA	NA	NA	NA	NA	NA	NA	1	NA	NA	NA	NA	NA	NA	NA	NA	NA	NA	NA	NA	NA	NA	7	NA	NA	8
chr4	146744573	146824367	chr4:146744573-146824367|-		79794	2340	ZNF827	NA	NA	NA	NA	NA	1	1	NA	1	NA	NA	1	NA	NA	NA	NA	NA	NA	2	NA	NA	NA	NA	NA	2	NA	8
chr4	148886174	148887990	chr4:148886174-148887990|+	+	1816	266	ARHGAP10	NA	NA	NA	NA	NA	NA	NA	NA	NA	NA	2	NA	NA	NA	1	3	1	NA	1	NA	NA	NA	NA	NA	NA	NA	8
chr4	155507412	155507558	chr4:155507412-155507558|+	+	146	NA	NA	NA	NA	NA	2	NA	NA	NA	NA	NA	NA	NA	NA	NA	NA	NA	NA	NA	NA	NA	NA	2	4	NA	NA	NA	NA	8
chr4	155507598	155507716	chr4:155507598-155507716|+	+	118	NA	NA	NA	NA	NA	3	NA	NA	NA	NA	NA	3	NA	NA	NA	NA	NA	NA	NA	NA	NA	NA	NA	2	NA	NA	NA	NA	8
chr4	186510832	186556565	chr4:186510832-186556565|-		45733	1033	SORBS2	NA	NA	4	NA	NA	NA	NA	NA	4	NA	NA	NA	NA	NA	NA	NA	NA	NA	NA	NA	NA	NA	NA	NA	NA	NA	8
chr4	77691778	77700183	chr4:77691778-77700183|+	+	8405	NA	NA	NA	NA	NA	NA	NA	NA	NA	NA	NA	NA	NA	NA	NA	NA	NA	NA	NA	NA	8	NA	NA	NA	NA	NA	NA	NA	8
chr5	144817634	144852878	chr5:144817634-144852878|-		35244	NA	NA	NA	1	1	NA	NA	NA	NA	3	1	NA	NA	NA	NA	NA	1	NA	NA	NA	NA	NA	NA	1	NA	NA	NA	NA	8
chr5	661340	661445	chr5:661340-661445|-		105	NA	NA	NA	NA	NA	NA	NA	NA	8	NA	NA	NA	NA	NA	NA	NA	NA	NA	NA	NA	NA	NA	NA	NA	NA	NA	NA	NA	8
chr6	136693638	136742937	chr6:136693638-136742937|-		49299	833	MAP7	NA	NA	NA	NA	NA	NA	NA	NA	NA	NA	NA	NA	8	NA	NA	NA	NA	NA	NA	NA	NA	NA	NA	NA	NA	NA	8
chr6	31236852	31321974	chr6:31236852-31321974|+	+	85122	NA	NA	NA	NA	NA	NA	2	NA	NA	NA	NA	NA	NA	NA	NA	NA	NA	NA	NA	2	2	NA	1	NA	NA	NA	NA	1	8
chrX	139865528	139865636	chrX:139865528-139865636|+	+	108	NA	NA	4	NA	NA	NA	NA	NA	3	NA	NA	NA	NA	NA	NA	NA	NA	1	NA	NA	NA	NA	NA	NA	NA	NA	NA	NA	8
chrX	139865654	139865824	chrX:139865654-139865824|+	+	170	NA	NA	7	NA	NA	NA	NA	NA	NA	NA	NA	NA	1	NA	NA	NA	NA	NA	NA	NA	NA	NA	NA	NA	NA	NA	NA	NA	8
chrX	139866135	139866243	chrX:139866135-139866243|+	+	108	NA	NA	NA	NA	NA	NA	NA	NA	6	2	NA	NA	NA	NA	NA	NA	NA	NA	NA	NA	NA	NA	NA	NA	NA	NA	NA	NA	8
chr1	144915444	144915550	chr1:144915444-144915550|-		106	NA	NA	1	1	1	1	NA	NA	2	NA	NA	NA	NA	NA	NA	NA	NA	NA	1	NA	NA	NA	NA	NA	NA	NA	NA	NA	7
chr1	200012901	200017946	chr1:200012901-200017946|+	+	5045	908	NR5A2	NA	NA	NA	2	NA	NA	NA	NA	NA	4	NA	NA	NA	NA	NA	NA	NA	NA	NA	NA	NA	1	NA	NA	NA	NA	7
chr1	48850980	48869554	chr1:48850980-48869554|-		18574	504	SPATA6	NA	NA	3	NA	NA	NA	NA	NA	NA	NA	NA	NA	NA	NA	NA	2	NA	1	NA	NA	NA	NA	1	NA	NA	NA	7
chr1	61848908	61872399	chr1:61848908-61872399|+	+	23491	474	NFIA	1	NA	1	NA	NA	NA	1	NA	2	NA	NA	NA	NA	NA	NA	1	1	NA	NA	NA	NA	NA	NA	NA	NA	NA	7
chr10	103427642	103429414	chr10:103427642-103429414|-		1772	NA	NA	3	1	NA	NA	NA	NA	2	NA	NA	NA	NA	NA	NA	NA	NA	NA	NA	NA	NA	1	NA	NA	NA	NA	NA	NA	7
chr10	123298105	123324093	chr10:123298105-123324093|-		25988	372	FGFR2	NA	NA	NA	1	NA	NA	NA	3	NA	NA	NA	NA	NA	NA	1	1	NA	NA	NA	NA	NA	1	NA	NA	NA	NA	7
chr10	124359579	124361636	chr10:124359579-124361636|+	+	2057	387	DMBT1	NA	2	NA	NA	NA	2	NA	1	NA	NA	NA	NA	NA	NA	NA	NA	NA	1	1	NA	NA	NA	NA	NA	NA	NA	7
chr10	24669797	24727408	chr10:24669797-24727408|+	+	57611	492	KIAA1217	NA	NA	2	NA	NA	NA	NA	NA	4	NA	1	NA	NA	NA	NA	NA	NA	NA	NA	NA	NA	NA	NA	NA	NA	NA	7
chr10	37550791	37553565	chr10:37550791-37553565|+	+	2774	NA	NA	NA	NA	NA	NA	NA	NA	NA	NA	NA	NA	NA	NA	NA	NA	NA	7	NA	NA	NA	NA	NA	NA	NA	NA	NA	NA	7
chr10	81113782	81113979	chr10:81113782-81113979|-		197	NA	NA	NA	NA	1	NA	NA	NA	NA	NA	NA	NA	NA	NA	NA	NA	2	NA	2	2	NA	NA	NA	NA	NA	NA	NA	NA	7
chr10	81315700	81315816	chr10:81315700-81315816|+	+	116	NA	NA	NA	NA	NA	NA	6	NA	NA	NA	NA	NA	1	NA	NA	NA	NA	NA	NA	NA	NA	NA	NA	NA	NA	NA	NA	NA	7
chr11	1017566	1017731	chr11:1017566-1017731|+	+	165	NA	NA	NA	NA	NA	1	NA	6	NA	NA	NA	NA	NA	NA	NA	NA	NA	NA	NA	NA	NA	NA	NA	NA	NA	NA	NA	NA	7
chr12	4219087	4219446	chr12:4219087-4219446|-		359	NA	NA	NA	1	NA	NA	NA	NA	NA	2	NA	NA	NA	NA	NA	NA	4	NA	NA	NA	NA	NA	NA	NA	NA	NA	NA	NA	7
chr12	81528594	81545875	chr12:81528594-81545875|+	+	17281	642	ACSS3	NA	NA	3	NA	NA	NA	NA	NA	2	NA	NA	NA	NA	1	NA	1	NA	NA	NA	NA	NA	NA	NA	NA	NA	NA	7
chr12	9303239	9313086	chr12:9303239-9313086|-		9847	1512	PZP	NA	NA	1	NA	NA	NA	NA	NA	1	NA	1	NA	NA	NA	NA	NA	NA	NA	NA	NA	NA	4	NA	NA	NA	NA	7
chr12	9321464	9322187	chr12:9321464-9322187|-		723	268	PZP	NA	NA	NA	NA	NA	NA	NA	NA	NA	1	NA	NA	NA	NA	NA	NA	NA	NA	NA	NA	NA	6	NA	NA	NA	NA	7
chr13	41517087	41518061	chr13:41517087-41518061|-		974	277	ELF1	NA	1	NA	NA	1	NA	NA	NA	NA	NA	1	NA	NA	NA	2	NA	NA	NA	NA	1	NA	1	NA	NA	NA	NA	7
chr13	45952664	45954136	chr13:45952664-45954136|+	+	1472	949	TPT1-AS1	2	NA	NA	NA	1	NA	NA	1	NA	NA	1	NA	NA	NA	1	NA	NA	1	NA	NA	NA	NA	NA	NA	NA	NA	7
chr14	107170321	107179130	chr14:107170321-107179130|-		8809	464	abParts	NA	NA	NA	NA	NA	NA	NA	NA	NA	NA	NA	NA	NA	NA	NA	NA	NA	NA	NA	7	NA	NA	NA	NA	NA	NA	7
chr14	23893148	23893283	chr14:23893148-23893283|-		135	NA	NA	NA	NA	7	NA	NA	NA	NA	NA	NA	NA	NA	NA	NA	NA	NA	NA	NA	NA	NA	NA	NA	NA	NA	NA	NA	NA	7
chr14	32241021	32257079	chr14:32241021-32257079|+	+	16058	NA	NA	3	NA	NA	NA	NA	NA	2	NA	NA	NA	NA	NA	NA	NA	NA	NA	2	NA	NA	NA	NA	NA	NA	NA	NA	NA	7
chr14	94844751	94844901	chr14:94844751-94844901|+	+	150	NA	NA	NA	NA	NA	1	NA	NA	NA	NA	NA	2	NA	NA	NA	NA	NA	NA	NA	NA	NA	NA	2	2	NA	NA	NA	NA	7
chr15	33256307	33261678	chr15:33256307-33261678|-		5371	915	FMN1	2	NA	1	NA	NA	1	2	NA	1	NA	NA	NA	NA	NA	NA	NA	NA	NA	NA	NA	NA	NA	NA	NA	NA	NA	7
chr15	43102811	43170882	chr15:43102811-43170882|-		68071	889	TTBK2	1	NA	1	NA	NA	NA	3	NA	1	NA	NA	NA	NA	NA	NA	1	NA	NA	NA	NA	NA	NA	NA	NA	NA	NA	7
chr15	99670285	99670387	chr15:99670285-99670387|+	+	102	NA	NA	NA	3	NA	NA	NA	1	NA	NA	1	NA	NA	1	NA	NA	NA	NA	NA	1	NA	NA	NA	NA	NA	NA	NA	NA	7
chr16	15857652	15865569	chr16:15857652-15865569|-		7917	240	MYH11	NA	1	NA	NA	1	2	NA	NA	NA	NA	NA	2	NA	NA	NA	NA	NA	NA	NA	NA	NA	NA	1	NA	NA	NA	7
chr16	15865425	15880589	chr16:15865425-15880589|-		15164	524	MYH11	NA	NA	NA	NA	1	NA	NA	2	NA	NA	1	NA	NA	1	NA	NA	1	1	NA	NA	NA	NA	NA	NA	NA	NA	7
chr16	15916412	15917268	chr16:15916412-15917268|-		856	NA	NA	NA	NA	NA	NA	NA	2	NA	2	NA	NA	NA	2	NA	NA	NA	NA	NA	1	NA	NA	NA	NA	NA	NA	NA	NA	7
chr16	21261051	21262298	chr16:21261051-21262298|+	+	1247	NA	NA	NA	NA	NA	NA	NA	NA	NA	NA	NA	NA	NA	NA	NA	NA	NA	NA	NA	2	NA	NA	2	2	NA	1	NA	NA	7
chr17	64210570	64216860	chr17:64210570-64216860|-		6290	567	APOH	NA	NA	NA	3	NA	NA	NA	NA	NA	2	NA	NA	NA	NA	NA	NA	NA	NA	NA	NA	NA	2	NA	NA	NA	NA	7
chr17	64509453	64510584	chr17:64509453-64510584|+	+	1131	NA	NA	NA	NA	NA	1	NA	2	NA	NA	NA	NA	NA	NA	1	NA	1	1	1	NA	NA	NA	NA	NA	NA	NA	NA	NA	7
chr17	6981300	7011876	chr17:6981300-7011876|-		30576	NA	NA	NA	NA	NA	3	NA	NA	NA	NA	NA	2	NA	NA	NA	NA	NA	NA	NA	NA	NA	NA	NA	2	NA	NA	NA	NA	7
chr17	70732788	70735041	chr17:70732788-70735041|-		2253	NA	NA	NA	NA	NA	NA	4	NA	NA	NA	NA	NA	NA	NA	NA	NA	NA	1	NA	NA	2	NA	NA	NA	NA	NA	NA	NA	7
chr18	3126698	3142061	chr18:3126698-3142061|-		15363	1091	MYOM1	NA	NA	4	NA	NA	NA	NA	NA	3	NA	NA	NA	NA	NA	NA	NA	NA	NA	NA	NA	NA	NA	NA	NA	NA	NA	7
chr18	34229278	34238151	chr18:34229278-34238151|+	+	8873	639	FHOD3	NA	NA	6	NA	NA	NA	NA	NA	1	NA	NA	NA	NA	NA	NA	NA	NA	NA	NA	NA	NA	NA	NA	NA	NA	NA	7
chr19	12511881	12544011	chr19:12511881-12544011|-		32130	NA	NA	NA	NA	NA	NA	NA	NA	1	1	NA	NA	NA	1	NA	NA	NA	NA	NA	NA	NA	NA	NA	NA	NA	NA	NA	4	7
chr19	3979988	3980540	chr19:3979988-3980540|-		552	NA	NA	NA	NA	NA	NA	NA	1	NA	NA	NA	NA	2	NA	NA	NA	3	NA	NA	NA	NA	NA	1	NA	NA	NA	NA	NA	7
chr2	152131997	152132378	chr2:152131997-152132378|-		381	294	NMI	NA	NA	NA	NA	1	NA	NA	NA	NA	NA	1	NA	NA	NA	2	NA	NA	NA	NA	2	NA	NA	1	NA	NA	NA	7
chr2	179584280	179592098	chr2:179584280-179592098|-		7818	3945	TTN	NA	NA	3	NA	NA	NA	NA	NA	4	NA	NA	NA	NA	NA	NA	NA	NA	NA	NA	NA	NA	NA	NA	NA	NA	NA	7
chr2	179602808	179695522	chr2:179602808-179695522|-		92714	NA	NA	NA	NA	5	NA	NA	NA	NA	NA	2	NA	NA	NA	NA	NA	NA	NA	NA	NA	NA	NA	NA	NA	NA	NA	NA	NA	7
chr2	211459264	211460306	chr2:211459264-211460306|+	+	1042	NA	NA	NA	NA	NA	4	NA	NA	NA	NA	NA	3	NA	NA	NA	NA	NA	NA	NA	NA	NA	NA	NA	NA	NA	NA	NA	NA	7
chr22	23161953	23222983	chr22:23161953-23222983|+	+	61030	NA	NA	NA	NA	NA	NA	NA	3	NA	NA	NA	NA	NA	NA	NA	NA	NA	NA	NA	4	NA	NA	NA	NA	NA	NA	NA	NA	7
chr3	105412337	105439094	chr3:105412337-105439094|-		26757	851	CBLB	2	NA	NA	NA	NA	NA	NA	NA	3	NA	NA	NA	NA	NA	NA	NA	NA	NA	1	NA	1	NA	NA	NA	NA	NA	7
chr3	119366965	119367515	chr3:119366965-119367515|-		550	550	POPDC2	NA	NA	6	NA	NA	NA	NA	NA	1	NA	NA	NA	NA	NA	NA	NA	NA	NA	NA	NA	NA	NA	NA	NA	NA	NA	7
chr3	151256940	151318739	chr3:151256940-151318739|-		61799	NA	NA	NA	NA	NA	NA	NA	NA	NA	NA	NA	NA	NA	NA	NA	NA	NA	7	NA	NA	NA	NA	NA	NA	NA	NA	NA	NA	7
chr3	180587855	180630524	chr3:180587855-180630524|+	+	42669	NA	NA	NA	NA	NA	NA	NA	NA	NA	NA	NA	NA	NA	NA	NA	NA	7	NA	NA	NA	NA	NA	NA	NA	NA	NA	NA	NA	7
chr3	186440225	186445133	chr3:186440225-186445133|+	+	4908	366	KNG1	NA	NA	NA	2	NA	NA	NA	NA	NA	1	NA	NA	NA	NA	NA	NA	NA	NA	NA	NA	NA	4	NA	NA	NA	NA	7
chr3	37574804	37584076	chr3:37574804-37584076|+	+	9272	316	ITGA9	NA	NA	3	NA	NA	1	NA	NA	3	NA	NA	NA	NA	NA	NA	NA	NA	NA	NA	NA	NA	NA	NA	NA	NA	NA	7
chr3	45458973	45500378	chr3:45458973-45500378|+	+	41405	387	LARS2	1	NA	5	NA	NA	NA	1	NA	NA	NA	NA	NA	NA	NA	NA	NA	NA	NA	NA	NA	NA	NA	NA	NA	NA	NA	7
chr3	46904751	46904853	chr3:46904751-46904853|-		102	NA	NA	NA	NA	3	NA	NA	NA	NA	NA	4	NA	NA	NA	NA	NA	NA	NA	NA	NA	NA	NA	NA	NA	NA	NA	NA	NA	7
chr4	144354643	144387378	chr4:144354643-144387378|+	+	32735	1649	GAB1	3	NA	NA	1	NA	NA	1	NA	NA	1	NA	NA	NA	NA	NA	NA	NA	1	NA	NA	NA	NA	NA	NA	NA	NA	7
chr5	139568648	139574237	chr5:139568648-139574237|+	+	5589	NA	NA	NA	NA	NA	NA	NA	1	NA	NA	NA	NA	NA	1	NA	NA	NA	1	NA	NA	NA	4	NA	NA	NA	NA	NA	NA	7
chr5	156375426	156376742	chr5:156375426-156376742|-		1316	165	TIMD4	NA	NA	NA	NA	NA	NA	NA	NA	NA	NA	NA	NA	NA	NA	NA	NA	NA	NA	NA	NA	NA	5	2	NA	NA	NA	7
chr5	16916163	16917151	chr5:16916163-16917151|-		988	NA	NA	NA	NA	1	NA	NA	NA	NA	NA	NA	NA	1	NA	NA	2	NA	3	NA	NA	NA	NA	NA	NA	NA	NA	NA	NA	7
chr5	661445	661550	chr5:661445-661550|-		105	NA	NA	3	1	NA	NA	NA	NA	2	NA	NA	NA	NA	NA	NA	NA	NA	NA	NA	NA	NA	NA	1	NA	NA	NA	NA	NA	7
chr6	1099947	1101761	chr6:1099947-1101761|-		1814	NA	NA	NA	NA	NA	NA	NA	NA	NA	NA	NA	NA	NA	NA	NA	NA	NA	NA	NA	NA	NA	NA	NA	NA	NA	7	NA	NA	7
chr6	31116181	31116505	chr6:31116181-31116505|-		324	218	CCHCR1	NA	NA	NA	NA	NA	2	NA	1	NA	NA	NA	NA	NA	1	1	2	NA	NA	NA	NA	NA	NA	NA	NA	NA	NA	7
chr6	36433377	36438034	chr6:36433377-36438034|+	+	4657	NA	NA	NA	NA	NA	2	NA	NA	NA	NA	NA	NA	NA	NA	NA	NA	NA	3	NA	NA	2	NA	NA	NA	NA	NA	NA	NA	7
chr6	52657653	52696768	chr6:52657653-52696768|-		39115	NA	NA	NA	NA	NA	7	NA	NA	NA	NA	NA	NA	NA	NA	NA	NA	NA	NA	NA	NA	NA	NA	NA	NA	NA	NA	NA	NA	7
chr7	137237114	137304686	chr7:137237114-137304686|-		67572	1271	DGKI	5	NA	NA	NA	NA	NA	2	NA	NA	NA	NA	NA	NA	NA	NA	NA	NA	NA	NA	NA	NA	NA	NA	NA	NA	NA	7
chr7	154759525	154790494	chr7:154759525-154790494|-		30969	1975	PAXIP1	1	NA	2	NA	NA	NA	1	1	1	NA	NA	NA	NA	NA	1	NA	NA	NA	NA	NA	NA	NA	NA	NA	NA	NA	7
chr7	94915517	94919716	chr7:94915517-94919716|+	+	4199	NA	NA	NA	NA	NA	NA	NA	NA	NA	NA	7	NA	NA	NA	NA	NA	NA	NA	NA	NA	NA	NA	NA	NA	NA	NA	NA	NA	7
chr8	110424493	110439385	chr8:110424493-110439385|+	+	14892	915	PKHD1L1	NA	1	1	NA	2	NA	NA	NA	1	NA	2	NA	NA	NA	NA	NA	NA	NA	NA	NA	NA	NA	NA	NA	NA	NA	7
chr9	6849506	6926735	chr9:6849506-6926735|+	+	77229	NA	NA	2	NA	NA	NA	NA	NA	2	NA	NA	NA	NA	NA	NA	NA	NA	1	NA	NA	NA	NA	NA	NA	2	NA	NA	NA	7
chrX	139865377	139865504	chrX:139865377-139865504|-		127	NA	NA	3	NA	NA	NA	NA	NA	NA	NA	NA	NA	NA	NA	NA	NA	NA	4	NA	NA	NA	NA	NA	NA	NA	NA	NA	NA	7
chrX	139865824	139866044	chrX:139865824-139866044|+	+	220	NA	NA	5	NA	NA	NA	NA	NA	2	NA	NA	NA	NA	NA	NA	NA	NA	NA	NA	NA	NA	NA	NA	NA	NA	NA	NA	NA	7
chrX	32536124	32591963	chrX:32536124-32591963|-		55839	690	DMD	1	1	NA	NA	NA	2	1	1	NA	NA	NA	NA	NA	NA	NA	NA	NA	1	NA	NA	NA	NA	NA	NA	NA	NA	7
chr1	161748033	161790951	chr1:161748033-161790951|+	+	42918	1105	ATF6	2	NA	NA	NA	NA	NA	2	NA	NA	NA	NA	NA	NA	NA	2	NA	NA	NA	NA	NA	NA	NA	NA	NA	NA	NA	6
chr1	230838697	230838826	chr1:230838697-230838826|-		129	NA	NA	NA	NA	1	1	NA	NA	1	NA	1	1	NA	NA	NA	NA	NA	NA	NA	NA	NA	NA	1	NA	NA	NA	NA	NA	6
chr1	237693726	237732619	chr1:237693726-237732619|+	+	38893	776	RYR2	NA	NA	4	NA	NA	NA	NA	NA	2	NA	NA	NA	NA	NA	NA	NA	NA	NA	NA	NA	NA	NA	NA	NA	NA	NA	6
chr1	237920996	237934187	chr1:237920996-237934187|+	+	13191	312	RYR2	1	1	2	NA	NA	NA	NA	NA	2	NA	NA	NA	NA	NA	NA	NA	NA	NA	NA	NA	NA	NA	NA	NA	NA	NA	6
chr1	51924712	51930998	chr1:51924712-51930998|-		6286	NA	NA	NA	NA	NA	3	NA	NA	NA	NA	NA	NA	NA	NA	NA	NA	1	NA	NA	NA	NA	NA	NA	2	NA	NA	NA	NA	6
chr1	67423841	67424666	chr1:67423841-67424666|+	+	825	NA	NA	NA	3	NA	NA	NA	NA	NA	NA	NA	NA	NA	NA	NA	NA	2	1	NA	NA	NA	NA	NA	NA	NA	NA	NA	NA	6
chr10	116225456	116233715	chr10:116225456-116233715|-		8259	400	ABLIM1	NA	NA	3	NA	NA	NA	NA	NA	2	NA	NA	NA	NA	NA	NA	NA	1	NA	NA	NA	NA	NA	NA	NA	NA	NA	6
chr10	120801505	120803654	chr10:120801505-120803654|-		2149	868	EIF3A	3	NA	3	NA	NA	NA	NA	NA	NA	NA	NA	NA	NA	NA	NA	NA	NA	NA	NA	NA	NA	NA	NA	NA	NA	NA	6
chr10	128192525	128202508	chr10:128192525-128202508|-		9983	1221	C10orf90	5	NA	NA	NA	NA	NA	1	NA	NA	NA	NA	NA	NA	NA	NA	NA	NA	NA	NA	NA	NA	NA	NA	NA	NA	NA	6
chr10	135345646	135345764	chr10:135345646-135345764|-		118	NA	NA	NA	NA	NA	3	NA	NA	NA	NA	NA	3	NA	NA	NA	NA	NA	NA	NA	NA	NA	NA	NA	NA	NA	NA	NA	NA	6
chr10	21129667	21141578	chr10:21129667-21141578|-		11911	435	NEBL	1	NA	3	NA	NA	NA	NA	NA	2	NA	NA	NA	NA	NA	NA	NA	NA	NA	NA	NA	NA	NA	NA	NA	NA	NA	6
chr10	21147168	21178878	chr10:21147168-21178878|-		31710	750	NEBL	NA	NA	3	NA	NA	NA	NA	NA	3	NA	NA	NA	NA	NA	NA	NA	NA	NA	NA	NA	NA	NA	NA	NA	NA	NA	6
chr10	24784075	24834032	chr10:24784075-24834032|+	+	49957	3550	KIAA1217	NA	NA	2	NA	NA	NA	NA	NA	4	NA	NA	NA	NA	NA	NA	NA	NA	NA	NA	NA	NA	NA	NA	NA	NA	NA	6
chr10	26789747	26800835	chr10:26789747-26800835|+	+	11088	531	APBB1IP	NA	NA	NA	NA	NA	NA	NA	NA	NA	NA	NA	NA	1	NA	2	NA	1	NA	NA	NA	NA	NA	2	NA	NA	NA	6
chr10	486810	532470	chr10:486810-532470|-		45660	309	DIP2C	NA	NA	NA	NA	NA	NA	NA	1	NA	1	NA	NA	NA	NA	NA	NA	NA	NA	NA	NA	NA	3	NA	1	NA	NA	6
chr11	106810505	106810611	chr11:106810505-106810611|-		106	NA	NA	3	NA	NA	NA	NA	NA	2	NA	NA	NA	1	NA	NA	NA	NA	NA	NA	NA	NA	NA	NA	NA	NA	NA	NA	NA	6
chr11	120345268	120352285	chr11:120345268-120352285|+	+	7017	1521	ARHGEF12	1	NA	NA	NA	NA	1	3	NA	NA	NA	NA	1	NA	NA	NA	NA	NA	NA	NA	NA	NA	NA	NA	NA	NA	NA	6
chr11	62300309	62300447	chr11:62300309-62300447|-		138	NA	NA	NA	1	NA	NA	NA	NA	NA	2	NA	NA	NA	NA	NA	NA	NA	NA	1	2	NA	NA	NA	NA	NA	NA	NA	NA	6
chr11	62948131	62985207	chr11:62948131-62985207|-		37076	564	SLC22A25	NA	NA	NA	2	NA	NA	NA	NA	NA	4	NA	NA	NA	NA	NA	NA	NA	NA	NA	NA	NA	NA	NA	NA	NA	NA	6
chr11	65267972	65268102	chr11:65267972-65268102|+	+	130	NA	NA	NA	NA	NA	NA	1	NA	NA	NA	NA	NA	NA	NA	1	NA	NA	NA	NA	3	NA	NA	1	NA	NA	NA	NA	NA	6
chr11	76869322	76870569	chr11:76869322-76870569|+	+	1247	231	MYO7A	NA	NA	NA	NA	NA	NA	NA	1	NA	NA	NA	NA	NA	NA	NA	NA	1	NA	NA	NA	NA	2	NA	2	NA	NA	6
chr11	9069489	9074762	chr11:9069489-9074762|-		5273	465	SCUBE2	NA	NA	NA	NA	NA	NA	NA	NA	NA	NA	NA	NA	NA	NA	NA	3	NA	1	NA	1	NA	NA	NA	NA	1	NA	6
chr12	11168920	11224568	chr12:11168920-11224568|+	+	55648	NA	NA	NA	NA	NA	NA	NA	1	NA	NA	NA	NA	NA	NA	NA	NA	NA	NA	1	1	1	NA	1	NA	NA	NA	NA	1	6
chr12	125397508	125397964	chr12:125397508-125397964|-		456	NA	NA	1	NA	NA	NA	NA	NA	NA	NA	NA	NA	NA	NA	4	NA	NA	NA	NA	NA	NA	NA	NA	NA	1	NA	NA	NA	6
chr12	12639961	12674397	chr12:12639961-12674397|-		34436	1056	DUSP16	NA	NA	NA	NA	NA	NA	NA	NA	NA	NA	NA	NA	1	NA	2	NA	NA	NA	NA	2	NA	NA	NA	NA	NA	1	6
chr12	20709593	20807139	chr12:20709593-20807139|+	+	97546	2224	PDE3A	NA	NA	4	NA	NA	NA	NA	NA	2	NA	NA	NA	NA	NA	NA	NA	NA	NA	NA	NA	NA	NA	NA	NA	NA	NA	6
chr12	52886432	52944027	chr12:52886432-52944027|-		57595	NA	NA	NA	NA	NA	NA	NA	NA	NA	NA	NA	NA	NA	NA	6	NA	NA	NA	NA	NA	NA	NA	NA	NA	NA	NA	NA	NA	6
chr12	5936934	6031970	chr12:5936934-6031970|-		95036	870	ANO2	NA	NA	NA	NA	2	NA	NA	NA	NA	NA	1	NA	NA	NA	1	1	NA	NA	NA	1	NA	NA	NA	NA	NA	NA	6
chr12	7170193	7170301	chr12:7170193-7170301|+	+	108	NA	NA	NA	NA	1	NA	NA	1	NA	NA	NA	NA	NA	NA	NA	NA	NA	NA	NA	3	NA	NA	1	NA	NA	NA	NA	NA	6
chr12	9227296	9307352	chr12:9227296-9307352|-		80056	NA	NA	NA	NA	NA	2	NA	NA	NA	NA	2	1	NA	NA	NA	NA	NA	NA	NA	NA	NA	NA	1	NA	NA	NA	NA	NA	6
chr12	9247568	9260240	chr12:9247568-9260240|-		12672	1367	A2M	NA	NA	NA	2	1	NA	NA	NA	NA	NA	2	NA	NA	NA	1	NA	NA	NA	NA	NA	NA	NA	NA	NA	NA	NA	6
chr12	96381970	96384310	chr12:96381970-96384310|-		2340	188	HAL	NA	NA	NA	2	NA	NA	NA	NA	NA	NA	NA	NA	NA	NA	NA	NA	NA	NA	NA	NA	NA	4	NA	NA	NA	NA	6
chr13	45953329	45954136	chr13:45953329-45954136|+	+	807	807	TPT1-AS1	NA	NA	NA	NA	NA	NA	1	NA	NA	NA	NA	NA	NA	NA	3	1	NA	NA	NA	1	NA	NA	NA	NA	NA	NA	6
chr14	106692078	106714672	chr14:106692078-106714672|-		22594	NA	NA	NA	NA	NA	NA	NA	2	NA	2	NA	NA	NA	2	NA	NA	NA	NA	NA	NA	NA	NA	NA	NA	NA	NA	NA	NA	6
chr14	106692078	106791309	chr14:106692078-106791309|-		99231	8782	abParts	NA	NA	NA	NA	NA	3	NA	1	NA	NA	NA	NA	NA	NA	2	NA	NA	NA	NA	NA	NA	NA	NA	NA	NA	NA	6
chr14	23770634	23770749	chr14:23770634-23770749|+	+	115	NA	NA	NA	NA	NA	NA	3	NA	NA	NA	NA	NA	3	NA	NA	NA	NA	NA	NA	NA	NA	NA	NA	NA	NA	NA	NA	NA	6
chr14	23866378	23895290	chr14:23866378-23895290|-		28912	NA	NA	NA	NA	3	NA	NA	NA	NA	NA	3	NA	NA	NA	NA	NA	NA	NA	NA	NA	NA	NA	NA	NA	NA	NA	NA	NA	6
chr14	71880664	71881397	chr14:71880664-71881397|+	+	733	NA	NA	NA	NA	NA	NA	NA	NA	NA	NA	NA	NA	NA	NA	NA	NA	2	2	NA	NA	NA	NA	NA	2	NA	NA	NA	NA	6
chr14	94848923	94849040	chr14:94848923-94849040|-		117	NA	NA	NA	NA	NA	2	NA	NA	NA	NA	NA	3	NA	NA	NA	NA	NA	NA	NA	NA	NA	NA	NA	1	NA	NA	NA	NA	6
chr15	43817994	43818120	chr15:43817994-43818120|+	+	126	NA	NA	2	NA	NA	NA	NA	NA	3	NA	NA	NA	NA	NA	NA	NA	NA	NA	NA	NA	NA	NA	1	NA	NA	NA	NA	NA	6
chr15	57730182	57746016	chr15:57730182-57746016|+	+	15834	2205	CGNL1	1	NA	NA	NA	NA	NA	1	NA	NA	NA	NA	NA	NA	NA	NA	NA	NA	NA	NA	NA	NA	1	NA	3	NA	NA	6
chr15	58853062	58855922	chr15:58853062-58855922|+	+	2860	337	LIPC	NA	NA	NA	2	NA	NA	2	NA	NA	1	NA	NA	NA	NA	NA	NA	NA	NA	NA	NA	NA	1	NA	NA	NA	NA	6
chr15	94910833	94928754	chr15:94910833-94928754|+	+	17921	487	MCTP2	NA	1	NA	NA	NA	NA	NA	2	NA	NA	NA	NA	NA	NA	2	NA	NA	NA	NA	NA	NA	NA	1	NA	NA	NA	6
chr16	15820815	15826546	chr16:15820815-15826546|-		5731	NA	NA	NA	2	NA	NA	NA	NA	NA	2	NA	NA	NA	1	NA	NA	NA	NA	NA	1	NA	NA	NA	NA	NA	NA	NA	NA	6
chr16	56624751	56667317	chr16:56624751-56667317|+	+	42566	NA	NA	6	NA	NA	NA	NA	NA	NA	NA	NA	NA	NA	NA	NA	NA	NA	NA	NA	NA	NA	NA	NA	NA	NA	NA	NA	NA	6
chr16	56643174	56704483	chr16:56643174-56704483|+	+	61309	NA	NA	NA	NA	NA	NA	NA	NA	NA	NA	NA	NA	NA	NA	5	NA	NA	NA	NA	NA	NA	NA	NA	NA	NA	NA	1	NA	6
chr16	56667662	56686548	chr16:56667662-56686548|+	+	18886	NA	NA	NA	NA	NA	NA	NA	NA	NA	NA	2	NA	NA	NA	NA	2	NA	NA	NA	NA	NA	NA	NA	NA	NA	NA	NA	2	6
chr17	37373062	37374426	chr17:37373062-37374426|-		1364	496	STAC2	2	NA	NA	NA	NA	NA	NA	NA	NA	NA	NA	NA	NA	NA	NA	3	NA	NA	NA	NA	NA	NA	NA	NA	NA	1	6
chr17	46925425	46926739	chr17:46925425-46926739|+	+	1314	363	CALCOCO2	NA	1	1	1	NA	NA	NA	1	NA	NA	NA	NA	NA	NA	NA	1	NA	NA	1	NA	NA	NA	NA	NA	NA	NA	6
chr17	64171161	64179425	chr17:64171161-64179425|-		8264	478	CEP112	NA	NA	2	NA	NA	NA	NA	NA	NA	NA	NA	NA	NA	NA	NA	4	NA	NA	NA	NA	NA	NA	NA	NA	NA	NA	6
chr17	8272300	8275399	chr17:8272300-8275399|-		3099	NA	NA	NA	NA	4	NA	NA	NA	NA	NA	2	NA	NA	NA	NA	NA	NA	NA	NA	NA	NA	NA	NA	NA	NA	NA	NA	NA	6
chr18	29667860	29672849	chr18:29667860-29672849|+	+	4989	NA	NA	NA	NA	NA	NA	NA	NA	NA	NA	NA	NA	NA	NA	NA	NA	NA	NA	NA	5	NA	NA	1	NA	NA	NA	NA	NA	6
chr18	3164275	3176132	chr18:3164275-3176132|-		11857	572	MYOM1	NA	NA	3	NA	NA	NA	NA	NA	3	NA	NA	NA	NA	NA	NA	NA	NA	NA	NA	NA	NA	NA	NA	NA	NA	NA	6
chr18	3173935	3193956	chr18:3173935-3193956|-		20021	884	MYOM1	NA	NA	2	NA	NA	NA	NA	NA	4	NA	NA	NA	NA	NA	NA	NA	NA	NA	NA	NA	NA	NA	NA	NA	NA	NA	6
chr18	43191455	43191762	chr18:43191455-43191762|-		307	NA	NA	NA	NA	NA	NA	NA	NA	1	NA	NA	NA	NA	NA	NA	NA	1	NA	NA	NA	NA	NA	NA	NA	NA	NA	1	3	6
chr18	47398536	47406825	chr18:47398536-47406825|-		8289	558	MYO5B	NA	NA	NA	NA	NA	1	NA	NA	NA	NA	NA	NA	NA	NA	1	1	NA	2	NA	NA	NA	1	NA	NA	NA	NA	6
chr18	5394675	5397425	chr18:5394675-5397425|-		2750	798	EPB41L3	2	1	NA	NA	NA	NA	1	NA	2	NA	NA	NA	NA	NA	NA	NA	NA	NA	NA	NA	NA	NA	NA	NA	NA	NA	6
chr18	59739905	59770135	chr18:59739905-59770135|-		30230	813	PIGN	NA	1	NA	NA	NA	NA	NA	2	NA	NA	NA	NA	NA	NA	NA	NA	NA	NA	NA	NA	NA	NA	2	1	NA	NA	6
chr19	3053333	3053442	chr19:3053333-3053442|+	+	109	NA	NA	1	NA	2	NA	1	NA	NA	NA	1	NA	NA	NA	NA	NA	1	NA	NA	NA	NA	NA	NA	NA	NA	NA	NA	NA	6
chr19	38621137	38621412	chr19:38621137-38621412|+	+	275	275	SIPA1L3	NA	NA	1	1	1	NA	NA	NA	NA	NA	1	NA	NA	NA	1	1	NA	NA	NA	NA	NA	NA	NA	NA	NA	NA	6
chr19	44495993	44531301	chr19:44495993-44531301|+	+	35308	NA	NA	1	NA	1	NA	1	NA	NA	NA	NA	NA	NA	NA	NA	NA	1	NA	NA	1	NA	NA	NA	NA	NA	NA	NA	1	6
chr19	4511459	4512449	chr19:4511459-4512449|-		990	NA	NA	NA	NA	1	NA	NA	NA	NA	NA	2	1	NA	NA	NA	NA	1	1	NA	NA	NA	NA	NA	NA	NA	NA	NA	NA	6
chr19	45451983	45452100	chr19:45451983-45452100|+	+	117	NA	NA	NA	NA	NA	2	NA	NA	NA	NA	NA	NA	NA	NA	NA	NA	NA	NA	NA	NA	NA	NA	1	3	NA	NA	NA	NA	6
chr2	1417035	1460054	chr2:1417035-1460054|+	+	43019	NA	NA	NA	NA	3	NA	NA	NA	NA	NA	2	NA	NA	NA	NA	NA	NA	1	NA	NA	NA	NA	NA	NA	NA	NA	NA	NA	6
chr2	178096616	178098999	chr2:178096616-178098999|-		2383	NA	NA	1	NA	1	NA	1	NA	NA	NA	1	NA	NA	NA	1	NA	NA	NA	NA	NA	1	NA	NA	NA	NA	NA	NA	NA	6
chr2	179534944	179554623	chr2:179534944-179554623|-		19679	3624	TTN	NA	NA	3	NA	NA	NA	NA	NA	3	NA	NA	NA	NA	NA	NA	NA	NA	NA	NA	NA	NA	NA	NA	NA	NA	NA	6
chr2	179534944	179563641	chr2:179534944-179563641|-		28697	4704	TTN	NA	NA	2	NA	NA	NA	NA	NA	4	NA	NA	NA	NA	NA	NA	NA	NA	NA	NA	NA	NA	NA	NA	NA	NA	NA	6
chr2	179538359	179580501	chr2:179538359-179580501|-		42142	9147	TTN	NA	NA	4	NA	NA	NA	NA	NA	2	NA	NA	NA	NA	NA	NA	NA	NA	NA	NA	NA	NA	NA	NA	NA	NA	NA	6
chr2	179542851	179584559	chr2:179542851-179584559|-		41708	10335	TTN	NA	NA	4	NA	NA	NA	NA	NA	2	NA	NA	NA	NA	NA	NA	NA	NA	NA	NA	NA	NA	NA	NA	NA	NA	NA	6
chr2	179546387	179547630	chr2:179546387-179547630|-		1243	285	TTN	NA	NA	3	NA	NA	NA	NA	NA	3	NA	NA	NA	NA	NA	NA	NA	NA	NA	NA	NA	NA	NA	NA	NA	NA	NA	6
chr2	179584280	179586861	chr2:179584280-179586861|-		2581	1410	TTN	NA	NA	4	NA	NA	NA	NA	NA	2	NA	NA	NA	NA	NA	NA	NA	NA	NA	NA	NA	NA	NA	NA	NA	NA	NA	6
chr2	179640933	179641070	chr2:179640933-179641070|-		137	NA	NA	NA	NA	3	NA	NA	NA	NA	NA	3	NA	NA	NA	NA	NA	NA	NA	NA	NA	NA	NA	NA	NA	NA	NA	NA	NA	6
chr2	202072797	202073190	chr2:202072797-202073190|+	+	393	NA	NA	NA	NA	NA	NA	1	NA	NA	NA	NA	NA	1	NA	NA	NA	1	2	NA	1	NA	NA	NA	NA	NA	NA	NA	NA	6
chr2	21239363	21239499	chr2:21239363-21239499|+	+	136	NA	NA	NA	NA	NA	1	NA	NA	NA	NA	NA	1	NA	NA	NA	NA	NA	NA	NA	NA	NA	NA	2	2	NA	NA	NA	NA	6
chr2	21260841	21260946	chr2:21260841-21260946|-		105	NA	NA	NA	NA	NA	2	NA	NA	NA	NA	NA	1	NA	NA	NA	NA	NA	NA	NA	NA	NA	NA	1	2	NA	NA	NA	NA	6
chr2	220286100	220286208	chr2:220286100-220286208|-		108	NA	NA	NA	NA	2	NA	NA	1	NA	1	1	NA	NA	NA	NA	NA	NA	NA	1	NA	NA	NA	NA	NA	NA	NA	NA	NA	6
chr2	221618332	221689655	chr2:221618332-221689655|+	+	71323	NA	NA	4	NA	NA	NA	NA	NA	2	NA	NA	NA	NA	NA	NA	NA	NA	NA	NA	NA	NA	NA	NA	NA	NA	NA	NA	NA	6
chr2	61406115	61413632	chr2:61406115-61413632|+	+	7517	535	AHSA2	NA	NA	NA	1	NA	NA	NA	NA	NA	NA	NA	NA	NA	NA	1	NA	1	1	2	NA	NA	NA	NA	NA	NA	NA	6
chr2	63169852	63223901	chr2:63169852-63223901|+	+	54049	2026	EHBP1	NA	NA	NA	NA	NA	3	NA	NA	NA	NA	NA	2	NA	NA	NA	1	NA	NA	NA	NA	NA	NA	NA	NA	NA	NA	6
chr2	95815941	95825118	chr2:95815941-95825118|-		9177	NA	NA	NA	NA	NA	NA	NA	1	NA	NA	NA	NA	NA	NA	NA	NA	5	NA	NA	NA	NA	NA	NA	NA	NA	NA	NA	NA	6
chr20	52466269	52468819	chr20:52466269-52468819|+	+	2550	NA	NA	NA	NA	NA	NA	1	NA	NA	NA	NA	NA	1	NA	NA	NA	3	NA	NA	NA	NA	NA	1	NA	NA	NA	NA	NA	6
chr20	62033146	62033318	chr20:62033146-62033318|+	+	172	NA	NA	4	NA	NA	NA	NA	NA	2	NA	NA	NA	NA	NA	NA	NA	NA	NA	NA	NA	NA	NA	NA	NA	NA	NA	NA	NA	6
chr22	23237817	23248774	chr22:23237817-23248774|+	+	10957	NA	NA	NA	NA	NA	NA	NA	6	NA	NA	NA	NA	NA	NA	NA	NA	NA	NA	NA	NA	NA	NA	NA	NA	NA	NA	NA	NA	6
chr22	23237874	23243475	chr22:23237874-23243475|+	+	5601	NA	NA	NA	NA	NA	NA	3	2	NA	NA	NA	NA	NA	NA	NA	NA	1	NA	NA	NA	NA	NA	NA	NA	NA	NA	NA	NA	6
chr22	36006930	36010883	chr22:36006930-36010883|-		3953	NA	NA	NA	NA	2	NA	NA	NA	NA	NA	3	NA	NA	NA	NA	NA	1	NA	NA	NA	NA	NA	NA	NA	NA	NA	NA	NA	6
chr22	36006936	36007101	chr22:36006936-36007101|+	+	165	NA	NA	NA	NA	4	NA	NA	NA	NA	NA	2	NA	NA	NA	NA	NA	NA	NA	NA	NA	NA	NA	NA	NA	NA	NA	NA	NA	6
chr22	39710690	39710822	chr22:39710690-39710822|-		132	NA	NA	NA	NA	NA	NA	NA	NA	NA	NA	NA	NA	NA	NA	NA	NA	5	NA	1	NA	NA	NA	NA	NA	NA	NA	NA	NA	6
chr3	111632165	111651244	chr3:111632165-111651244|+	+	19079	795	PHLDB2	NA	NA	1	NA	NA	NA	NA	NA	4	NA	NA	NA	NA	NA	NA	NA	NA	NA	NA	NA	NA	NA	NA	1	NA	NA	6
chr3	169835013	169847340	chr3:169835013-169847340|-		12327	1274	PHC3	2	1	NA	NA	NA	NA	1	NA	NA	NA	NA	NA	NA	NA	NA	NA	NA	NA	NA	NA	NA	NA	2	NA	NA	NA	6
chr3	64852842	64862129	chr3:64852842-64862129|+	+	9287	NA	NA	NA	NA	NA	NA	NA	NA	NA	NA	NA	NA	1	NA	NA	NA	NA	NA	NA	NA	NA	NA	NA	NA	4	1	NA	NA	6
chr3	99567138	99569914	chr3:99567138-99569914|-		2776	2776	FILIP1L	NA	NA	3	NA	NA	NA	NA	NA	3	NA	NA	NA	NA	NA	NA	NA	NA	NA	NA	NA	NA	NA	NA	NA	NA	NA	6
chr4	111409696	111412320	chr4:111409696-111412320|+	+	2624	274	ENPEP	NA	NA	NA	NA	NA	NA	NA	NA	NA	NA	1	NA	NA	NA	NA	NA	NA	NA	NA	NA	NA	NA	4	1	NA	NA	6
chr4	152095821	152100549	chr4:152095821-152100549|-		4728	1362	SH3D19	NA	1	1	NA	NA	NA	NA	NA	NA	NA	1	NA	NA	NA	NA	NA	NA	NA	NA	NA	1	1	NA	1	NA	NA	6
chr4	155507442	155507676	chr4:155507442-155507676|+	+	234	NA	NA	NA	NA	NA	1	NA	NA	NA	NA	NA	1	NA	NA	NA	NA	NA	NA	NA	NA	NA	NA	1	3	NA	NA	NA	NA	6
chr4	25783863	25823750	chr4:25783863-25823750|-		39887	1300	SEL1L3	3	NA	NA	NA	NA	NA	2	NA	NA	NA	NA	NA	NA	NA	NA	NA	NA	NA	NA	NA	NA	NA	1	NA	NA	NA	6
chr4	38053519	38104778	chr4:38053519-38104778|+	+	51259	929	TBC1D1	NA	NA	1	NA	1	2	NA	NA	2	NA	NA	NA	NA	NA	NA	NA	NA	NA	NA	NA	NA	NA	NA	NA	NA	NA	6
chr4	40465635	40465738	chr4:40465635-40465738|+	+	103	NA	NA	NA	NA	NA	3	NA	2	NA	NA	NA	NA	NA	1	NA	NA	NA	NA	NA	NA	NA	NA	NA	NA	NA	NA	NA	NA	6
chr4	55133455	55136915	chr4:55133455-55136915|+	+	3460	478	PDGFRA	NA	NA	1	NA	NA	NA	NA	NA	NA	NA	NA	1	NA	2	NA	NA	NA	NA	NA	NA	1	1	NA	NA	NA	NA	6
chr4	76997033	77003688	chr4:76997033-77003688|+	+	6655	790	ART3	NA	NA	NA	NA	NA	NA	NA	NA	NA	NA	NA	NA	NA	NA	5	NA	NA	NA	NA	1	NA	NA	NA	NA	NA	NA	6
chr4	77002976	77003688	chr4:77002976-77003688|+	+	712	712	ART3	NA	NA	NA	NA	NA	NA	1	NA	NA	NA	NA	NA	NA	NA	5	NA	NA	NA	NA	NA	NA	NA	NA	NA	NA	NA	6
chr5	1057585	1065593	chr5:1057585-1065593|-		8008	785	SLC12A7	NA	NA	NA	2	NA	NA	NA	NA	NA	NA	NA	NA	NA	NA	NA	NA	NA	NA	NA	NA	2	2	NA	NA	NA	NA	6
chr5	11346483	11397315	chr5:11346483-11397315|-		50832	1189	CTNND2	3	NA	NA	NA	NA	NA	3	NA	NA	NA	NA	NA	NA	NA	NA	NA	NA	NA	NA	NA	NA	NA	NA	NA	NA	NA	6
chr5	142264862	142292858	chr5:142264862-142292858|+	+	27996	644	ARHGAP26	1	NA	NA	NA	2	NA	NA	NA	NA	NA	2	NA	NA	NA	NA	NA	NA	NA	NA	NA	1	NA	NA	NA	NA	NA	6
chr5	151990126	151990640	chr5:151990126-151990640|+	+	514	NA	NA	2	NA	4	NA	NA	NA	NA	NA	NA	NA	NA	NA	NA	NA	NA	NA	NA	NA	NA	NA	NA	NA	NA	NA	NA	NA	6
chr5	33998745	34006004	chr5:33998745-34006004|-		7259	492	AMACR	NA	NA	NA	3	NA	NA	NA	NA	NA	NA	NA	NA	NA	NA	NA	NA	NA	NA	NA	NA	1	NA	NA	NA	2	NA	6
chr5	42688991	42718223	chr5:42688991-42718223|+	+	29232	809	GHR	NA	NA	NA	3	2	NA	NA	NA	NA	NA	NA	NA	NA	NA	NA	NA	NA	NA	NA	NA	NA	NA	NA	1	NA	NA	6
chr5	79974745	80048075	chr5:79974745-80048075|+	+	73330	NA	NA	NA	NA	NA	1	NA	NA	1	NA	NA	1	NA	NA	NA	NA	NA	2	NA	NA	NA	NA	1	NA	NA	NA	NA	NA	6
chr6	132039811	132047340	chr6:132039811-132047340|+	+	7529	541	ENPP3	NA	NA	NA	NA	NA	1	NA	NA	NA	NA	NA	1	NA	NA	NA	NA	NA	1	NA	NA	NA	NA	3	NA	NA	NA	6
chr6	147560305	147588303	chr6:147560305-147588303|+	+	27998	479	STXBP5	NA	NA	2	NA	NA	NA	2	NA	2	NA	NA	NA	NA	NA	NA	NA	NA	NA	NA	NA	NA	NA	NA	NA	NA	NA	6
chr6	1717741	1742820	chr6:1717741-1742820|-		25079	NA	NA	NA	NA	NA	NA	NA	NA	NA	NA	NA	NA	NA	NA	1	NA	NA	NA	NA	2	NA	NA	3	NA	NA	NA	NA	NA	6
chr6	1930336	1961200	chr6:1930336-1961200|-		30864	426	GMDS	NA	NA	NA	NA	1	1	1	NA	NA	NA	NA	1	NA	NA	2	NA	NA	NA	NA	NA	NA	NA	NA	NA	NA	NA	6
chr6	25966562	25969648	chr6:25966562-25969648|+	+	3086	695	TRIM38	NA	NA	NA	NA	NA	NA	NA	NA	NA	NA	NA	1	NA	NA	2	NA	NA	NA	NA	2	NA	NA	NA	1	NA	NA	6
chr6	29643162	29643836	chr6:29643162-29643836|-		674	229	ZFP57	NA	NA	NA	NA	NA	NA	NA	NA	NA	NA	NA	NA	1	NA	4	NA	NA	NA	NA	1	NA	NA	NA	NA	NA	NA	6
chr6	29895070	29911160	chr6:29895070-29911160|-		16090	NA	NA	NA	NA	NA	NA	NA	NA	NA	NA	NA	NA	NA	NA	2	2	NA	NA	NA	NA	NA	NA	NA	NA	1	1	NA	NA	6
chr6	55966269	56006781	chr6:55966269-56006781|-		40512	378	COL21A1	NA	NA	2	NA	3	NA	1	NA	NA	NA	NA	NA	NA	NA	NA	NA	NA	NA	NA	NA	NA	NA	NA	NA	NA	NA	6
chr6	58778796	58779133	chr6:58778796-58779133|-		337	NA	NA	NA	NA	NA	NA	NA	NA	NA	NA	NA	NA	NA	NA	NA	NA	NA	6	NA	NA	NA	NA	NA	NA	NA	NA	NA	NA	6
chr7	26724354	26766625	chr7:26724354-26766625|-		42271	518	SKAP2	NA	NA	1	NA	NA	1	NA	1	NA	NA	1	NA	NA	NA	NA	NA	NA	1	NA	NA	NA	NA	NA	1	NA	NA	6
chr7	27934838	28031600	chr7:27934838-28031600|-		96762	270	JAZF1	4	NA	NA	NA	NA	NA	NA	NA	1	NA	NA	NA	NA	NA	NA	NA	NA	NA	NA	NA	1	NA	NA	NA	NA	NA	6
chr7	70227855	70231320	chr7:70227855-70231320|+	+	3465	947	AUTS2	NA	NA	NA	NA	NA	NA	4	NA	NA	1	NA	NA	NA	NA	NA	NA	NA	NA	NA	NA	NA	NA	NA	1	NA	NA	6
chr8	130788347	130789837	chr8:130788347-130789837|-		1490	408	GSDMC	NA	NA	NA	NA	NA	NA	NA	NA	NA	NA	NA	NA	1	NA	5	NA	NA	NA	NA	NA	NA	NA	NA	NA	NA	NA	6
chr8	131149196	131181313	chr8:131149196-131181313|-		32117	431	ASAP1	1	NA	NA	NA	NA	2	1	NA	NA	NA	NA	2	NA	NA	NA	NA	NA	NA	NA	NA	NA	NA	NA	NA	NA	NA	6
chr8	145745217	145746908	chr8:145745217-145746908|+	+	1691	NA	NA	NA	1	1	NA	NA	NA	NA	1	NA	NA	1	1	NA	NA	1	NA	NA	NA	NA	NA	NA	NA	NA	NA	NA	NA	6
chr8	17532694	17613470	chr8:17532694-17613470|-		80776	3120	MTUS1	NA	NA	2	NA	NA	1	NA	1	NA	NA	NA	1	NA	NA	NA	NA	NA	NA	NA	NA	NA	NA	NA	NA	1	NA	6
chr8	17541836	17581342	chr8:17541836-17581342|-		39506	551	MTUS1	2	1	NA	NA	NA	1	NA	NA	NA	NA	NA	1	NA	NA	NA	NA	NA	NA	NA	1	NA	NA	NA	NA	NA	NA	6
chr8	18622958	18666489	chr8:18622958-18666489|-		43531	NA	NA	NA	NA	2	NA	NA	NA	NA	NA	4	NA	NA	NA	NA	NA	NA	NA	NA	NA	NA	NA	NA	NA	NA	NA	NA	NA	6
chr8	22077509	22079400	chr8:22077509-22079400|-		1891	NA	NA	3	NA	NA	NA	NA	NA	3	NA	NA	NA	NA	NA	NA	NA	NA	NA	NA	NA	NA	NA	NA	NA	NA	NA	NA	NA	6
chr8	57876521	57876623	chr8:57876521-57876623|-		102	NA	NA	2	NA	NA	NA	NA	NA	1	NA	NA	NA	NA	NA	NA	NA	NA	2	NA	1	NA	NA	NA	NA	NA	NA	NA	NA	6
chr9	107571746	107575003	chr9:107571746-107575003|-		3257	373	ABCA1	NA	NA	NA	2	NA	NA	1	NA	NA	NA	NA	NA	NA	NA	NA	1	NA	NA	NA	NA	NA	NA	2	NA	NA	NA	6
chr9	117087109	117087413	chr9:117087109-117087413|+	+	304	NA	NA	NA	NA	NA	2	NA	NA	NA	NA	NA	2	NA	NA	NA	NA	NA	NA	NA	NA	NA	NA	NA	2	NA	NA	NA	NA	6
chr9	13939659	14018326	chr9:13939659-14018326|-		78667	NA	NA	NA	NA	4	NA	NA	NA	NA	NA	2	NA	NA	NA	NA	NA	NA	NA	NA	NA	NA	NA	NA	NA	NA	NA	NA	NA	6
chr9	27180237	27192621	chr9:27180237-27192621|+	+	12384	723	TEK	NA	NA	1	NA	NA	NA	NA	1	NA	NA	NA	NA	NA	2	NA	NA	NA	NA	NA	NA	NA	NA	NA	2	NA	NA	6
chr9	37974618	38016128	chr9:37974618-38016128|-		41510	337	SHB	NA	NA	3	NA	NA	NA	NA	NA	1	NA	NA	NA	NA	NA	1	1	NA	NA	NA	NA	NA	NA	NA	NA	NA	NA	6
chrX	139865636	139865785	chrX:139865636-139865785|+	+	149	NA	NA	3	NA	1	NA	NA	NA	2	NA	NA	NA	NA	NA	NA	NA	NA	NA	NA	NA	NA	NA	NA	NA	NA	NA	NA	NA	6
chr1	100515464	100546215	chr1:100515464-100546215|+	+	30751	1182	HIAT1	NA	NA	2	NA	NA	NA	NA	NA	1	NA	NA	NA	NA	NA	2	NA	NA	NA	NA	NA	NA	NA	NA	NA	NA	NA	5
chr1	104077395	104094414	chr1:104077395-104094414|+	+	17019	1207	RNPC3	2	NA	NA	NA	NA	1	1	NA	NA	NA	NA	NA	NA	NA	NA	1	NA	NA	NA	NA	NA	NA	NA	NA	NA	NA	5
chr1	116935482	116935610	chr1:116935482-116935610|+	+	128	NA	NA	1	NA	NA	NA	NA	NA	NA	NA	NA	NA	NA	NA	NA	1	NA	1	NA	NA	1	NA	NA	NA	NA	NA	1	NA	5
chr1	14095533	14109326	chr1:14095533-14109326|+	+	13793	NA	NA	4	NA	NA	NA	NA	NA	1	NA	NA	NA	NA	NA	NA	NA	NA	NA	NA	NA	NA	NA	NA	NA	NA	NA	NA	NA	5
chr1	145323653	145356009	chr1:145323653-145356009|+	+	32356	5130	NBPF10	NA	2	NA	NA	NA	NA	NA	NA	NA	NA	NA	NA	NA	NA	NA	NA	NA	NA	NA	NA	NA	NA	NA	3	NA	NA	5
chr1	145692187	145695218	chr1:145692187-145695218|+	+	3031	NA	NA	2	NA	NA	NA	NA	NA	NA	NA	3	NA	NA	NA	NA	NA	NA	NA	NA	NA	NA	NA	NA	NA	NA	NA	NA	NA	5
chr1	15964801	15976318	chr1:15964801-15976318|+	+	11517	361	DDI2	NA	NA	NA	2	NA	NA	NA	NA	NA	NA	NA	NA	1	NA	NA	2	NA	NA	NA	NA	NA	NA	NA	NA	NA	NA	5
chr1	159683479	159683588	chr1:159683479-159683588|-		109	NA	NA	NA	NA	NA	NA	NA	NA	NA	NA	NA	NA	NA	NA	NA	NA	NA	NA	NA	NA	NA	NA	1	4	NA	NA	NA	NA	5
chr1	196694250	196697652	chr1:196694250-196697652|+	+	3402	717	CFH	NA	NA	NA	1	NA	NA	NA	NA	NA	NA	NA	NA	NA	2	NA	1	NA	NA	NA	NA	NA	1	NA	NA	NA	NA	5
chr1	200816767	200822623	chr1:200816767-200822623|+	+	5856	2631	CAMSAP2	NA	NA	2	NA	NA	NA	NA	NA	3	NA	NA	NA	NA	NA	NA	NA	NA	NA	NA	NA	NA	NA	NA	NA	NA	NA	5
chr1	209963011	209964232	chr1:209963011-209964232|-		1221	512	IRF6	NA	NA	NA	NA	NA	1	NA	1	NA	NA	NA	1	NA	NA	2	NA	NA	NA	NA	NA	NA	NA	NA	NA	NA	NA	5
chr1	21295966	21377487	chr1:21295966-21377487|-		81521	774	EIF4G3	NA	NA	NA	NA	NA	NA	1	1	NA	NA	NA	NA	NA	2	NA	1	NA	NA	NA	NA	NA	NA	NA	NA	NA	NA	5
chr1	22213964	22214088	chr1:22213964-22214088|+	+	124	NA	NA	NA	NA	NA	NA	NA	NA	NA	NA	NA	NA	1	NA	NA	NA	NA	NA	1	3	NA	NA	NA	NA	NA	NA	NA	NA	5
chr1	223305816	223310605	chr1:223305816-223310605|-		4789	434	TLR5	NA	NA	1	NA	NA	NA	NA	NA	1	NA	NA	1	1	NA	NA	NA	NA	NA	NA	NA	NA	NA	1	NA	NA	NA	5
chr1	223943263	223947045	chr1:223943263-223947045|-		3782	NA	NA	NA	1	NA	NA	NA	NA	NA	NA	NA	NA	NA	NA	NA	NA	1	NA	1	2	NA	NA	NA	NA	NA	NA	NA	NA	5
chr1	224454705	224455835	chr1:224454705-224455835|-		1130	NA	NA	NA	NA	NA	NA	NA	NA	NA	NA	NA	NA	NA	NA	NA	NA	2	NA	NA	NA	NA	NA	NA	2	NA	NA	1	NA	5
chr1	232596632	232619712	chr1:232596632-232619712|-		23080	1289	SIPA1L2	NA	NA	NA	NA	NA	NA	NA	3	NA	NA	NA	NA	NA	NA	1	NA	NA	NA	NA	NA	1	NA	NA	NA	NA	NA	5
chr1	237532833	237604783	chr1:237532833-237604783|+	+	71950	861	RYR2	NA	NA	3	NA	NA	NA	NA	NA	2	NA	NA	NA	NA	NA	NA	NA	NA	NA	NA	NA	NA	NA	NA	NA	NA	NA	5
chr1	237580348	237608822	chr1:237580348-237608822|+	+	28474	519	RYR2	NA	NA	5	NA	NA	NA	NA	NA	NA	NA	NA	NA	NA	NA	NA	NA	NA	NA	NA	NA	NA	NA	NA	NA	NA	NA	5
chr1	237729943	237730075	chr1:237729943-237730075|+	+	132	NA	NA	NA	NA	2	NA	NA	NA	NA	NA	2	NA	NA	NA	NA	NA	NA	NA	NA	NA	NA	NA	NA	NA	NA	NA	1	NA	5
chr1	26355683	26356198	chr1:26355683-26356198|+	+	515	202	EXTL1	2	NA	1	NA	NA	NA	2	NA	NA	NA	NA	NA	NA	NA	NA	NA	NA	NA	NA	NA	NA	NA	NA	NA	NA	NA	5
chr1	28785595	28793279	chr1:28785595-28793279|+	+	7684	807	PHACTR4	NA	NA	NA	NA	1	NA	NA	1	NA	NA	NA	NA	1	NA	NA	2	NA	NA	NA	NA	NA	NA	NA	NA	NA	NA	5
chr1	39719969	39793025	chr1:39719969-39793025|+	+	73056	4257	MACF1	NA	NA	3	NA	NA	NA	NA	NA	2	NA	NA	NA	NA	NA	NA	NA	NA	NA	NA	NA	NA	NA	NA	NA	NA	NA	5
chr1	43393355	43393479	chr1:43393355-43393479|-		124	NA	NA	NA	NA	NA	NA	1	NA	NA	NA	NA	NA	1	NA	NA	NA	NA	NA	3	NA	NA	NA	NA	NA	NA	NA	NA	NA	5
chr1	59002180	59004978	chr1:59002180-59004978|-		2798	NA	NA	1	NA	NA	NA	1	NA	NA	NA	1	NA	NA	NA	NA	NA	NA	NA	NA	NA	NA	1	NA	NA	NA	NA	NA	1	5
chr1	62293093	62341038	chr1:62293093-62341038|+	+	47945	1141	INADL	NA	NA	NA	NA	NA	NA	NA	NA	NA	NA	NA	NA	NA	NA	NA	1	NA	2	NA	NA	NA	NA	NA	1	NA	1	5
chr1	62479014	62503721	chr1:62479014-62503721|+	+	24707	NA	NA	NA	NA	2	NA	NA	NA	NA	NA	1	NA	NA	NA	NA	NA	NA	NA	NA	NA	NA	NA	NA	NA	2	NA	NA	NA	5
chr1	93070863	93101851	chr1:93070863-93101851|-		30988	NA	NA	1	NA	3	NA	NA	NA	1	NA	NA	NA	NA	NA	NA	NA	NA	NA	NA	NA	NA	NA	NA	NA	NA	NA	NA	NA	5
chr10	102300429	102300539	chr10:102300429-102300539|+	+	110	NA	NA	1	NA	NA	NA	NA	1	NA	NA	NA	NA	NA	1	NA	NA	1	NA	NA	1	NA	NA	NA	NA	NA	NA	NA	NA	5
chr10	104414409	104416142	chr10:104414409-104416142|+	+	1733	478	TRIM8	NA	NA	NA	NA	NA	2	NA	NA	NA	NA	NA	2	NA	NA	NA	NA	NA	NA	NA	NA	NA	NA	NA	1	NA	NA	5
chr10	112635723	112642855	chr10:112635723-112642855|+	+	7132	587	PDCD4	NA	NA	NA	NA	1	3	NA	NA	NA	NA	NA	NA	NA	NA	NA	NA	NA	NA	NA	NA	NA	NA	NA	NA	NA	1	5
chr10	124359579	124373813	chr10:124359579-124373813|+	+	14234	1161	DMBT1	NA	NA	NA	NA	1	2	NA	NA	NA	NA	NA	NA	NA	NA	NA	NA	NA	1	1	NA	NA	NA	NA	NA	NA	NA	5
chr10	29801663	29813644	chr10:29801663-29813644|-		11981	1174	SVIL	NA	1	NA	NA	NA	3	NA	1	NA	NA	NA	NA	NA	NA	NA	NA	NA	NA	NA	NA	NA	NA	NA	NA	NA	NA	5
chr10	5765639	5769086	chr10:5765639-5769086|+	+	3447	341	FAM208B	NA	NA	NA	NA	NA	NA	NA	NA	NA	NA	NA	NA	NA	NA	5	NA	NA	NA	NA	NA	NA	NA	NA	NA	NA	NA	5
chr10	68940074	68979628	chr10:68940074-68979628|-		39554	468	CTNNA3	NA	NA	2	NA	NA	NA	NA	NA	2	1	NA	NA	NA	NA	NA	NA	NA	NA	NA	NA	NA	NA	NA	NA	NA	NA	5
chr10	73580029	73581722	chr10:73580029-73581722|-		1693	NA	NA	NA	NA	1	NA	NA	NA	NA	NA	1	NA	NA	NA	NA	NA	1	1	NA	NA	NA	NA	1	NA	NA	NA	NA	NA	5
chr10	7776884	7780721	chr10:7776884-7780721|+	+	3837	308	ITIH2	NA	NA	NA	2	NA	NA	NA	NA	NA	1	NA	NA	NA	NA	NA	NA	NA	NA	NA	NA	NA	2	NA	NA	NA	NA	5
chr10	82039928	82043794	chr10:82039928-82043794|-		3866	380	MAT1A	NA	NA	NA	3	NA	NA	NA	NA	NA	1	NA	NA	NA	NA	NA	NA	NA	NA	NA	NA	NA	1	NA	NA	NA	NA	5
chr10	97110965	97144042	chr10:97110965-97144042|-		33077	1022	SORBS1	NA	1	2	NA	NA	1	NA	NA	NA	NA	NA	1	NA	NA	NA	NA	NA	NA	NA	NA	NA	NA	NA	NA	NA	NA	5
chr11	113933932	114027156	chr11:113933932-114027156|+	+	93224	1456	ZBTB16	NA	NA	NA	2	NA	NA	NA	NA	NA	1	NA	NA	NA	NA	NA	NA	NA	NA	NA	NA	1	1	NA	NA	NA	NA	5
chr11	1212935	1213103	chr11:1212935-1213103|-		168	NA	NA	NA	NA	NA	NA	NA	NA	NA	NA	NA	NA	NA	5	NA	NA	NA	NA	NA	NA	NA	NA	NA	NA	NA	NA	NA	NA	5
chr11	46744729	46745068	chr11:46744729-46745068|+	+	339	243	F2	NA	NA	NA	2	NA	NA	NA	NA	NA	NA	NA	NA	NA	NA	NA	NA	NA	NA	NA	NA	2	1	NA	NA	NA	NA	5
chr11	60687286	60687390	chr11:60687286-60687390|-		104	NA	NA	NA	NA	NA	NA	NA	NA	NA	NA	NA	NA	NA	NA	NA	NA	NA	NA	3	2	NA	NA	NA	NA	NA	NA	NA	NA	5
chr11	65196800	65196908	chr11:65196800-65196908|-		108	NA	NA	NA	NA	NA	NA	2	NA	NA	NA	1	NA	1	NA	NA	NA	NA	NA	1	NA	NA	NA	NA	NA	NA	NA	NA	NA	5
chr11	65267946	65268121	chr11:65267946-65268121|+	+	175	NA	NA	NA	NA	NA	NA	NA	NA	NA	1	NA	NA	NA	NA	NA	NA	NA	1	NA	1	NA	NA	1	NA	NA	NA	NA	1	5
chr11	66833366	66834318	chr11:66833366-66834318|+	+	952	198	RHOD	NA	NA	NA	NA	NA	NA	NA	NA	NA	NA	NA	NA	NA	NA	NA	NA	NA	NA	1	NA	1	2	1	NA	NA	NA	5
chr11	75672487	75694557	chr11:75672487-75694557|+	+	22070	233	UVRAG	NA	NA	NA	NA	2	NA	1	NA	NA	NA	NA	NA	NA	NA	NA	1	NA	NA	NA	NA	1	NA	NA	NA	NA	NA	5
chr11	85444981	85469157	chr11:85444981-85469157|-		24176	1779	SYTL2	2	NA	NA	NA	NA	NA	NA	NA	NA	NA	NA	NA	NA	NA	NA	NA	1	NA	NA	NA	NA	2	NA	NA	NA	NA	5
chr12	100200322	100219167	chr12:100200322-100219167|-		18845	NA	NA	NA	1	NA	NA	NA	1	NA	1	NA	NA	NA	1	NA	NA	NA	NA	NA	1	NA	NA	NA	NA	NA	NA	NA	NA	5
chr12	103232125	103232341	chr12:103232125-103232341|-		216	NA	NA	NA	NA	NA	NA	NA	NA	NA	NA	NA	NA	NA	NA	NA	NA	NA	NA	NA	NA	NA	NA	NA	3	NA	2	NA	NA	5
chr12	109654422	109654725	chr12:109654422-109654725|+	+	303	214	ACACB	NA	NA	NA	NA	NA	NA	NA	NA	NA	1	NA	NA	NA	NA	NA	NA	NA	NA	NA	NA	4	NA	NA	NA	NA	NA	5
chr12	109687788	109694041	chr12:109687788-109694041|+	+	6253	594	ACACB	NA	NA	NA	NA	NA	NA	NA	1	2	NA	2	NA	NA	NA	NA	NA	NA	NA	NA	NA	NA	NA	NA	NA	NA	NA	5
chr12	131471639	131498885	chr12:131471639-131498885|+	+	27246	983	GPR133	NA	NA	3	NA	NA	NA	NA	NA	1	NA	NA	NA	NA	1	NA	NA	NA	NA	NA	NA	NA	NA	NA	NA	NA	NA	5
chr12	26709165	26755639	chr12:26709165-26755639|-		46474	1502	ITPR2	NA	NA	NA	NA	NA	NA	NA	NA	NA	NA	NA	NA	NA	NA	1	NA	NA	NA	NA	NA	2	NA	NA	2	NA	NA	5
chr12	40704232	40717108	chr12:40704232-40717108|+	+	12876	1339	LRRK2	NA	NA	NA	NA	NA	NA	NA	NA	NA	NA	2	NA	NA	1	NA	1	NA	NA	NA	NA	NA	NA	NA	1	NA	NA	5
chr12	52681767	52710377	chr12:52681767-52710377|-		28610	NA	NA	NA	NA	NA	NA	NA	NA	NA	NA	NA	NA	NA	NA	NA	NA	5	NA	NA	NA	NA	NA	NA	NA	NA	NA	NA	NA	5
chr12	9268359	9356547	chr12:9268359-9356547|-		88188	NA	NA	NA	NA	NA	NA	NA	NA	NA	NA	NA	NA	NA	NA	1	3	NA	NA	NA	NA	NA	NA	NA	NA	1	NA	NA	NA	5
chr13	114518962	114519114	chr13:114518962-114519114|+	+	152	NA	NA	NA	NA	NA	NA	2	NA	NA	NA	NA	NA	NA	NA	NA	NA	NA	NA	NA	3	NA	NA	NA	NA	NA	NA	NA	NA	5
chr13	21013731	21086689	chr13:21013731-21086689|-		72958	397	CRYL1	NA	NA	NA	1	NA	NA	NA	NA	NA	3	NA	NA	NA	NA	NA	NA	NA	NA	NA	NA	1	NA	NA	NA	NA	NA	5
chr13	36888363	36905733	chr13:36888363-36905733|-		17370	673	SPG20	2	NA	NA	NA	NA	NA	1	NA	NA	NA	NA	NA	NA	NA	1	NA	NA	NA	NA	NA	NA	NA	1	NA	NA	NA	5
chr13	41096689	41134997	chr13:41096689-41134997|-		38308	NA	NA	NA	NA	1	NA	1	NA	NA	NA	NA	NA	NA	NA	NA	NA	NA	NA	NA	NA	NA	NA	NA	NA	NA	NA	NA	3	5
chr13	41133645	41207385	chr13:41133645-41207385|-		73740	NA	NA	NA	NA	NA	1	1	NA	NA	NA	NA	NA	NA	NA	NA	NA	NA	3	NA	NA	NA	NA	NA	NA	NA	NA	NA	NA	5
chr13	50280233	50285158	chr13:50280233-50285158|-		4925	438	KPNA3	NA	NA	NA	1	NA	NA	NA	NA	NA	1	NA	NA	NA	NA	3	NA	NA	NA	NA	NA	NA	NA	NA	NA	NA	NA	5
chr14	106174168	106174466	chr14:106174168-106174466|+	+	298	NA	NA	NA	NA	NA	NA	NA	1	NA	1	NA	NA	NA	NA	NA	NA	NA	NA	NA	3	NA	NA	NA	NA	NA	NA	NA	NA	5
chr14	51449659	51450139	chr14:51449659-51450139|-		480	66	TRIM9	3	NA	NA	NA	NA	NA	2	NA	NA	NA	NA	NA	NA	NA	NA	NA	NA	NA	NA	NA	NA	NA	NA	NA	NA	NA	5
chr14	53859242	53859851	chr14:53859242-53859851|+	+	609	NA	NA	NA	NA	NA	NA	NA	3	NA	NA	NA	NA	NA	2	NA	NA	NA	NA	NA	NA	NA	NA	NA	NA	NA	NA	NA	NA	5
chr14	64653141	64655426	chr14:64653141-64655426|+	+	2285	315	SYNE2	1	NA	NA	1	NA	NA	1	NA	NA	1	NA	NA	NA	NA	NA	NA	NA	NA	NA	NA	NA	NA	1	NA	NA	NA	5
chr14	73711351	73712883	chr14:73711351-73712883|+	+	1532	280	PAPLN	NA	NA	NA	NA	NA	1	NA	1	NA	NA	1	NA	NA	NA	NA	1	NA	NA	NA	NA	NA	1	NA	NA	NA	NA	5
chr14	76238076	76286504	chr14:76238076-76286504|+	+	48428	1314	TTLL5	NA	NA	NA	NA	2	NA	NA	NA	NA	NA	2	NA	NA	NA	NA	NA	1	NA	NA	NA	NA	NA	NA	NA	NA	NA	5
chr15	100739522	100775958	chr15:100739522-100775958|-		36436	NA	NA	NA	NA	2	1	NA	1	NA	NA	NA	NA	NA	1	NA	NA	NA	NA	NA	NA	NA	NA	NA	NA	NA	NA	NA	NA	5
chr15	31245764	31260213	chr15:31245764-31260213|-		14449	828	MTMR10	NA	NA	2	NA	NA	NA	NA	NA	1	NA	NA	1	NA	NA	NA	NA	NA	NA	NA	NA	NA	NA	NA	1	NA	NA	5
chr15	62881885	62950097	chr15:62881885-62950097|+	+	68212	NA	NA	2	NA	1	NA	NA	NA	NA	NA	NA	NA	NA	NA	NA	NA	NA	NA	NA	NA	NA	NA	NA	NA	2	NA	NA	NA	5
chr15	83221229	83226736	chr15:83221229-83226736|-		5507	836	CPEB1	3	NA	NA	NA	NA	1	NA	NA	NA	NA	NA	NA	NA	NA	NA	1	NA	NA	NA	NA	NA	NA	NA	NA	NA	NA	5
chr15	83481854	83495598	chr15:83481854-83495598|+	+	13744	1032	WHAMM	NA	NA	NA	1	NA	NA	NA	NA	NA	1	NA	NA	2	NA	NA	NA	NA	NA	NA	NA	NA	NA	NA	1	NA	NA	5
chr16	11857333	11857515	chr16:11857333-11857515|-		182	182	ZC3H7A	NA	NA	NA	NA	NA	NA	NA	NA	NA	NA	2	NA	NA	NA	NA	1	NA	NA	NA	2	NA	NA	NA	NA	NA	NA	5
chr16	15826420	15839094	chr16:15826420-15839094|-		12674	1240	MYH11	NA	NA	NA	NA	NA	3	NA	2	NA	NA	NA	NA	NA	NA	NA	NA	NA	NA	NA	NA	NA	NA	NA	NA	NA	NA	5
chr16	15847250	15850371	chr16:15847250-15850371|-		3121	289	MYH11	NA	3	NA	NA	NA	NA	NA	NA	NA	NA	NA	2	NA	NA	NA	NA	NA	NA	NA	NA	NA	NA	NA	NA	NA	NA	5
chr16	16101672	16150152	chr16:16101672-16150152|+	+	48480	1629	ABCC1	NA	NA	NA	NA	NA	3	NA	NA	NA	NA	1	1	NA	NA	NA	NA	NA	NA	NA	NA	NA	NA	NA	NA	NA	NA	5
chr16	50783459	50788335	chr16:50783459-50788335|+	+	4876	1063	CYLD	2	NA	NA	NA	NA	NA	2	NA	NA	NA	1	NA	NA	NA	NA	NA	NA	NA	NA	NA	NA	NA	NA	NA	NA	NA	5
chr16	56624751	56673241	chr16:56624751-56673241|+	+	48490	NA	NA	5	NA	NA	NA	NA	NA	NA	NA	NA	NA	NA	NA	NA	NA	NA	NA	NA	NA	NA	NA	NA	NA	NA	NA	NA	NA	5
chr16	72094741	72110932	chr16:72094741-72110932|+	+	16191	NA	NA	NA	NA	NA	5	NA	NA	NA	NA	NA	NA	NA	NA	NA	NA	NA	NA	NA	NA	NA	NA	NA	NA	NA	NA	NA	NA	5
chr16	88804135	88804513	chr16:88804135-88804513|-		378	259	PIEZO1	NA	3	NA	NA	NA	NA	NA	2	NA	NA	NA	NA	NA	NA	NA	NA	NA	NA	NA	NA	NA	NA	NA	NA	NA	NA	5
chr17	1437392	1456443	chr17:1437392-1456443|-		19051	717	PITPNA	2	NA	NA	NA	NA	NA	1	NA	NA	NA	NA	NA	NA	NA	2	NA	NA	NA	NA	NA	NA	NA	NA	NA	NA	NA	5
chr17	16285269	16285497	chr17:16285269-16285497|+	+	228	NA	NA	2	NA	NA	NA	NA	NA	NA	NA	NA	NA	NA	NA	NA	NA	NA	NA	NA	3	NA	NA	NA	NA	NA	NA	NA	NA	5
chr17	26694339	26694452	chr17:26694339-26694452|+	+	113	NA	NA	NA	NA	NA	NA	NA	NA	NA	NA	NA	2	NA	NA	NA	NA	NA	NA	NA	NA	NA	NA	2	1	NA	NA	NA	NA	5
chr17	37822007	37822109	chr17:37822007-37822109|-		102	NA	NA	NA	NA	2	NA	NA	NA	NA	NA	3	NA	NA	NA	NA	NA	NA	NA	NA	NA	NA	NA	NA	NA	NA	NA	NA	NA	5
chr17	44064405	44074030	chr17:44064405-44074030|+	+	9625	701	MAPT	4	NA	NA	NA	NA	NA	NA	NA	NA	NA	NA	NA	NA	NA	NA	NA	NA	NA	NA	NA	NA	NA	NA	1	NA	NA	5
chr17	55191819	55193622	chr17:55191819-55193622|+	+	1803	329	AKAP1	1	NA	NA	NA	NA	NA	NA	NA	NA	NA	NA	NA	NA	NA	NA	2	NA	1	NA	NA	NA	1	NA	NA	NA	NA	5
chr17	57529334	57529464	chr17:57529334-57529464|-		130	NA	NA	5	NA	NA	NA	NA	NA	NA	NA	NA	NA	NA	NA	NA	NA	NA	NA	NA	NA	NA	NA	NA	NA	NA	NA	NA	NA	5
chr17	65941524	65955991	chr17:65941524-65955991|+	+	14467	1561	BPTF	2	NA	NA	NA	NA	NA	NA	NA	NA	NA	NA	NA	NA	NA	NA	NA	NA	1	NA	NA	NA	1	NA	NA	1	NA	5
chr17	67096937	67130883	chr17:67096937-67130883|-		33946	2552	ABCA6	NA	NA	NA	NA	NA	NA	NA	NA	NA	NA	1	NA	2	NA	NA	2	NA	NA	NA	NA	NA	NA	NA	NA	NA	NA	5
chr17	78593426	78617610	chr17:78593426-78617610|+	+	24184	NA	NA	NA	NA	NA	1	NA	NA	NA	NA	NA	1	NA	NA	NA	NA	NA	NA	NA	NA	NA	NA	3	NA	NA	NA	NA	NA	5
chr17	994934	995072	chr17:994934-995072|-		138	NA	NA	NA	NA	1	NA	NA	NA	NA	NA	NA	NA	NA	NA	NA	NA	NA	NA	NA	4	NA	NA	NA	NA	NA	NA	NA	NA	5
chr18	3187477	3193956	chr18:3187477-3193956|-		6479	639	MYOM1	NA	NA	3	NA	NA	NA	NA	NA	2	NA	NA	NA	NA	NA	NA	NA	NA	NA	NA	NA	NA	NA	NA	NA	NA	NA	5
chr18	59737622	59770135	chr18:59737622-59770135|-		32513	NA	NA	NA	NA	NA	NA	NA	NA	NA	NA	NA	NA	NA	NA	NA	NA	NA	NA	NA	NA	NA	NA	NA	NA	3	2	NA	NA	5
chr18	74153200	74175097	chr18:74153200-74175097|-		21897	2081	ZNF516	NA	NA	NA	NA	2	NA	NA	NA	NA	NA	NA	NA	NA	NA	NA	NA	NA	1	NA	1	NA	NA	NA	NA	1	NA	5
chr18	74691153	74691311	chr18:74691153-74691311|+	+	158	NA	NA	3	NA	NA	NA	NA	NA	2	NA	NA	NA	NA	NA	NA	NA	NA	NA	NA	NA	NA	NA	NA	NA	NA	NA	NA	NA	5
chr19	19576148	19584927	chr19:19576148-19584927|+	+	8779	NA	NA	NA	1	NA	2	NA	NA	NA	1	NA	1	NA	NA	NA	NA	NA	NA	NA	NA	NA	NA	NA	NA	NA	NA	NA	NA	5
chr19	3250982	3278108	chr19:3250982-3278108|+	+	27126	344	CELF5	2	NA	NA	NA	NA	NA	3	NA	NA	NA	NA	NA	NA	NA	NA	NA	NA	NA	NA	NA	NA	NA	NA	NA	NA	NA	5
chr19	4511126	4511918	chr19:4511126-4511918|-		792	NA	NA	NA	NA	NA	NA	NA	NA	NA	NA	1	NA	NA	2	NA	NA	NA	NA	NA	NA	NA	NA	2	NA	NA	NA	NA	NA	5
chr19	45411817	45411937	chr19:45411817-45411937|+	+	120	NA	NA	NA	NA	NA	NA	NA	NA	NA	NA	NA	1	NA	NA	NA	NA	1	NA	NA	NA	NA	NA	2	1	NA	NA	NA	NA	5
chr19	50838315	50862904	chr19:50838315-50862904|-		24589	NA	NA	NA	NA	NA	NA	NA	NA	NA	NA	NA	NA	1	NA	NA	NA	NA	NA	NA	NA	NA	NA	NA	NA	NA	4	NA	NA	5
chr19	51363270	51381702	chr19:51363270-51381702|+	+	18432	NA	NA	NA	NA	NA	NA	NA	NA	NA	NA	NA	NA	NA	NA	NA	NA	NA	NA	NA	NA	NA	NA	NA	NA	NA	NA	3	2	5
chr19	9728296	9768866	chr19:9728296-9768866|-		40570	NA	NA	1	NA	NA	NA	NA	NA	NA	NA	NA	NA	NA	NA	NA	NA	NA	3	NA	NA	NA	NA	1	NA	NA	NA	NA	NA	5
chr2	113940205	113940328	chr2:113940205-113940328|-		123	NA	NA	NA	NA	NA	3	NA	NA	NA	NA	NA	NA	NA	NA	NA	NA	NA	NA	NA	NA	NA	NA	2	NA	NA	NA	NA	NA	5
chr2	118688612	118716057	chr2:118688612-118716057|-		27445	954	CCDC93	NA	NA	NA	NA	NA	NA	NA	1	NA	NA	2	NA	NA	NA	NA	NA	NA	2	NA	NA	NA	NA	NA	NA	NA	NA	5
chr2	121036190	121047333	chr2:121036190-121047333|+	+	11143	NA	NA	1	NA	NA	NA	NA	1	1	NA	NA	NA	NA	NA	NA	NA	NA	NA	NA	NA	NA	NA	NA	1	1	NA	NA	NA	5
chr2	135628534	135630211	chr2:135628534-135630211|+	+	1677	269	ACMSD	NA	NA	NA	1	NA	NA	NA	NA	NA	NA	NA	NA	NA	NA	NA	NA	NA	NA	NA	NA	NA	3	NA	1	NA	NA	5
chr2	152646265	152648422	chr2:152646265-152648422|-		2157	282	ARL5A	2	NA	NA	NA	NA	1	NA	NA	NA	NA	NA	1	NA	NA	NA	NA	1	NA	NA	NA	NA	NA	NA	NA	NA	NA	5
chr2	160824049	160843869	chr2:160824049-160843869|-		19820	1070	PLA2R1	NA	NA	NA	NA	NA	1	NA	1	NA	NA	NA	1	1	NA	NA	NA	NA	NA	NA	NA	NA	1	NA	NA	NA	NA	5
chr2	162728802	162757521	chr2:162728802-162757521|+	+	28719	676	SLC4A10	3	NA	NA	NA	NA	NA	2	NA	NA	NA	NA	NA	NA	NA	NA	NA	NA	NA	NA	NA	NA	NA	NA	NA	NA	NA	5
chr2	170127413	170151220	chr2:170127413-170151220|-		23807	1893	LRP2	NA	NA	NA	NA	NA	NA	NA	NA	NA	NA	NA	NA	NA	NA	NA	1	NA	NA	NA	NA	NA	NA	1	3	NA	NA	5
chr2	179455582	179455694	chr2:179455582-179455694|-		112	NA	NA	NA	NA	2	NA	NA	NA	NA	NA	3	NA	NA	NA	NA	NA	NA	NA	NA	NA	NA	NA	NA	NA	NA	NA	NA	NA	5
chr2	179515477	179554623	chr2:179515477-179554623|-		39146	7947	TTN	NA	NA	4	NA	NA	NA	NA	NA	1	NA	NA	NA	NA	NA	NA	NA	NA	NA	NA	NA	NA	NA	NA	NA	NA	NA	5
chr2	179517184	179519722	chr2:179517184-179519722|-		2538	1089	TTN	NA	NA	3	NA	NA	NA	NA	NA	1	NA	NA	NA	NA	NA	NA	NA	NA	NA	NA	NA	NA	NA	1	NA	NA	NA	5
chr2	179534944	179585929	chr2:179534944-179585929|-		50985	12570	TTN	NA	NA	3	NA	NA	NA	NA	NA	2	NA	NA	NA	NA	NA	NA	NA	NA	NA	NA	NA	NA	NA	NA	NA	NA	NA	5
chr2	179546387	179554623	chr2:179546387-179554623|-		8236	1410	TTN	NA	NA	4	NA	NA	NA	NA	NA	1	NA	NA	NA	NA	NA	NA	NA	NA	NA	NA	NA	NA	NA	NA	NA	NA	NA	5
chr2	179583890	179592098	chr2:179583890-179592098|-		8208	4233	TTN	NA	NA	3	NA	NA	NA	NA	NA	2	NA	NA	NA	NA	NA	NA	NA	NA	NA	NA	NA	NA	NA	NA	NA	NA	NA	5
chr2	216245533	216245669	chr2:216245533-216245669|-		136	NA	NA	NA	NA	NA	NA	NA	1	NA	NA	NA	NA	NA	NA	NA	NA	NA	NA	NA	3	NA	NA	1	NA	NA	NA	NA	NA	5
chr2	220290915	220291017	chr2:220290915-220291017|-		102	NA	NA	NA	NA	1	NA	NA	NA	NA	NA	2	NA	NA	NA	NA	NA	NA	NA	NA	2	NA	NA	NA	NA	NA	NA	NA	NA	5
chr2	238643910	238668848	chr2:238643910-238668848|+	+	24938	970	LRRFIP1	1	NA	2	NA	NA	NA	NA	2	NA	NA	NA	NA	NA	NA	NA	NA	NA	NA	NA	NA	NA	NA	NA	NA	NA	NA	5
chr2	26022253	26068432	chr2:26022253-26068432|-		46179	346	ASXL2	NA	NA	NA	NA	NA	1	NA	NA	NA	NA	NA	1	NA	NA	NA	NA	NA	NA	NA	NA	1	NA	1	1	NA	NA	5
chr2	33477743	33540336	chr2:33477743-33540336|+	+	62593	1731	LTBP1	1	NA	1	NA	NA	NA	NA	NA	2	NA	1	NA	NA	NA	NA	NA	NA	NA	NA	NA	NA	NA	NA	NA	NA	NA	5
chr2	37751111	37764294	chr2:37751111-37764294|+	+	13183	NA	NA	NA	NA	1	2	NA	NA	NA	NA	NA	NA	NA	NA	NA	NA	NA	NA	NA	NA	NA	NA	NA	2	NA	NA	NA	NA	5
chr2	40655612	40709870	chr2:40655612-40709870|-		54258	NA	NA	NA	NA	4	NA	NA	NA	NA	NA	1	NA	NA	NA	NA	NA	NA	NA	NA	NA	NA	NA	NA	NA	NA	NA	NA	NA	5
chr2	43625109	43674134	chr2:43625109-43674134|-		49025	NA	NA	4	NA	NA	NA	NA	NA	NA	NA	NA	NA	NA	NA	NA	NA	1	NA	NA	NA	NA	NA	NA	NA	NA	NA	NA	NA	5
chr2	71753349	71766369	chr2:71753349-71766369|+	+	13020	427	DYSF	NA	NA	2	NA	1	NA	NA	NA	NA	NA	NA	NA	NA	NA	1	NA	NA	1	NA	NA	NA	NA	NA	NA	NA	NA	5
chr2	74273404	74307718	chr2:74273404-74307718|+	+	34314	2319	TET3	NA	NA	NA	NA	NA	NA	NA	NA	NA	NA	NA	NA	NA	1	NA	1	NA	NA	NA	NA	2	NA	1	NA	NA	NA	5
chr2	99272819	99272928	chr2:99272819-99272928|-		109	NA	NA	NA	NA	NA	NA	NA	NA	1	NA	NA	NA	NA	NA	NA	NA	NA	NA	1	3	NA	NA	NA	NA	NA	NA	NA	NA	5
chr20	34451016	34451137	chr20:34451016-34451137|+	+	121	NA	NA	1	NA	NA	NA	NA	NA	1	NA	NA	NA	NA	NA	NA	NA	1	NA	NA	1	1	NA	NA	NA	NA	NA	NA	NA	5
chr20	50071084	50090689	chr20:50071084-50090689|-		19605	314	NFATC2	NA	NA	NA	NA	NA	NA	NA	NA	NA	NA	NA	NA	3	NA	NA	NA	NA	NA	NA	1	NA	NA	NA	NA	1	NA	5
chr20	50071084	50092197	chr20:50071084-50092197|-		21113	517	NFATC2	NA	NA	NA	NA	1	3	NA	NA	NA	NA	NA	1	NA	NA	NA	NA	NA	NA	NA	NA	NA	NA	NA	NA	NA	NA	5
chr21	18966371	18981470	chr21:18966371-18981470|-		15099	NA	NA	NA	NA	1	NA	NA	2	NA	NA	NA	NA	NA	NA	NA	NA	2	NA	NA	NA	NA	NA	NA	NA	NA	NA	NA	NA	5
chr21	45106684	45106816	chr21:45106684-45106816|+	+	132	132	RRP1B	NA	NA	NA	NA	NA	NA	NA	NA	1	NA	NA	NA	NA	NA	4	NA	NA	NA	NA	NA	NA	NA	NA	NA	NA	NA	5
chr22	23215377	23222983	chr22:23215377-23222983|+	+	7606	NA	NA	NA	NA	NA	NA	NA	4	NA	1	NA	NA	NA	NA	NA	NA	NA	NA	NA	NA	NA	NA	NA	NA	NA	NA	NA	NA	5
chr22	24896074	24898181	chr22:24896074-24898181|+	+	2107	260	UPB1	NA	NA	NA	1	NA	NA	NA	NA	NA	1	NA	NA	NA	NA	NA	NA	NA	NA	NA	NA	1	1	1	NA	NA	NA	5
chr22	37470649	37471320	chr22:37470649-37471320|-		671	245	TMPRSS6	NA	NA	NA	2	NA	NA	NA	NA	NA	3	NA	NA	NA	NA	NA	NA	NA	NA	NA	NA	NA	NA	NA	NA	NA	NA	5
chr22	42524175	42537685	chr22:42524175-42537685|-		13510	NA	NA	NA	NA	NA	NA	NA	NA	NA	NA	NA	NA	NA	NA	NA	NA	NA	NA	NA	NA	NA	NA	3	2	NA	NA	NA	NA	5
chr3	111828389	111831992	chr3:111828389-111831992|+	+	3603	253	C3orf52	1	NA	NA	NA	NA	NA	1	NA	NA	NA	1	NA	NA	NA	NA	NA	NA	NA	NA	NA	NA	NA	1	1	NA	NA	5
chr3	122324782	122340458	chr3:122324782-122340458|+	+	15676	1080	PARP15	NA	NA	NA	NA	NA	NA	NA	NA	NA	NA	NA	NA	NA	NA	1	NA	NA	1	NA	NA	NA	1	2	NA	NA	NA	5
chr3	123419482	123419602	chr3:123419482-123419602|-		120	NA	NA	NA	NA	NA	NA	NA	1	NA	NA	NA	3	NA	1	NA	NA	NA	NA	NA	NA	NA	NA	NA	NA	NA	NA	NA	NA	5
chr3	136664424	136665137	chr3:136664424-136665137|+	+	713	713	NCK1	NA	NA	1	NA	NA	1	NA	NA	1	NA	NA	1	1	NA	NA	NA	NA	NA	NA	NA	NA	NA	NA	NA	NA	NA	5
chr3	154801946	154836600	chr3:154801946-154836600|+	+	34654	730	MME	NA	NA	NA	NA	NA	NA	NA	NA	NA	NA	NA	NA	NA	NA	NA	NA	NA	NA	NA	NA	NA	NA	NA	5	NA	NA	5
chr3	178627386	178721972	chr3:178627386-178721972|-		94586	NA	NA	3	NA	NA	NA	NA	NA	2	NA	NA	NA	NA	NA	NA	NA	NA	NA	NA	NA	NA	NA	NA	NA	NA	NA	NA	NA	5
chr3	186442876	186450463	chr3:186442876-186450463|+	+	7587	539	KNG1	NA	NA	NA	3	NA	NA	NA	NA	NA	NA	NA	NA	NA	NA	NA	NA	NA	NA	NA	NA	NA	2	NA	NA	NA	NA	5
chr3	195508240	195508384	chr3:195508240-195508384|-		144	NA	NA	NA	NA	NA	NA	NA	NA	NA	NA	NA	NA	NA	NA	NA	NA	NA	NA	NA	5	NA	NA	NA	NA	NA	NA	NA	NA	5
chr3	20113075	20113951	chr3:20113075-20113951|+	+	876	NA	NA	NA	NA	1	NA	NA	NA	NA	NA	1	NA	NA	NA	NA	NA	NA	NA	NA	NA	NA	NA	NA	1	2	NA	NA	NA	5
chr3	48035913	48040369	chr3:48035913-48040369|-		4456	NA	NA	NA	NA	NA	NA	NA	NA	NA	NA	NA	NA	NA	NA	NA	NA	2	3	NA	NA	NA	NA	NA	NA	NA	NA	NA	NA	5
chr3	9506198	9506312	chr3:9506198-9506312|-		114	NA	NA	NA	1	NA	NA	1	NA	NA	NA	NA	NA	1	NA	NA	NA	NA	NA	NA	2	NA	NA	NA	NA	NA	NA	NA	NA	5
chr4	100212053	100269003	chr4:100212053-100269003|-		56950	NA	NA	NA	NA	NA	2	NA	NA	NA	NA	NA	2	NA	NA	NA	NA	NA	NA	NA	NA	NA	NA	NA	1	NA	NA	NA	NA	5
chr4	106848492	106880283	chr4:106848492-106880283|+	+	31791	1263	NPNT	NA	NA	3	NA	NA	NA	NA	NA	1	NA	NA	NA	NA	NA	NA	NA	NA	NA	NA	NA	NA	NA	NA	1	NA	NA	5
chr4	110843314	110866431	chr4:110843314-110866431|+	+	23117	NA	NA	1	NA	1	NA	NA	NA	1	NA	1	NA	NA	NA	NA	NA	NA	NA	NA	NA	NA	NA	NA	NA	1	NA	NA	NA	5
chr4	110862101	110885693	chr4:110862101-110885693|+	+	23592	1448	EGF	NA	NA	2	NA	NA	NA	NA	NA	NA	NA	NA	NA	NA	NA	NA	NA	NA	NA	NA	NA	NA	NA	1	2	NA	NA	5
chr4	155507412	155507676	chr4:155507412-155507676|+	+	264	NA	NA	NA	NA	NA	NA	NA	NA	NA	NA	NA	1	NA	NA	NA	NA	NA	NA	NA	NA	NA	NA	3	1	NA	NA	NA	NA	5
chr4	155507514	155507631	chr4:155507514-155507631|-		117	NA	NA	NA	NA	NA	NA	NA	NA	NA	NA	NA	NA	NA	NA	NA	NA	NA	NA	NA	NA	NA	NA	5	NA	NA	NA	NA	NA	5
chr4	155507550	155507676	chr4:155507550-155507676|+	+	126	NA	NA	NA	NA	NA	3	NA	NA	NA	NA	NA	NA	NA	NA	NA	NA	NA	NA	NA	NA	NA	NA	NA	2	NA	NA	NA	NA	5
chr4	155527966	155528102	chr4:155527966-155528102|+	+	136	NA	NA	NA	NA	NA	NA	NA	NA	NA	NA	NA	NA	NA	NA	NA	NA	NA	NA	NA	NA	NA	NA	1	4	NA	NA	NA	NA	5
chr4	47663727	47685855	chr4:47663727-47685855|-		22128	822	CORIN	1	NA	2	NA	1	NA	NA	NA	1	NA	NA	NA	NA	NA	NA	NA	NA	NA	NA	NA	NA	NA	NA	NA	NA	NA	5
chr4	74277712	74277842	chr4:74277712-74277842|+	+	130	130	ALB	NA	NA	NA	3	NA	NA	NA	NA	NA	2	NA	NA	NA	NA	NA	NA	NA	NA	NA	NA	NA	NA	NA	NA	NA	NA	5
chr4	86893188	86898844	chr4:86893188-86898844|+	+	5656	329	ARHGAP24	NA	NA	NA	NA	NA	NA	NA	NA	NA	NA	NA	NA	NA	NA	2	NA	NA	NA	NA	NA	NA	NA	1	1	NA	1	5
chr5	123979203	123985390	chr5:123979203-123985390|-		6187	3134	ZNF608	3	NA	NA	NA	1	NA	NA	NA	NA	NA	1	NA	NA	NA	NA	NA	NA	NA	NA	NA	NA	NA	NA	NA	NA	NA	5
chr5	125805368	125813479	chr5:125805368-125813479|+	+	8111	379	GRAMD3	NA	1	NA	NA	NA	NA	NA	NA	NA	NA	NA	NA	NA	NA	1	3	NA	NA	NA	NA	NA	NA	NA	NA	NA	NA	5
chr5	31983260	32010588	chr5:31983260-32010588|+	+	27328	931	PDZD2	NA	NA	3	NA	NA	NA	NA	NA	2	NA	NA	NA	NA	NA	NA	NA	NA	NA	NA	NA	NA	NA	NA	NA	NA	NA	5
chr5	32125898	32143986	chr5:32125898-32143986|-		18088	NA	NA	1	NA	1	NA	NA	NA	1	NA	NA	NA	NA	NA	NA	NA	NA	1	NA	NA	NA	NA	NA	1	NA	NA	NA	NA	5
chr5	39153549	39203089	chr5:39153549-39203089|-		49540	1319	FYB	1	NA	NA	NA	NA	1	1	NA	NA	NA	NA	2	NA	NA	NA	NA	NA	NA	NA	NA	NA	NA	NA	NA	NA	NA	5
chr5	40964842	40976942	chr5:40964842-40976942|+	+	12100	518	C7	NA	NA	2	NA	NA	NA	NA	NA	3	NA	NA	NA	NA	NA	NA	NA	NA	NA	NA	NA	NA	NA	NA	NA	NA	NA	5
chr5	68800003	68809936	chr5:68800003-68809936|+	+	9933	959	OCLN	NA	NA	NA	2	NA	NA	NA	1	NA	1	NA	NA	NA	NA	NA	NA	NA	NA	NA	NA	1	NA	NA	NA	NA	NA	5
chr6	106967005	106969328	chr6:106967005-106969328|+	+	2323	2323	AIM1	NA	NA	NA	NA	NA	NA	NA	NA	NA	NA	NA	NA	NA	NA	4	NA	NA	NA	NA	NA	NA	NA	NA	NA	1	NA	5
chr6	108225832	108234631	chr6:108225832-108234631|-		8799	602	SEC63	NA	NA	NA	2	NA	1	NA	NA	NA	NA	NA	1	NA	NA	NA	1	NA	NA	NA	NA	NA	NA	NA	NA	NA	NA	5
chr6	116288713	116325161	chr6:116288713-116325161|-		36448	455	FRK	NA	NA	2	NA	NA	NA	NA	NA	2	NA	NA	NA	NA	NA	NA	NA	NA	NA	NA	NA	NA	NA	NA	1	NA	NA	5
chr6	116600398	116600531	chr6:116600398-116600531|-		133	NA	NA	NA	NA	1	NA	NA	NA	2	NA	1	NA	NA	NA	NA	NA	NA	NA	1	NA	NA	NA	NA	NA	NA	NA	NA	NA	5
chr6	13053596	13079838	chr6:13053596-13079838|+	+	26242	NA	NA	NA	NA	1	NA	NA	NA	NA	NA	2	NA	NA	NA	NA	NA	NA	NA	NA	NA	2	NA	NA	NA	NA	NA	NA	NA	5
chr6	152163731	152201906	chr6:152163731-152201906|+	+	38175	314	ESR1	NA	NA	NA	2	NA	NA	NA	NA	NA	NA	NA	NA	NA	NA	NA	3	NA	NA	NA	NA	NA	NA	NA	NA	NA	NA	5
chr6	161027508	161032753	chr6:161027508-161032753|-		5245	342	LPA	NA	NA	NA	2	NA	NA	NA	NA	NA	3	NA	NA	NA	NA	NA	NA	NA	NA	NA	NA	NA	NA	NA	NA	NA	NA	5
chr6	161491639	161536334	chr6:161491639-161536334|+	+	44695	3190	MAP3K4	NA	NA	2	NA	1	NA	NA	NA	2	NA	NA	NA	NA	NA	NA	NA	NA	NA	NA	NA	NA	NA	NA	NA	NA	NA	5
chr6	168307850	168319780	chr6:168307850-168319780|+	+	11930	NA	NA	3	NA	NA	NA	NA	NA	2	NA	NA	NA	NA	NA	NA	NA	NA	NA	NA	NA	NA	NA	NA	NA	NA	NA	NA	NA	5
chr6	29856243	29910803	chr6:29856243-29910803|+	+	54560	NA	NA	NA	NA	NA	NA	NA	NA	NA	NA	NA	NA	NA	NA	NA	NA	NA	NA	NA	1	NA	NA	3	1	NA	NA	NA	NA	5
chr6	29858780	29913579	chr6:29858780-29913579|+	+	54799	NA	NA	NA	NA	1	NA	NA	NA	NA	1	NA	NA	NA	NA	1	NA	NA	NA	NA	NA	NA	1	NA	NA	NA	NA	NA	1	5
chr6	29910763	29974806	chr6:29910763-29974806|-		64043	NA	NA	NA	NA	NA	NA	NA	1	1	NA	1	NA	NA	2	NA	NA	NA	NA	NA	NA	NA	NA	NA	NA	NA	NA	NA	NA	5
chr6	31236813	31321935	chr6:31236813-31321935|-		85122	NA	NA	NA	NA	NA	NA	NA	NA	NA	3	NA	NA	NA	NA	NA	NA	NA	NA	NA	NA	NA	NA	NA	NA	NA	NA	NA	2	5
chr6	31377991	31473059	chr6:31377991-31473059|-		95068	NA	NA	NA	NA	NA	NA	NA	NA	NA	NA	NA	NA	NA	NA	NA	NA	NA	NA	NA	5	NA	NA	NA	NA	NA	NA	NA	NA	5
chr6	31962340	31995078	chr6:31962340-31995078|+	+	32738	NA	NA	NA	NA	NA	3	NA	NA	NA	NA	NA	NA	NA	NA	NA	NA	NA	NA	NA	NA	NA	NA	NA	2	NA	NA	NA	NA	5
chr6	32630749	32727586	chr6:32630749-32727586|+	+	96837	NA	NA	NA	NA	NA	NA	NA	1	NA	NA	NA	NA	NA	1	NA	NA	NA	NA	NA	NA	NA	NA	NA	NA	3	NA	NA	NA	5
chr6	41704523	41704703	chr6:41704523-41704703|+	+	180	NA	NA	NA	NA	NA	NA	NA	2	NA	NA	NA	NA	NA	NA	NA	NA	NA	NA	NA	NA	NA	2	NA	NA	NA	NA	1	NA	5
chr6	51656033	51701267	chr6:51656033-51701267|-		45234	333	PKHD1	NA	NA	NA	NA	NA	NA	NA	NA	NA	1	NA	NA	NA	NA	NA	NA	NA	NA	NA	NA	NA	NA	4	NA	NA	NA	5
chr6	51656033	51735437	chr6:51656033-51735437|-		79404	1090	PKHD1	NA	NA	NA	NA	NA	1	NA	NA	NA	NA	NA	NA	NA	NA	NA	NA	NA	NA	NA	NA	NA	NA	3	1	NA	NA	5
chr6	54066902	54067031	chr6:54066902-54067031|+	+	129	129	MLIP	NA	NA	2	NA	NA	NA	NA	NA	3	NA	NA	NA	NA	NA	NA	NA	NA	NA	NA	NA	NA	NA	NA	NA	NA	NA	5
chr6	54095511	54095715	chr6:54095511-54095715|+	+	204	204	MLIP	NA	NA	3	NA	NA	NA	NA	NA	2	NA	NA	NA	NA	NA	NA	NA	NA	NA	NA	NA	NA	NA	NA	NA	NA	NA	5
chr6	54191599	54219434	chr6:54191599-54219434|+	+	27835	741	TINAG	NA	NA	1	NA	NA	NA	NA	NA	1	NA	NA	NA	NA	NA	NA	NA	NA	NA	NA	NA	NA	NA	NA	3	NA	NA	5
chr6	7295624	7299056	chr6:7295624-7299056|-		3432	250	SSR1	NA	NA	NA	NA	NA	NA	NA	NA	1	NA	NA	NA	NA	1	NA	NA	NA	1	NA	1	1	NA	NA	NA	NA	NA	5
chr6	76063254	76124694	chr6:76063254-76124694|-		61440	635	FILIP1	NA	NA	2	NA	NA	NA	NA	NA	3	NA	NA	NA	NA	NA	NA	NA	NA	NA	NA	NA	NA	NA	NA	NA	NA	NA	5
chr6	99912479	99924106	chr6:99912479-99924106|-		11627	463	USP45	3	NA	NA	NA	NA	NA	2	NA	NA	NA	NA	NA	NA	NA	NA	NA	NA	NA	NA	NA	NA	NA	NA	NA	NA	NA	5
chr7	107540463	107540586	chr7:107540463-107540586|-		123	NA	NA	3	NA	NA	NA	NA	NA	2	NA	NA	NA	NA	NA	NA	NA	NA	NA	NA	NA	NA	NA	NA	NA	NA	NA	NA	NA	5
chr7	11283884	11362051	chr7:11283884-11362051|+	+	78167	NA	NA	NA	NA	NA	NA	NA	NA	NA	NA	NA	NA	1	NA	NA	NA	2	NA	NA	NA	NA	NA	NA	1	NA	NA	NA	1	5
chr7	138738196	138740041	chr7:138738196-138740041|-		1845	353	ZC3HAV1	NA	1	NA	NA	NA	1	NA	NA	NA	NA	NA	NA	NA	NA	1	NA	NA	NA	NA	1	NA	NA	1	NA	NA	NA	5
chr7	151478237	151488086	chr7:151478237-151488086|-		9849	NA	NA	1	NA	NA	1	NA	NA	1	NA	NA	NA	NA	NA	NA	NA	NA	NA	NA	NA	NA	NA	NA	1	1	NA	NA	NA	5
chr7	51150754	51153001	chr7:51150754-51153001|-		2247	310	COBL	NA	NA	NA	1	NA	NA	NA	NA	NA	NA	NA	NA	NA	NA	1	NA	NA	NA	NA	NA	NA	1	NA	NA	2	NA	5
chr8	131226801	131302384	chr8:131226801-131302384|-		75583	NA	NA	NA	1	NA	NA	NA	NA	3	NA	NA	NA	NA	NA	NA	NA	1	NA	NA	NA	NA	NA	NA	NA	NA	NA	NA	NA	5
chr8	17570722	17613470	chr8:17570722-17613470|-		42748	2838	MTUS1	2	NA	2	1	NA	NA	NA	NA	NA	NA	NA	NA	NA	NA	NA	NA	NA	NA	NA	NA	NA	NA	NA	NA	NA	NA	5
chr8	17581180	17613470	chr8:17581180-17613470|-		32290	2664	MTUS1	NA	NA	2	NA	NA	NA	NA	NA	2	NA	NA	NA	NA	NA	NA	NA	NA	NA	NA	NA	NA	NA	NA	1	NA	NA	5
chr8	19221582	19231171	chr8:19221582-19231171|+	+	9589	342	SH2D4A	NA	NA	NA	NA	NA	NA	NA	NA	NA	NA	NA	NA	1	NA	NA	NA	1	1	NA	1	NA	NA	1	NA	NA	NA	5
chr8	71550049	71550864	chr8:71550049-71550864|-		815	NA	NA	NA	NA	NA	NA	NA	NA	NA	NA	NA	NA	NA	NA	1	NA	NA	1	NA	NA	NA	NA	1	2	NA	NA	NA	NA	5
chr8	78418017	78449526	chr8:78418017-78449526|+	+	31509	NA	NA	NA	NA	NA	NA	NA	NA	NA	NA	NA	NA	NA	NA	NA	NA	NA	5	NA	NA	NA	NA	NA	NA	NA	NA	NA	NA	5
chr8	99761503	99787047	chr8:99761503-99787047|-		25544	325	STK3	NA	NA	NA	NA	NA	NA	NA	NA	2	NA	NA	NA	NA	1	1	NA	NA	NA	NA	NA	NA	1	NA	NA	NA	NA	5
chr9	107564334	107568711	chr9:107564334-107568711|-		4377	424	ABCA1	NA	NA	NA	2	NA	NA	NA	NA	NA	3	NA	NA	NA	NA	NA	NA	NA	NA	NA	NA	NA	NA	NA	NA	NA	NA	5
chr9	109685634	109701388	chr9:109685634-109701388|+	+	15754	6457	ZNF462	NA	NA	1	NA	NA	NA	NA	NA	NA	NA	NA	NA	NA	NA	1	2	NA	NA	NA	NA	NA	NA	NA	NA	1	NA	5
chr9	131696060	131696337	chr9:131696060-131696337|+	+	277	124	PHYHD1	NA	NA	1	NA	NA	NA	NA	NA	1	NA	NA	NA	NA	NA	NA	NA	1	NA	NA	NA	NA	2	NA	NA	NA	NA	5
chr9	140036464	140043561	chr9:140036464-140043561|+	+	7097	476	GRIN1	5	NA	NA	NA	NA	NA	NA	NA	NA	NA	NA	NA	NA	NA	NA	NA	NA	NA	NA	NA	NA	NA	NA	NA	NA	NA	5
chr9	4286037	4310528	chr9:4286037-4310528|-		24491	NA	NA	NA	NA	NA	NA	NA	NA	NA	NA	NA	1	NA	NA	NA	NA	NA	NA	NA	NA	NA	NA	NA	3	1	NA	NA	NA	5
chr9	6250473	6251265	chr9:6250473-6251265|+	+	792	252	IL33	NA	NA	NA	NA	NA	NA	NA	2	NA	NA	NA	NA	1	1	NA	NA	NA	NA	NA	NA	NA	NA	1	NA	NA	NA	5
chr9	92070802	92090465	chr9:92070802-92090465|-		19663	NA	NA	NA	NA	NA	NA	NA	NA	NA	NA	NA	NA	NA	NA	NA	NA	3	NA	NA	NA	NA	2	NA	NA	NA	NA	NA	NA	5
chr9	96323390	96324586	chr9:96323390-96324586|+	+	1196	239	FAM120A	NA	NA	1	NA	NA	NA	NA	NA	1	NA	NA	NA	1	NA	NA	1	NA	NA	NA	1	NA	NA	NA	NA	NA	NA	5
chrX	135292192	135292294	chrX:135292192-135292294|+	+	102	NA	NA	NA	NA	NA	NA	NA	1	NA	NA	NA	NA	2	2	NA	NA	NA	NA	NA	NA	NA	NA	NA	NA	NA	NA	NA	NA	5
chrX	139865364	139865544	chrX:139865364-139865544|+	+	180	NA	NA	3	NA	NA	NA	NA	NA	2	NA	NA	NA	NA	NA	NA	NA	NA	NA	NA	NA	NA	NA	NA	NA	NA	NA	NA	NA	5
chrX	139865785	139865935	chrX:139865785-139865935|+	+	150	NA	NA	3	NA	NA	1	NA	NA	1	NA	NA	NA	NA	NA	NA	NA	NA	NA	NA	NA	NA	NA	NA	NA	NA	NA	NA	NA	5
chrX	139866135	139866387	chrX:139866135-139866387|+	+	252	NA	NA	NA	NA	NA	NA	NA	NA	4	NA	NA	NA	NA	NA	NA	NA	NA	NA	NA	NA	NA	NA	NA	NA	1	NA	NA	NA	5
chrX	139866257	139866473	chrX:139866257-139866473|+	+	216	NA	NA	5	NA	NA	NA	NA	NA	NA	NA	NA	NA	NA	NA	NA	NA	NA	NA	NA	NA	NA	NA	NA	NA	NA	NA	NA	NA	5
chrX	139866621	139866799	chrX:139866621-139866799|+	+	178	NA	NA	4	NA	NA	NA	NA	NA	NA	NA	NA	NA	NA	NA	NA	NA	NA	1	NA	NA	NA	NA	NA	NA	NA	NA	NA	NA	5
chrX	16168427	16170758	chrX:16168427-16170758|+	+	2331	NA	NA	2	NA	NA	NA	NA	NA	NA	NA	2	NA	NA	NA	1	NA	NA	NA	NA	NA	NA	NA	NA	NA	NA	NA	NA	NA	5
chrX	17047648	17095530	chrX:17047648-17095530|+	+	47882	843	REPS2	1	NA	NA	NA	NA	NA	NA	1	NA	NA	NA	NA	NA	NA	NA	NA	NA	NA	NA	NA	NA	1	NA	NA	2	NA	5
chr1	100905487	100928437	chr1:100905487-100928437|+	+	22950	449	CDC14A	NA	NA	NA	NA	NA	NA	NA	NA	NA	NA	NA	NA	2	NA	NA	2	NA	NA	NA	NA	NA	NA	NA	NA	NA	NA	4
chr1	10155518	10190871	chr1:10155518-10190871|+	+	35353	1853	UBE4B	NA	NA	1	NA	NA	NA	NA	NA	NA	NA	NA	2	NA	NA	1	NA	NA	NA	NA	NA	NA	NA	NA	NA	NA	NA	4
chr1	11090232	11090905	chr1:11090232-11090905|-		673	NA	NA	NA	NA	NA	2	NA	NA	NA	NA	NA	2	NA	NA	NA	NA	NA	NA	NA	NA	NA	NA	NA	NA	NA	NA	NA	NA	4
chr1	114128008	114165616	chr1:114128008-114165616|+	+	37608	882	MAGI3	NA	NA	NA	NA	NA	NA	1	1	NA	NA	NA	NA	1	NA	NA	NA	NA	NA	NA	NA	NA	NA	NA	NA	1	NA	4
chr1	114372213	114377022	chr1:114372213-114377022|-		4809	NA	NA	NA	1	NA	NA	NA	NA	NA	2	NA	NA	NA	NA	NA	NA	1	NA	NA	NA	NA	NA	NA	NA	NA	NA	NA	NA	4
chr1	114948031	114951362	chr1:114948031-114951362|-		3331	574	TRIM33	2	NA	NA	NA	NA	NA	2	NA	NA	NA	NA	NA	NA	NA	NA	NA	NA	NA	NA	NA	NA	NA	NA	NA	NA	NA	4
chr1	146661755	146685037	chr1:146661755-146685037|-		23282	932	FMO5	NA	NA	NA	2	NA	NA	NA	NA	NA	1	NA	NA	NA	NA	NA	NA	NA	NA	NA	NA	1	NA	NA	NA	NA	NA	4
chr1	156436175	156436312	chr1:156436175-156436312|+	+	137	NA	NA	1	NA	NA	NA	NA	NA	1	NA	NA	NA	NA	1	NA	NA	NA	1	NA	NA	NA	NA	NA	NA	NA	NA	NA	NA	4
chr1	161205636	161206388	chr1:161205636-161206388|-		752	271	NR1I3	NA	NA	NA	2	NA	NA	NA	NA	NA	2	NA	NA	NA	NA	NA	NA	NA	NA	NA	NA	NA	NA	NA	NA	NA	NA	4
chr1	168204338	168212307	chr1:168204338-168212307|+	+	7969	NA	NA	NA	NA	NA	NA	2	NA	NA	NA	NA	NA	NA	NA	NA	NA	1	1	NA	NA	NA	NA	NA	NA	NA	NA	NA	NA	4
chr1	183933034	183947654	chr1:183933034-183947654|-		14620	689	COLGALT2	2	NA	1	NA	1	NA	NA	NA	NA	NA	NA	NA	NA	NA	NA	NA	NA	NA	NA	NA	NA	NA	NA	NA	NA	NA	4
chr1	19708312	19709838	chr1:19708312-19709838|-		1526	NA	NA	NA	NA	NA	NA	NA	1	NA	NA	NA	NA	NA	1	NA	NA	NA	NA	NA	NA	NA	NA	NA	2	NA	NA	NA	NA	4
chr1	19984438	19984552	chr1:19984438-19984552|+	+	114	NA	NA	NA	NA	NA	NA	NA	NA	NA	NA	NA	NA	1	NA	NA	NA	NA	1	2	NA	NA	NA	NA	NA	NA	NA	NA	NA	4
chr1	200906307	200918000	chr1:200906307-200918000|+	+	11693	473	C1orf81	NA	NA	NA	NA	NA	NA	NA	2	NA	NA	NA	NA	1	NA	NA	NA	NA	NA	NA	1	NA	NA	NA	NA	NA	NA	4
chr1	201331078	201332492	chr1:201331078-201332492|-		1414	NA	NA	NA	NA	3	NA	NA	NA	NA	NA	1	NA	NA	NA	NA	NA	NA	NA	NA	NA	NA	NA	NA	NA	NA	NA	NA	NA	4
chr1	201749548	201763705	chr1:201749548-201763705|+	+	14157	2342	NAV1	NA	NA	NA	NA	NA	NA	NA	NA	NA	NA	NA	NA	NA	NA	NA	NA	NA	2	2	NA	NA	NA	NA	NA	NA	NA	4
chr1	202549601	202549782	chr1:202549601-202549782|+	+	181	NA	NA	NA	1	2	NA	NA	NA	NA	NA	1	NA	NA	NA	NA	NA	NA	NA	NA	NA	NA	NA	NA	NA	NA	NA	NA	NA	4
chr1	2038094	2038252	chr1:2038094-2038252|-		158	NA	NA	NA	NA	NA	NA	NA	NA	NA	NA	NA	NA	NA	NA	NA	NA	NA	NA	1	3	NA	NA	NA	NA	NA	NA	NA	NA	4
chr1	205588084	205589966	chr1:205588084-205589966|-		1882	990	ELK4	NA	1	NA	NA	1	NA	NA	NA	NA	1	NA	NA	NA	NA	NA	NA	NA	NA	NA	NA	NA	NA	NA	1	NA	NA	4
chr1	207102981	207103174	chr1:207102981-207103174|-		193	NA	NA	NA	2	NA	NA	NA	NA	NA	NA	NA	NA	NA	NA	NA	NA	NA	NA	NA	2	NA	NA	NA	NA	NA	NA	NA	NA	4
chr1	207112667	207112770	chr1:207112667-207112770|-		103	NA	NA	NA	NA	NA	NA	NA	NA	NA	3	NA	NA	NA	NA	NA	NA	NA	NA	NA	1	NA	NA	NA	NA	NA	NA	NA	NA	4
chr1	207287510	207287619	chr1:207287510-207287619|-		109	NA	NA	NA	NA	NA	NA	NA	NA	NA	NA	NA	1	NA	NA	NA	NA	NA	NA	NA	NA	NA	NA	1	2	NA	NA	NA	NA	4
chr1	211533253	211534504	chr1:211533253-211534504|+	+	1251	318	TRAF5	NA	NA	NA	NA	NA	NA	NA	1	NA	NA	NA	NA	NA	1	NA	NA	NA	NA	NA	NA	1	1	NA	NA	NA	NA	4
chr1	223305816	223308206	chr1:223305816-223308206|-		2390	442	TLR5	NA	NA	NA	NA	1	NA	NA	NA	NA	NA	NA	NA	NA	NA	1	2	NA	NA	NA	NA	NA	NA	NA	NA	NA	NA	4
chr1	223804756	223804890	chr1:223804756-223804890|+	+	134	NA	NA	NA	NA	NA	NA	NA	2	NA	NA	NA	NA	NA	2	NA	NA	NA	NA	NA	NA	NA	NA	NA	NA	NA	NA	NA	NA	4
chr1	224495692	224514166	chr1:224495692-224514166|-		18474	558	NVL	2	NA	NA	NA	NA	NA	2	NA	NA	NA	NA	NA	NA	NA	NA	NA	NA	NA	NA	NA	NA	NA	NA	NA	NA	NA	4
chr1	229422232	229449507	chr1:229422232-229449507|+	+	27275	NA	NA	1	NA	NA	NA	NA	NA	NA	NA	NA	NA	NA	NA	NA	NA	NA	1	NA	NA	NA	1	NA	NA	NA	NA	1	NA	4
chr1	229611384	229623360	chr1:229611384-229623360|-		11976	657	NUP133	NA	NA	NA	NA	2	NA	NA	NA	NA	NA	2	NA	NA	NA	NA	NA	NA	NA	NA	NA	NA	NA	NA	NA	NA	NA	4
chr1	231885671	231954263	chr1:231885671-231954263|+	+	68592	1195	DISC1	NA	NA	NA	NA	1	NA	NA	NA	NA	NA	1	NA	NA	NA	NA	NA	NA	NA	NA	NA	NA	NA	2	NA	NA	NA	4
chr1	236175220	236180573	chr1:236175220-236180573|-		5353	399	NID1	NA	NA	NA	1	NA	1	NA	NA	NA	NA	NA	2	NA	NA	NA	NA	NA	NA	NA	NA	NA	NA	NA	NA	NA	NA	4
chr1	237550455	237620035	chr1:237550455-237620035|+	+	69580	NA	NA	2	NA	NA	NA	NA	NA	2	NA	NA	NA	NA	NA	NA	NA	NA	NA	NA	NA	NA	NA	NA	NA	NA	NA	NA	NA	4
chr1	237806626	237831258	chr1:237806626-237831258|+	+	24632	1369	RYR2	NA	NA	2	NA	NA	NA	NA	NA	2	NA	NA	NA	NA	NA	NA	NA	NA	NA	NA	NA	NA	NA	NA	NA	NA	NA	4
chr1	237863598	237863747	chr1:237863598-237863747|+	+	149	NA	NA	NA	NA	4	NA	NA	NA	NA	NA	NA	NA	NA	NA	NA	NA	NA	NA	NA	NA	NA	NA	NA	NA	NA	NA	NA	NA	4
chr1	26769221	26774151	chr1:26769221-26774151|+	+	4930	362	DHDDS	NA	NA	NA	2	NA	NA	NA	NA	NA	2	NA	NA	NA	NA	NA	NA	NA	NA	NA	NA	NA	NA	NA	NA	NA	NA	4
chr1	47144140	47157609	chr1:47144140-47157609|-		13469	NA	NA	NA	NA	NA	NA	NA	1	NA	NA	NA	1	NA	1	NA	NA	NA	1	NA	NA	NA	NA	NA	NA	NA	NA	NA	NA	4
chr1	55315481	55315643	chr1:55315481-55315643|-		162	NA	NA	1	NA	NA	2	NA	NA	NA	NA	NA	NA	NA	NA	NA	NA	1	NA	NA	NA	NA	NA	NA	NA	NA	NA	NA	NA	4
chr1	62293093	62350080	chr1:62293093-62350080|+	+	56987	1313	INADL	NA	NA	NA	NA	NA	NA	NA	NA	NA	NA	NA	NA	NA	NA	4	NA	NA	NA	NA	NA	NA	NA	NA	NA	NA	NA	4
chr1	64093875	64120137	chr1:64093875-64120137|+	+	26262	NA	NA	NA	NA	3	NA	NA	NA	NA	NA	NA	NA	NA	NA	NA	NA	NA	NA	NA	NA	NA	NA	NA	NA	NA	1	NA	NA	4
chr1	67105459	67142779	chr1:67105459-67142779|+	+	37320	568	SGIP1	4	NA	NA	NA	NA	NA	NA	NA	NA	NA	NA	NA	NA	NA	NA	NA	NA	NA	NA	NA	NA	NA	NA	NA	NA	NA	4
chr1	67105459	67155999	chr1:67105459-67155999|+	+	50540	1399	SGIP1	NA	NA	NA	NA	2	NA	NA	NA	NA	NA	2	NA	NA	NA	NA	NA	NA	NA	NA	NA	NA	NA	NA	NA	NA	NA	4
chr1	78406652	78407906	chr1:78406652-78407906|+	+	1254	NA	NA	NA	NA	2	NA	NA	NA	NA	NA	2	NA	NA	NA	NA	NA	NA	NA	NA	NA	NA	NA	NA	NA	NA	NA	NA	NA	4
chr1	89613249	89618460	chr1:89613249-89618460|-		5211	1047	GBP7	NA	NA	NA	2	NA	NA	NA	NA	NA	2	NA	NA	NA	NA	NA	NA	NA	NA	NA	NA	NA	NA	NA	NA	NA	NA	4
chr10	116091561	116093054	chr10:116091561-116093054|-		1493	170	AFAP1L2	NA	NA	NA	NA	NA	NA	2	1	NA	NA	NA	NA	NA	NA	NA	NA	1	NA	NA	NA	NA	NA	NA	NA	NA	NA	4
chr10	121086027	121156284	chr10:121086027-121156284|+	+	70257	426	GRK5	1	NA	NA	NA	1	1	NA	NA	NA	NA	NA	1	NA	NA	NA	NA	NA	NA	NA	NA	NA	NA	NA	NA	NA	NA	4
chr10	123274636	123325218	chr10:123274636-123325218|-		50582	NA	NA	1	1	NA	NA	NA	NA	1	NA	NA	NA	NA	NA	NA	NA	NA	NA	NA	NA	NA	NA	NA	NA	NA	1	NA	NA	4
chr10	124340381	124345899	chr10:124340381-124345899|+	+	5518	780	DMBT1	NA	1	NA	NA	NA	1	NA	NA	NA	NA	NA	1	NA	NA	NA	NA	1	NA	NA	NA	NA	NA	NA	NA	NA	NA	4
chr10	17107506	17130344	chr10:17107506-17130344|-		22838	1374	CUBN	NA	NA	NA	NA	NA	NA	NA	NA	NA	NA	NA	NA	NA	NA	NA	NA	NA	NA	NA	NA	NA	NA	NA	4	NA	NA	4
chr10	24508554	24535366	chr10:24508554-24535366|+	+	26812	NA	NA	NA	NA	NA	NA	1	NA	NA	NA	NA	NA	NA	NA	NA	NA	NA	2	NA	NA	NA	NA	NA	NA	NA	1	NA	NA	4
chr10	27054146	27059274	chr10:27054146-27059274|-		5128	343	ABI1	NA	NA	NA	NA	NA	3	NA	NA	NA	NA	NA	NA	NA	NA	NA	NA	NA	NA	NA	NA	NA	1	NA	NA	NA	NA	4
chr10	28408579	28420620	chr10:28408579-28420620|-		12041	637	MPP7	NA	NA	NA	NA	1	NA	NA	NA	NA	NA	NA	1	NA	NA	1	NA	NA	1	NA	NA	NA	NA	NA	NA	NA	NA	4
chr10	34540529	34558827	chr10:34540529-34558827|-		18298	NA	NA	NA	NA	3	NA	NA	NA	NA	NA	1	NA	NA	NA	NA	NA	NA	NA	NA	NA	NA	NA	NA	NA	NA	NA	NA	NA	4
chr10	35662994	35663126	chr10:35662994-35663126|+	+	132	NA	NA	2	NA	NA	NA	NA	NA	NA	NA	NA	NA	2	NA	NA	NA	NA	NA	NA	NA	NA	NA	NA	NA	NA	NA	NA	NA	4
chr10	50668418	50714058	chr10:50668418-50714058|-		45640	2665	ERCC6	NA	NA	1	NA	2	NA	NA	NA	NA	NA	NA	NA	NA	NA	NA	NA	NA	NA	NA	NA	1	NA	NA	NA	NA	NA	4
chr10	69881194	69882097	chr10:69881194-69882097|+	+	903	903	MYPN	NA	NA	3	NA	NA	NA	NA	NA	1	NA	NA	NA	NA	NA	NA	NA	NA	NA	NA	NA	NA	NA	NA	NA	NA	NA	4
chr10	69902696	69935218	chr10:69902696-69935218|+	+	32522	1801	MYPN	NA	NA	1	NA	NA	NA	NA	NA	3	NA	NA	NA	NA	NA	NA	NA	NA	NA	NA	NA	NA	NA	NA	NA	NA	NA	4
chr10	69902696	69970304	chr10:69902696-69970304|+	+	67608	NA	NA	NA	NA	2	NA	NA	NA	NA	NA	2	NA	NA	NA	NA	NA	NA	NA	NA	NA	NA	NA	NA	NA	NA	NA	NA	NA	4
chr10	70202673	70206170	chr10:70202673-70206170|-		3497	476	DNA2	NA	NA	2	NA	NA	NA	NA	NA	2	NA	NA	NA	NA	NA	NA	NA	NA	NA	NA	NA	NA	NA	NA	NA	NA	NA	4
chr10	73579537	73580029	chr10:73579537-73580029|-		492	NA	NA	NA	NA	NA	NA	NA	NA	1	NA	NA	NA	NA	NA	NA	NA	NA	NA	2	NA	NA	NA	NA	NA	NA	NA	1	NA	4
chr10	74897790	74899146	chr10:74897790-74899146|+	+	1356	NA	NA	1	NA	NA	NA	NA	NA	1	NA	NA	NA	NA	NA	NA	NA	NA	NA	1	1	NA	NA	NA	NA	NA	NA	NA	NA	4
chr10	7657944	7659245	chr10:7657944-7659245|-		1301	287	ITIH5	NA	1	NA	NA	2	NA	NA	NA	1	NA	NA	NA	NA	NA	NA	NA	NA	NA	NA	NA	NA	NA	NA	NA	NA	NA	4
chr10	89468952	89487246	chr10:89468952-89487246|+	+	18294	1059	PAPSS2	NA	NA	NA	NA	NA	NA	NA	NA	NA	NA	NA	NA	NA	NA	4	NA	NA	NA	NA	NA	NA	NA	NA	NA	NA	NA	4
chr10	89638682	89693008	chr10:89638682-89693008|+	+	54326	NA	NA	NA	NA	2	NA	NA	NA	NA	NA	1	NA	NA	NA	NA	NA	NA	NA	NA	NA	NA	NA	NA	1	NA	NA	NA	NA	4
chr10	90427043	90433491	chr10:90427043-90433491|+	+	6448	827	LIPF	NA	NA	NA	NA	NA	NA	NA	NA	NA	NA	NA	NA	NA	NA	NA	NA	NA	NA	NA	4	NA	NA	NA	NA	NA	NA	4
chr10	96534814	96609815	chr10:96534814-96609815|+	+	75001	1123	CYP2C19	NA	NA	NA	2	NA	NA	NA	NA	NA	2	NA	NA	NA	NA	NA	NA	NA	NA	NA	NA	NA	NA	NA	NA	NA	NA	4
chr10	96580252	96609815	chr10:96580252-96609815|+	+	29563	472	CYP2C19	NA	NA	NA	1	NA	NA	NA	NA	NA	2	NA	NA	NA	NA	NA	NA	NA	NA	1	NA	NA	NA	NA	NA	NA	NA	4
chr10	97110965	97131806	chr10:97110965-97131806|-		20841	645	SORBS1	NA	NA	3	NA	NA	NA	NA	NA	1	NA	NA	NA	NA	NA	NA	NA	NA	NA	NA	NA	NA	NA	NA	NA	NA	NA	4
chr10	97135729	97154832	chr10:97135729-97154832|-		19103	581	SORBS1	NA	NA	2	NA	NA	NA	NA	NA	2	NA	NA	NA	NA	NA	NA	NA	NA	NA	NA	NA	NA	NA	NA	NA	NA	NA	4
chr11	1093580	1093748	chr11:1093580-1093748|-		168	NA	NA	NA	1	NA	NA	NA	NA	NA	1	NA	NA	NA	NA	NA	NA	NA	NA	NA	2	NA	NA	NA	NA	NA	NA	NA	NA	4
chr11	114314577	114337671	chr11:114314577-114337671|+	+	23094	NA	NA	2	NA	NA	NA	NA	NA	2	NA	NA	NA	NA	NA	NA	NA	NA	NA	NA	NA	NA	NA	NA	NA	NA	NA	NA	NA	4
chr11	116707033	116707805	chr11:116707033-116707805|+	+	772	NA	NA	NA	NA	NA	NA	NA	NA	NA	NA	NA	NA	NA	NA	NA	NA	NA	NA	NA	NA	NA	NA	1	3	NA	NA	NA	NA	4
chr11	11924809	11944438	chr11:11924809-11944438|+	+	19629	647	USP47	2	NA	NA	NA	1	NA	NA	NA	NA	NA	1	NA	NA	NA	NA	NA	NA	NA	NA	NA	NA	NA	NA	NA	NA	NA	4
chr11	1216237	1276110	chr11:1216237-1276110|+	+	59873	NA	NA	NA	NA	NA	NA	NA	1	NA	NA	NA	NA	NA	NA	NA	NA	NA	NA	NA	NA	1	2	NA	NA	NA	NA	NA	NA	4
chr11	1447604	1447994	chr11:1447604-1447994|-		390	NA	NA	NA	1	NA	NA	NA	NA	NA	1	NA	NA	NA	NA	NA	NA	NA	NA	NA	NA	NA	NA	NA	NA	NA	NA	NA	2	4
chr11	1901316	1908806	chr11:1901316-1908806|+	+	7490	980	LSP1	NA	NA	NA	NA	NA	NA	NA	NA	NA	NA	NA	NA	NA	NA	1	1	NA	NA	NA	1	1	NA	NA	NA	NA	NA	4
chr11	22247529	22284589	chr11:22247529-22284589|+	+	37060	1604	ANO5	NA	NA	NA	NA	NA	NA	NA	NA	4	NA	NA	NA	NA	NA	NA	NA	NA	NA	NA	NA	NA	NA	NA	NA	NA	NA	4
chr11	22696395	22747979	chr11:22696395-22747979|+	+	51584	429	GAS2	NA	NA	1	1	NA	NA	NA	NA	1	NA	NA	NA	1	NA	NA	NA	NA	NA	NA	NA	NA	NA	NA	NA	NA	NA	4
chr11	46665828	46681035	chr11:46665828-46681035|+	+	15207	802	ATG13	NA	NA	NA	NA	NA	NA	NA	NA	NA	NA	NA	NA	NA	NA	NA	3	NA	NA	NA	NA	NA	NA	1	NA	NA	NA	4
chr11	46760597	46760934	chr11:46760597-46760934|+	+	337	NA	NA	NA	NA	NA	1	NA	NA	NA	NA	NA	NA	NA	NA	NA	NA	NA	NA	NA	NA	NA	NA	NA	3	NA	NA	NA	NA	4
chr11	58377302	58385041	chr11:58377302-58385041|+	+	7739	1205	ZFP91-CNTF	2	NA	NA	1	NA	NA	1	NA	NA	NA	NA	NA	NA	NA	NA	NA	NA	NA	NA	NA	NA	NA	NA	NA	NA	NA	4
chr11	62290574	62290796	chr11:62290574-62290796|-		222	NA	NA	NA	NA	NA	NA	1	NA	NA	NA	1	NA	NA	NA	NA	1	NA	NA	NA	NA	NA	NA	NA	NA	NA	NA	NA	1	4
chr11	62296482	62296614	chr11:62296482-62296614|-		132	NA	NA	NA	NA	NA	NA	NA	NA	NA	NA	NA	NA	1	NA	NA	NA	NA	NA	2	1	NA	NA	NA	NA	NA	NA	NA	NA	4
chr11	62948131	62951289	chr11:62948131-62951289|-		3158	240	SLC22A25	NA	NA	NA	NA	NA	NA	NA	NA	NA	NA	NA	NA	NA	NA	NA	NA	NA	NA	NA	NA	2	2	NA	NA	NA	NA	4
chr11	63069800	63072361	chr11:63069800-63072361|+	+	2561	528	SLC22A10	NA	NA	NA	2	NA	NA	NA	NA	NA	2	NA	NA	NA	NA	NA	NA	NA	NA	NA	NA	NA	NA	NA	NA	NA	NA	4
chr11	6452623	6452958	chr11:6452623-6452958|-		335	NA	NA	NA	NA	NA	3	NA	NA	NA	NA	NA	NA	NA	NA	NA	NA	NA	NA	NA	NA	NA	NA	NA	1	NA	NA	NA	NA	4
chr11	65192473	65192605	chr11:65192473-65192605|+	+	132	NA	NA	NA	NA	NA	1	2	NA	NA	NA	NA	NA	NA	NA	NA	NA	NA	NA	NA	NA	NA	NA	1	NA	NA	NA	NA	NA	4
chr11	77934457	77938097	chr11:77934457-77938097|-		3640	947	GAB2	NA	1	1	NA	1	NA	NA	NA	1	NA	NA	NA	NA	NA	NA	NA	NA	NA	NA	NA	NA	NA	NA	NA	NA	NA	4
chr11	8111156	8111778	chr11:8111156-8111778|+	+	622	215	TUB	NA	NA	NA	NA	NA	NA	NA	NA	NA	NA	NA	NA	NA	3	NA	1	NA	NA	NA	NA	NA	NA	NA	NA	NA	NA	4
chr11	82917099	82938914	chr11:82917099-82938914|+	+	21815	691	ANKRD42	NA	NA	1	NA	1	NA	NA	NA	NA	NA	1	NA	NA	NA	NA	NA	NA	NA	NA	NA	NA	1	NA	NA	NA	NA	4
chr11	82917099	82951976	chr11:82917099-82951976|+	+	34877	973	ANKRD42	NA	NA	1	NA	NA	NA	NA	NA	1	NA	NA	NA	NA	NA	NA	NA	NA	NA	NA	1	NA	NA	NA	1	NA	NA	4
chr11	82956539	82959129	chr11:82956539-82959129|+	+	2590	272	ANKRD42	NA	NA	NA	NA	NA	NA	NA	NA	1	NA	NA	NA	2	NA	NA	NA	NA	NA	NA	NA	NA	NA	NA	1	NA	NA	4
chr11	84974688	84996409	chr11:84974688-84996409|-		21721	NA	NA	1	NA	NA	NA	NA	2	NA	NA	1	NA	NA	NA	NA	NA	NA	NA	NA	NA	NA	NA	NA	NA	NA	NA	NA	NA	4
chr11	85371827	85371958	chr11:85371827-85371958|+	+	131	NA	NA	1	NA	NA	NA	NA	NA	1	NA	NA	NA	NA	NA	NA	NA	NA	NA	NA	NA	NA	NA	NA	NA	NA	NA	NA	2	4
chr11	85406170	85411636	chr11:85406170-85411636|-		5466	NA	NA	NA	NA	NA	NA	1	NA	1	NA	1	NA	NA	NA	NA	NA	1	NA	NA	NA	NA	NA	NA	NA	NA	NA	NA	NA	4
chr11	9850902	9875259	chr11:9850902-9875259|-		24357	1430	SBF2	NA	NA	NA	NA	2	NA	NA	NA	NA	NA	2	NA	NA	NA	NA	NA	NA	NA	NA	NA	NA	NA	NA	NA	NA	NA	4
chr12	100928667	100934596	chr12:100928667-100934596|+	+	5929	485	NR1H4	NA	NA	NA	1	NA	NA	NA	NA	NA	NA	NA	NA	NA	NA	NA	NA	NA	NA	NA	NA	NA	1	2	NA	NA	NA	4
chr12	105420322	105443836	chr12:105420322-105443836|-		23514	1181	ALDH1L2	NA	NA	NA	NA	NA	4	NA	NA	NA	NA	NA	NA	NA	NA	NA	NA	NA	NA	NA	NA	NA	NA	NA	NA	NA	NA	4
chr12	107386564	107415970	chr12:107386564-107415970|-		29406	1603	CRY1	2	NA	NA	NA	NA	NA	2	NA	NA	NA	NA	NA	NA	NA	NA	NA	NA	NA	NA	NA	NA	NA	NA	NA	NA	NA	4
[truncated: 7,334 more rows]
