# Supplementary material for: Circular RNA profiling reveals an abundant circHIPK3 that regulates cell growth by sponging multiple miRNAs
Source: Nat Commun. 2016 Apr 6;7:11215. doi: 10.1038/ncomms11215 (PMC4823868; doi:10.1038/ncomms11215)
Supplement: Supplementary Data 2 — The backsplice ratios and expression(srpbm) of circRNAs [file ncomms11215-s3.xlsx]

## Sheet: Supplementary Data 2 name
Supplementary Data 2		The backsplice ratios and expression(srpbm) of circRNAs
	Sheet1	The backsplice ratios and expression(srpbm) of all the candidate circRNAs
	Sheet2	The high abundant circRNAs shown in Fig.2D

## Sheet: Sheet1 All circRNAs
circ_loci	ratio_5p	ratio_3p	log10_srpbm
chr1:100127874-100133322|+	0.0384615	0.025641	0.0742923
chr1:100206348-100214557|-	1	0.142857	0.0742923
chr1:100327058-100327979|+	0.0487805	0.0487805	0.100262
chr1:100327058-100343384|+	0.0322581	0.176471	0.0924318
chr1:100335955-100343384|+	0.0454545	0.0434783	0.0941779
chr1:100335955-100347247|+	0.111111	0.0333333	0.0889787
chr1:100342013-100343384|+	0.125	1	0.168601
chr1:100376267-100382287|+	0.0967742	0.0645161	0.171528
chr1:100459092-100464971|+	0.2	0.0833333	0.0742923
chr1:100459092-100483371|+	0.0384615	0.2	0.0889787
chr1:100464816-100477089|+	0.0588235	0.047619	0.179301
chr1:100508628-100527505|+	0.666667	0.0444444	0.168601
chr1:100515464-100527505|+	0.0697674	0.0652174	0.193041
chr1:100515464-100535241|+	0.12987	0.181818	0.361429
chr1:100515464-100546215|+	0.0615385	0.0508475	0.180118
chr1:100617940-100623923|-	0.0555556	0.136364	0.171528
chr1:100617940-100638926|-	0.0851064	0.129032	0.226676
chr1:100621727-100626127|-	0.0298507	0.0512821	0.171528
chr1:10067627-10068332|+	0.0833333	0.0681818	0.193041
chr1:100741154-100752759|+	0.0434783	0.0833333	0.208985
chr1:100843101-100856380|+	0.4	0.4	0.100262
chr1:100856287-100908552|+	0.454545	0.3125	0.268723
chr1:100889777-100908552|+	1	1	0.0793676
chr1:100901688-100921048|+	0.142857	1	0.0530177
chr1:100905487-100921048|+	0.333333	0.285714	0.134351
chr1:100905487-100928437|+	0.117647	0.222222	0.139687
chr1:100905487-100946638|+	0.153846	1	0.171528
chr1:100949847-100964818|+	0.05	0.1	0.0781337
chr1:100960373-100964818|+	0.25	0.166667	0.068677
chr1:101372407-101387397|+	0.166667	1	0.168601
chr1:101376618-101387397|+	0.0555556	0.105263	0.10768
chr1:101379218-101440458|+	0.35	0.5	0.424921
chr1:101427383-101440458|+	0.05	0.0666667	0.0808119
chr1:101458192-101479374|-	0.0689655	0.133333	0.171528
chr1:10155518-10165802|+	0.193548	0.178571	0.248102
chr1:10155518-10190871|+	0.133333	0.333333	0.216172
chr1:10155518-10192540|+	0.0652174	0.0149254	0.0924318
chr1:10155518-10195244|+	0.0625	0.04	0.0754356
chr1:10161165-10179671|+	0.0588235	0.0512821	0.116944
chr1:10177516-10179671|+	0.0697674	0.0222222	0.0924318
chr1:10177516-10190871|+	0.125	0.133333	0.208985
chr1:10177516-10195244|+	0.0540541	0.0740741	0.125251
chr1:10177516-10197263|+	0.125	0.0625	0.116944
chr1:10177516-10211619|+	0.0769231	0.0576923	0.142866
chr1:10177516-10231387|+	0.0697674	0.0952381	0.0924318
chr1:10179570-10205097|+	0.015873	0.025	0.0924318
chr1:10190557-10190871|+	0.153846	0.166667	0.130085
chr1:10192426-10197263|+	0.030303	0.03125	0.0941779
chr1:10195045-10197263|+	0.214286	0.15	0.204539
chr1:10204997-10221344|+	0.0140845	0.113924	0.0530177
chr1:10209241-10211619|+	0.2	0.125	0.144331
chr1:10209241-10221344|+	0.333333	0.12	0.293922
chr1:10218413-10221344|+	0.0588235	0.0322581	0.062248
chr1:102271631-102302581|-	0.0714286	0.0263158	0.0924318
chr1:10232026-10232187|-	1	1	0.144265
chr1:10308920-10328321|+	0.00310559	1	0.100262
chr1:10318550-10320288|+	0.0526316	1	0.0838905
chr1:10318550-10338186|+	0.047619	0.0714286	0.0742923
chr1:10321962-10332364|+	0.0833333	0.185185	0.193041
chr1:10327437-10328321|+	0.0769231	0.0416667	0.0742923
chr1:10327437-10332364|+	0.0769231	0.185185	0.137713
chr1:10351139-10357304|+	0.0833333	0.103448	0.137713
chr1:10352104-10357304|+	0.0285714	0.103448	0.0742923
chr1:10380100-10384953|+	0.0769231	0.0769231	0.0742923
chr1:10380100-10403345|+	0.037037	0.0208333	0.0735211
chr1:10380100-10436734|+	0.0714286	1	0.0754356
chr1:10383941-10394696|+	0.0384615	0.0333333	0.0671252
chr1:10394577-10425706|+	0.047619	0.0666667	0.0754356
chr1:10405902-10408791|+	0.0769231	0.0666667	0.0793676
chr1:104077395-104094414|+	0.222222	0.4	0.137713
chr1:10407818-10408791|+	0.25	0.181818	0.137713
chr1:104108056-104118162|+	0.8	1	0.389692
chr1:104108056-104152972|+	0.128205	1	0.13638
chr1:104108056-104164515|+	0.888889	1	0.171528
chr1:10420986-10423402|+	0.00754717	0.0047619	0.0924318
chr1:10423340-10425706|+	0.0789474	0.142857	0.170817
chr1:10423340-10431320|+	0.0833333	0.0833333	0.0889787
chr1:10425157-10425706|+	0.0714286	0.0909091	0.116677
chr1:10463127-10464336|+	0.0186916	0.0153846	0.15417
chr1:10493898-10502498|+	1	1	0.0941779
chr1:10500403-10502498|+	0.05	1	0.0754356
chr1:10527246-10529395|-	0.0961538	0.0819672	0.219794
chr1:107866903-107867544|+	1	1	0.0723503
chr1:108138833-108160254|-	0.181818	0.222222	0.16279
chr1:10820757-10821162|-	1	0.111111	0.208985
chr1:108226109-108247683|-	0.8	0.444444	0.181663
chr1:108690900-108703915|-	0.363636	0.666667	0.289747
chr1:108697604-108703915|-	0.205882	0.0238095	0.068677
chr1:108697604-108728576|-	0.05	0.0454545	0.0735211
chr1:108697690-108700148|-	1	1	0.0671252
chr1:108724562-108728576|-	0.0285714	0.0222222	0.0793676
chr1:108873792-108881312|+	0.333333	1	0.116677
chr1:109170788-109172279|+	0.047619	0.0454545	0.0924318
chr1:109241228-109241376|-	1	1	0.0622453
chr1:109242088-109242192|+	1	1	0.0671252
chr1:109294878-109302707|+	0.0731707	0.0416667	0.0530177
chr1:109294878-109315441|+	0.047619	0.125	0.068677
chr1:109294878-109319045|+	0.0731707	0.0555556	0.100262
chr1:109295684-109319045|+	0.12	0.125	0.233385
chr1:109325043-109337529|+	0.0555556	0.025	0.0530177
chr1:109325043-109339348|+	0.142857	0.0625	0.121399
chr1:109336203-109342927|+	0.142857	0.125	0.0941779
chr1:109427896-109444567|+	0.333333	0.4	0.14892
chr1:109427896-109446876|+	0.111111	0.186047	0.0530177
chr1:109439485-109446876|+	1	1	0.068677
chr1:109482257-109486679|-	0.2	0.114286	0.208562
chr1:109486096-109493070|-	0.05	0.05	0.0754356
chr1:109486096-109505091|-	0.5	0.047619	0.0924318
chr1:109524354-109533951|-	0.0909091	0.25	0.0941779
chr1:109524354-109566143|-	0.04	0.0444444	0.0924318
chr1:109525230-109526073|-	0.181818	0.2	0.132225
chr1:109525230-109529302|-	0.2	0.117647	0.127962
chr1:109538201-109547337|-	0.0416667	0.047619	0.168601
chr1:109544845-109547337|-	1	0.333333	0.137713
chr1:109544845-109547340|-	0.333333	0.0909091	0.0793676
chr1:109544845-109554340|-	0.1875	0.2	0.0751581
chr1:109553537-109554340|-	0.1875	0.111111	0.0751581
chr1:109642861-109643011|+	1	1	0.116944
chr1:109720910-109721310|+	1	1	0.0530177
chr1:109766599-109774408|+	0.010989	0.0121951	0.0698948
chr1:109770973-109772194|+	0.0208333	0.0253165	0.125251
chr1:109770973-109774408|+	0.00632911	0.0316456	0.100262
chr1:109773499-109774408|+	0.0111524	0.0316456	0.142866
chr1:109859471-109860591|-	0.0277778	0.030303	0.0793676
chr1:109867654-109869687|+	1	1	0.068677
chr1:109878861-109888500|-	0.0666667	0.02	0.0723503
chr1:109883345-109888500|-	0.0425532	0.0365854	0.193896
chr1:109883345-109888503|-	0.0833333	0.0625	0.16279
chr1:109884635-109888500|-	0.0714286	0.05	0.0889787
chr1:109884635-109888503|-	0.0526316	0.04	0.0698948
chr1:109952549-109953735|-	0.0163934	0.0182648	0.208554
chr1:109952549-109957985|-	0.0140845	0.0263158	0.0742923
chr1:109954498-109957985|-	0.00490196	0.00823045	0.116677
chr1:110116517-110125187|+	0.0263158	0.0166667	0.0671252
chr1:110121825-110125187|+	0.0333333	0.0444444	0.146447
chr1:110121825-110129504|+	0.0740741	0.0512821	0.100262
chr1:110167220-110167398|+	1	1	0.134351
chr1:110203786-110233186|+	0.037037	0.0416667	0.0793676
chr1:110765585-110768800|+	0.111111	0.333333	0.0711254
chr1:110774490-110774646|-	1	1	0.068677
chr1:11090232-11090905|-	0.833333	0.188679	0.263809
chr1:11090232-11090939|-	0.0625	0.188679	0.263809
chr1:11130956-11137005|-	0.0612245	0.0133333	0.0754356
chr1:11133990-11134383|-	0.1	0.0714286	0.0780952
chr1:11133990-11137005|-	0.1	0.0512821	0.208985
chr1:111434013-111435155|+	0.015873	0.0322581	0.0698948
chr1:111690263-111690675|+	0.25	0.0967742	0.237163
chr1:111690263-111703918|+	0.416667	0.128205	0.301588
chr1:111690263-111717585|+	0.0571429	0.2	0.0671252
chr1:111719756-111721464|+	1	1	0.100262
chr1:11181302-11182183|-	0.148148	0.129032	0.222348
chr1:11184554-11193254|-	0.222222	0.166667	0.146447
chr1:111983759-111984011|-	1	0.444444	0.252371
chr1:111996842-111996971|+	1	1	0.068677
chr1:111998707-112002258|+	0.00406504	0.00321543	0.0735211
chr1:11204704-11206848|-	0.0454545	0.0434783	0.116944
chr1:112269988-112270426|-	1	0.333333	0.068677
chr1:112524242-112525420|-	0.166667	0.0833333	0.0941779
chr1:113084572-113153625|-	1	0.2	0.168601
chr1:113093222-113125094|-	0.0434783	0.142857	0.0530177
chr1:113098489-113159517|-	1	0.25	0.0742923
chr1:113119607-113126748|-	0.1	0.25	0.0754356
chr1:113119607-113134225|-	1	0.125	0.0889787
chr1:113119607-113140708|-	0.0909091	0.5	0.0622453
chr1:113119607-113143470|-	0.1	0.6	0.0742923
chr1:113119607-113153625|-	0.0714286	0.133333	0.0941779
chr1:113124613-113126748|-	0.142857	0.5	0.116944
chr1:113124613-113140708|-	0.3	0.3	0.233385
chr1:113124613-113159517|-	0.166667	0.5	0.208985
chr1:113134146-113140708|-	0.3	0.0555556	0.0924318
chr1:113134146-113159517|-	0.107143	0.2	0.116677
chr1:113140592-113143470|-	0.4	0.666667	0.13638
chr1:11354929-11355735|+	1	1	0.100262
chr1:113655100-113657498|+	0.25	0.111111	0.137713
chr1:113655100-113662145|+	0.0666667	0.111111	0.116944
chr1:114123163-114137182|+	0.0833333	0.153846	0.0924318
chr1:114128008-114133280|+	0.117647	0.25	0.137713
chr1:114128008-114137182|+	0.235294	0.153846	0.233385
chr1:114128008-114165616|+	0.0588235	0.333333	0.0754356
chr1:114214355-114216087|+	0.0714286	0.222222	0.208985
chr1:114240216-114256060|-	1	0.5	0.0924318
chr1:114240883-114249344|-	0.0444444	0.111111	0.100262
chr1:114248511-114254735|-	1	0.166667	0.216172
chr1:114252875-114254735|-	0.142857	0.0652174	0.142866
chr1:114267380-114281421|-	0.166667	0.2	0.0793676
chr1:114269039-114281421|-	0.333333	0.166667	0.0742923
chr1:114280731-114281421|-	0.0526316	0.111111	0.0622453
chr1:114319831-114320430|-	0.0769231	0.333333	0.0698948
chr1:114367763-114377061|-	1	1	0.0988385
chr1:114372213-114377022|-	1	0.627907	0.0622453
chr1:114372213-114377061|-	0.866667	0.627907	0.699554
chr1:114372213-114381242|-	0.285714	0.333333	0.134351
chr1:114377531-114397671|-	1	0.5	0.0671252
chr1:114391161-114397671|-	1	0.25	0.0742923
chr1:114440461-114444507|-	0.0714286	0.05	0.0808119
chr1:114495387-114511270|+	0.0769231	0.0666667	0.134351
chr1:114497374-114497534|-	1	1	0.0530177
chr1:114942078-114949722|-	0.142857	0.0869565	0.168601
chr1:114948031-114951362|-	0.153846	0.111111	0.168601
chr1:114964057-115007010|-	0.304348	0.0416667	0.0530177
chr1:115005725-115006178|-	0.0512821	0.409091	0.137713
chr1:115005725-115007010|-	0.666667	0.409091	0.600436
chr1:115005725-115019709|-	1	0.333333	0.0924318
chr1:115130007-115130573|-	1	0.5	0.144331
chr1:115262199-115263338|-	0.0114943	0.0217391	0.130085
chr1:115262199-115269711|-	0.0136054	0.0461538	0.168601
chr1:115262199-115280693|-	0.0225564	0.0461538	0.0924318
chr1:115267841-115280693|-	0.0225564	0.0052356	0.0924318
chr1:115276352-115280693|-	0.0225564	0.008	0.0924318
chr1:115292696-115292798|+	1	1	0.068677
chr1:115592976-115604853|-	1	0.666667	0.144331
chr1:1158623-1159348|-	0.268041	0.309524	0.889401
chr1:1158623-1164326|-	0.00331126	0.0632319	0.0622453
chr1:116202261-116206889|+	0.166667	1	0.0530177
chr1:116935482-116935610|+	0.00952381	1	0.0889787
chr1:11721186-11721288|+	0.0142857	1	0.168601
chr1:117910355-117910463|+	1	1	0.179301
chr1:117944807-117948267|+	0.783394	0.0162162	0.384364
chr1:117944807-117957453|+	0.794872	0.238095	0.579612
chr1:117944807-117963271|+	0.754564	0.58104	1.40942
chr1:117944807-117984947|+	0.754564	0.610063	1.13337
chr1:117944807-118009049|+	0.783394	0.09375	0.233385
chr1:117984852-118045592|+	0.00819672	0.269231	0.0530177
chr1:118003110-118009049|+	0.196078	0.162791	0.323617
chr1:118003110-118045592|+	0.182796	0.269231	0.42942
chr1:118003110-118065559|+	0.182796	1	0.142866
chr1:118035768-118045592|+	0.25	0.25	0.127962
chr1:118035768-118065559|+	0.0689655	1	0.0924318
chr1:118168206-118168368|+	1	1	0.0751581
chr1:118413068-118463047|-	1	0.545455	0.384364
chr1:118420630-118463047|-	0.566667	0.027027	0.0530177
chr1:118424444-118463047|-	0.566667	0.0681818	0.142866
chr1:118430319-118461358|-	0.111111	0.0434783	0.0537543
chr1:118439454-118463047|-	0.566667	0.190476	0.30936
chr1:118449127-118461358|-	0.142857	0.0833333	0.0742923
chr1:118454615-118461358|-	0.142857	0.181818	0.16279
chr1:118461218-118463047|-	0.566667	0.032967	0.142866
chr1:118475910-118477305|+	0.025	0.0227273	0.116677
chr1:11853963-11856456|-	0.210526	0.363636	0.242111
chr1:11860268-11861456|-	0.0625	0.0666667	0.0698948
chr1:11883763-11887278|+	0.0588235	0.0526316	0.0742923
chr1:1191424-1203372|-	0.08	0.0540541	0.144331
chr1:1192371-1192690|-	0.049505	0.0505051	0.248102
chr1:120068478-120070615|-	1	1	0.207781
chr1:120129943-120131140|-	1	1	0.181663
chr1:120298049-120302612|-	0.0365854	0.0434783	0.170817
chr1:120298088-120298199|+	1	1	0.0751581
chr1:120301740-120302612|-	0.00544218	0.00137931	0.179301
chr1:120468344-120471815|+	1	1	0.116677
chr1:12049221-12052747|+	0.0107527	0.00961538	0.116944
chr1:12061457-12062160|+	0.152542	0.109756	0.427989
chr1:12082228-12082393|-	1	1	0.116677
chr1:12309279-12313883|+	0.0384615	0.0425532	0.14892
chr1:12309279-12322137|+	0.028169	0.0416667	0.127962
chr1:12313778-12318160|+	0.0675676	0.0480769	0.217276
chr1:12335881-12338095|+	0.315789	0.214286	0.326213
chr1:12351054-12368698|+	0.0238095	0.1	0.0924318
chr1:12359258-12359441|+	0.2	0.0714286	0.137713
chr1:12359258-12368698|+	0.2	0.0666667	0.0742923
chr1:12359258-12371982|+	0.037037	0.0344828	0.10768
chr1:12378128-12382021|+	0.107143	0.0714286	0.0889787
chr1:12378128-12382803|+	0.0526316	0.08	0.193896
chr1:12378128-12393423|+	0.107143	0.1	0.16279
chr1:12382592-12383837|+	0.0512821	0.0444444	0.134351
chr1:12382592-12389975|+	0.0689655	0.0869565	0.208985
chr1:12382592-12393423|+	0.0434783	0.04	0.180118
chr1:1239334-1239686|+	1	1	0.0781337
chr1:12399845-12400852|+	1	1	0.137713
chr1:12415955-12423303|+	0.047619	0.0425532	0.144331
chr1:12422775-12476880|+	0.153846	0.190476	0.137713
chr1:12422775-12520451|+	0.0617284	0.025641	0.100262
chr1:12460237-12476880|+	0.111111	0.190476	0.137713
chr1:12628144-12628337|+	1	1	0.171528
chr1:12638745-12639440|-	0.0861244	0.0913462	0.602996
chr1:12638745-12640694|-	0.045045	0.0657895	0.208554
chr1:1264068-1264216|+	1	1	0.101582
chr1:12942922-13001395|-	1	0.0645161	0.101582
chr1:1375459-1375598|+	1	1	0.146447
chr1:14042035-14068652|+	0.916667	1	0.286194
chr1:14042035-14075982|+	0.888889	1	0.284347
chr1:14042035-14099683|+	0.916667	1	0.193041
chr1:14042035-14109326|+	0.875	0.162162	0.100262
chr1:14057494-14068652|+	0.4	1	0.125251
chr1:14057494-14075982|+	0.333333	1	0.0537543
chr1:14057494-14099683|+	0.384615	0.111111	0.0723503
chr1:14095533-14109326|+	0.275862	0.162162	0.250188
chr1:14095612-14099683|+	0.00862069	1	0.0530177
chr1:14095612-14109326|+	0.333333	1	0.0537543
chr1:14099572-14109326|+	0.416667	0.291667	0.263809
chr1:14104912-14109326|+	0.333333	0.0526316	0.0735211
chr1:144866611-144866715|+	1	1	0.127962
chr1:144911881-144922638|-	0.015873	0.0169492	0.0808119
chr1:144915444-144915550|-	1	0.0555556	0.208985
chr1:144915444-144922638|-	0.016129	0.027027	0.0742923
chr1:144921834-144922638|-	0.0280899	0.03125	0.248102
chr1:144922551-144923727|+	1	1	0.180118
chr1:144931033-144931153|-	1	1	0.116677
chr1:144994590-145016011|-	0.00542005	0.0249554	0.100262
chr1:144994590-145021167|-	0.0555556	0.0555556	0.0751581
chr1:145015859-145021167|-	0.0401146	0.00457666	0.100262
chr1:145323653-145327665|+	1	1	0.204539
chr1:145323653-145337101|+	1	1	0.101582
chr1:145323653-145346545|+	1	1	0.144331
chr1:145323653-145356009|+	1	1	0.208985
chr1:145325951-145353680|+	1	1	0.0889787
chr1:145325951-145364674|+	1	1	0.139687
chr1:14542875-14547755|+	1	1	0.193896
chr1:145438904-145439641|+	1	1	0.0742923
chr1:145439592-145439925|+	0.00121951	0.00129534	0.137713
chr1:145439592-145440140|+	0.000632111	0.000596481	0.0941779
chr1:145439832-145440140|+	0.00181818	1	0.0723503
chr1:145441364-145441533|+	1	1	0.171528
chr1:145459651-145460263|-	0.75	0.136364	0.170817
chr1:145566685-145568476|+	0.181818	1	0.12099
chr1:145580187-145581564|+	0.0714286	0.2	0.0698948
chr1:145592632-145594188|-	1	0.294118	0.0711254
chr1:145592632-145595220|-	1	0.333333	0.233449
chr1:145594038-145595220|-	0.333333	0.307692	0.255769
chr1:145594038-145597054|-	0.142857	0.125	0.171528
chr1:145601529-145608659|-	0.08	0.125	0.193896
chr1:145640882-145650540|+	0.0465116	1	0.144331
chr1:145640882-145663367|+	0.0588235	1	0.13638
chr1:145646114-145663367|+	0.2	0.117647	0.179301
chr1:145646114-145687091|+	0.133333	0.030303	0.0742923
chr1:145650482-145687091|+	0.00854701	0.00803213	0.116677
chr1:145692187-145695218|+	1	1	0.100262
chr1:146661123-146661477|-	1	1	0.101582
chr1:146661755-146685037|-	0.00767263	0.00359712	0.176507
chr1:146661755-146696658|-	0.166667	0.0333333	0.0781337
chr1:146724277-146731572|+	0.307692	0.571429	0.280923
chr1:146724277-146747921|+	0.125	0.0526316	0.125251
chr1:146731490-146751864|+	0.166667	0.105263	0.168601
chr1:146744042-146766199|+	0.0769231	1	0.121399
chr1:146747016-146757164|+	0.227273	0.25	0.272553
chr1:146757974-146759412|+	0.0465116	0.0588235	0.208985
chr1:146765312-146766199|+	0.111111	1	0.0924318
chr1:147120047-147131890|-	1	0.6	0.233385
chr1:149239867-149255307|+	1	1	0.0698948
chr1:1496711-1500296|-	1	0.5	0.0924318
chr1:149931602-149936274|-	0.2	0.333333	0.179301
chr1:149931602-149943179|-	0.0176991	0.0272727	0.116677
chr1:149936146-149937803|-	0.111111	0.181818	0.12099
chr1:150064030-150082742|+	0.103448	0.09375	0.28489
chr1:150131243-150131377|-	1	1	0.068677
chr1:150198939-150201570|-	0.0689655	0.108108	0.181663
chr1:150202905-150204264|-	0.181818	0.272727	0.326213
chr1:150258841-150259405|+	1	1	0.0723503
chr1:150300015-150300925|+	0.142857	0.0588235	0.0780952
chr1:150390071-150418877|+	0.0606061	0.105263	0.137713
chr1:150413398-150416853|+	0.111111	0.133333	0.130085
chr1:150413398-150418877|+	0.111111	0.0625	0.168601
chr1:150416726-150418877|+	0.0714286	0.108696	0.201759
chr1:150416726-150430046|+	0.0625	0.117647	0.171528
chr1:150418701-150418877|+	0.0181818	0.108696	0.0781337
chr1:150463076-150464965|+	0.0363636	0.0353982	0.208554
chr1:150464886-150469384|+	0.1875	0.5	0.204539
chr1:150471001-150471769|+	0.0454545	1	0.125251
chr1:150547271-150549143|+	1	1	0.116677
chr1:150634289-150636239|-	0.0769231	0.0769231	0.0941779
chr1:150720252-150738270|-	1	0.047619	0.171528
chr1:150788734-150790506|-	0.0408163	0.05	0.179301
chr1:150790395-150799093|-	0.0740741	0.0217391	0.0723503
chr1:150795669-150799093|-	0.027027	0.176471	0.0754356
chr1:150795669-150812130|-	0.0526316	0.176471	0.139687
chr1:150902442-150913904|+	0.157895	0.130435	0.24716
chr1:150919361-150923957|+	0.0666667	1	0.0988385
chr1:150921597-150922001|+	0.125	0.142857	0.0735211
chr1:150923840-150935195|+	0.111111	0.0869565	0.146447
chr1:150933038-150934634|+	0.0666667	0.0625	0.0808119
chr1:150935433-150937039|-	1	1	0.062248
chr1:150938031-150938188|+	1	1	0.165041
chr1:150938637-150941567|-	1	0.01	0.0530177
chr1:150960347-150960817|+	0.0689655	0.0338983	0.125251
chr1:150997086-150998149|+	0.45	0.304348	0.362854
chr1:150997086-150999803|+	0.45	0.153846	0.137713
chr1:150997086-151001420|+	0.272727	0.0714286	0.0924318
chr1:150999708-151001420|+	0.153846	0.25	0.179301
chr1:151060665-151070478|+	0.259259	0.2	0.137713
chr1:151060665-151079698|+	0.5	0.25	0.250188
chr1:151060665-151090615|+	0.5	1	0.361429
chr1:151062881-151079698|+	0.030303	0.25	0.0530177
chr1:151065667-151090615|+	0.1	1	0.180118
chr1:151070327-151079698|+	0.1	0.111111	0.062248
chr1:151079512-151090615|+	0.0740741	1	0.100262
chr1:151089867-151090615|+	0.117647	1	0.171528
chr1:151139409-151139890|+	0.12	0.176471	0.330042
chr1:151145974-151149507|-	1	0.0217391	0.0530177
chr1:151150476-151156969|-	0.0340909	0.06	0.142866
chr1:151156792-151158426|-	0.0217391	0.02	0.0808119
chr1:151234636-151236504|+	0.011236	0.0147059	0.0808119
chr1:151261003-151261747|+	0.0952381	0.0952381	0.132225
chr1:151271283-151288985|-	0.105263	0.030303	0.0988385
chr1:151276016-151278839|-	0.0227273	0.0196078	0.10768
chr1:151288048-151288985|-	0.145161	0.107143	0.496181
chr1:151288793-151288985|-	1	0.125	0.101582
chr1:151372456-151372593|+	0.0117647	1	0.121399
chr1:151380575-151381304|-	0.0470588	0.0615385	0.181663
chr1:151395872-151403317|-	0.142857	0.133333	0.193896
chr1:151395872-151414681|-	0.272727	0.047619	0.0941779
chr1:151400298-151403317|-	0.0428571	0.0697674	0.233385
chr1:151400298-151414681|-	0.1875	0.0869565	0.137713
chr1:151413403-151414681|-	0.272727	0.0285714	0.0941779
chr1:151611363-151611595|+	0.181818	0.222222	0.242111
chr1:151611363-151641111|+	0.3	0.0666667	0.171528
chr1:151611363-151665515|+	0.2	0.0434783	0.168601
chr1:151611363-151665959|+	0.142857	0.0454545	0.10768
chr1:151630710-151630903|+	0.272727	0.0192308	0.068677
chr1:151630710-151634746|+	0.21519	0.0165289	0.100262
chr1:151630710-151641111|+	0.136364	0.4	0.130085
chr1:151630710-151655921|+	0.272727	0.047619	0.127962
chr1:151630710-151665515|+	0.21519	0.0350877	0.181663
chr1:151630710-151665959|+	0.21519	0.02	0.0530177
chr1:151787388-151787552|-	1	0.00787402	0.0988385
chr1:151955678-151958674|+	1	1	0.101582
chr1:152221370-152224234|+	1	1	0.10768
chr1:152221370-152225986|+	1	1	0.0808119
chr1:152305058-152313686|+	1	1	0.307057
chr1:153579701-153579934|-	1	1	0.116677
chr1:15361244-15370655|+	0.0909091	0.5	0.10768
chr1:153616232-153616366|+	1	1	0.0530177
chr1:153637695-153641033|-	0.0625	0.0444444	0.208562
chr1:153640030-153641033|-	0.0128755	0.00277778	0.0537543
chr1:15370484-15370655|+	0.5	0.5	0.215513
chr1:153724754-153732089|+	0.010989	0.01	0.101582
chr1:153732786-153737539|+	0.166667	0.181818	0.222348
chr1:153732827-153734143|-	1	1	0.0941779
chr1:153734045-153737539|+	0.0967742	0.190476	0.193041
chr1:153784206-153785928|-	0.136364	0.157895	0.193041
chr1:153791266-153792211|-	0.0769231	0.0769231	0.0735211
chr1:153923735-153924922|-	0.0571429	0.0512821	0.101582
chr1:154061896-154091284|-	0.25	0.333333	0.0808119
chr1:154179420-154179543|+	1	1	0.116677
chr1:154199757-154201201|+	0.047619	0.025641	0.208985
chr1:154207066-154207767|+	0.0505051	0.078125	0.2764
chr1:154207066-154218851|+	0.0545455	0.0212766	0.0781337
chr1:154221714-154224129|+	0.0307692	0.0384615	0.208985
chr1:154223516-154224129|+	0.0606061	0.0952381	0.137713
chr1:154223516-154229910|+	0.031746	0.0571429	0.134351
chr1:154226375-154228231|+	0.0192308	0.0192308	0.0808119
chr1:154231452-154232505|+	0.0263158	0.017094	0.100262
chr1:154233367-154239044|+	0.0869565	0.0952381	0.146447
chr1:154406994-154408586|+	0.047619	0.111111	0.0793676
chr1:154406994-154427057|+	0.0340136	0.00925926	0.0671252
chr1:154420600-154427057|+	0.0192308	0.0169492	0.062248
chr1:154554984-154555101|-	1	1	0.0751581
chr1:154561026-154569743|-	0.0125	0.0116279	0.0941779
chr1:154569280-154571061|-	0.0232558	0.0166667	0.0698948
chr1:154573516-154575102|-	0.0298507	0.0173913	0.168601
chr1:154574172-154574285|+	1	1	0.125251
chr1:154766859-154794660|-	1	0.333333	0.216172
chr1:154983369-154984166|+	1	1	0.226676
chr1:155209406-155209868|-	0.0196078	0.0192308	0.0754356
chr1:155230120-155240768|-	0.0625	0.0357143	0.116944
chr1:155237800-155239507|-	0.0714286	0.0434783	0.116677
chr1:155311726-155365344|-	0.0606061	0.0416667	0.13638
chr1:155313104-155316260|-	0.0714286	0.0487805	0.127962
chr1:155316173-155317695|-	0.0384615	0.0434783	0.100262
chr1:155319117-155319387|-	0.0666667	0.1	0.0742923
chr1:155322496-155324421|-	0.0888889	0.121212	0.252473
chr1:155330091-155365344|-	0.0740741	0.0322581	0.0742923
chr1:155340294-155340774|-	0.206897	0.189189	0.326213
chr1:155340294-155365344|-	0.111111	0.166667	0.116677
chr1:155340294-155429689|-	0.454545	0.0952381	0.168601
chr1:155348071-155349907|-	0.117647	0.08	0.137713
chr1:155348071-155365344|-	0.111111	0.128205	0.116677
chr1:155348071-155385714|-	0.128205	0.128205	0.165041
chr1:155365249-155385714|-	0.0196078	0.208333	0.0781337
chr1:155365249-155408859|-	0.405	0.12766	0.181663
chr1:155365249-155429689|-	0.376812	0.285714	0.326213
chr1:155365249-155432390|-	1	0.24	0.0941779
chr1:155377928-155385714|-	1	0.0208333	0.116944
chr1:155377928-155408859|-	1	0.0909091	0.0711254
chr1:155385534-155385714|-	0.128205	0.111111	0.116677
chr1:155385534-155408859|-	0.405	0.10101	0.217276
chr1:155385534-155429689|-	0.5	0.0416667	0.062248
chr1:155408117-155408859|-	0.342342	0.717949	0.907923
chr1:155408117-155429689|-	0.376812	0.717949	0.639307
chr1:155408117-155432390|-	1	0.557971	0.0924318
chr1:155408117-155491409|-	0.0666667	0.557971	0.168601
chr1:155447676-155491409|-	0.0526316	0.0588235	0.16279
chr1:155490890-155491409|-	0.169492	0.232558	0.405013
chr1:155640110-155649303|-	0.100917	0.0196078	0.10768
chr1:155644800-155649303|-	0.125506	0.357143	0.579612
chr1:155646338-155649303|-	0.125506	0.210526	0.600436
chr1:155679563-155695810|+	0.0190476	0.126316	0.0530177
chr1:155686796-155695810|+	0.03	0.126316	0.142866
chr1:155691307-155695810|+	0.0615385	0.126316	0.181663
chr1:155695172-155695810|+	0.159091	0.162791	0.346801
chr1:155695172-155697529|+	0.0925926	0.0163934	0.0742923
chr1:155695172-155699157|+	0.030303	0.0192308	0.121399
chr1:155722994-155724279|-	0.0833333	0.0666667	0.121399
chr1:155724165-155764942|-	0.0769231	0.133333	0.127962
chr1:155726748-155730432|-	0.2	0.125	0.116682
chr1:155740857-155747611|-	0.0526316	0.0322581	0.0646945
chr1:155764840-155784240|-	0.111111	0.030303	0.0735211
chr1:155783424-155784240|-	0.0540541	0.0588235	0.100262
chr1:155823066-155823597|-	0.754717	0.714286	0.927507
chr1:155850988-155853565|+	0.00507614	1	0.168601
chr1:155874101-155874595|-	0.0892857	0.2	0.286194
chr1:155891165-155891709|-	0.0909091	0.117647	0.171528
chr1:155891165-155893478|-	0.05	0.136364	0.144331
chr1:155891165-155895634|-	0.0769231	0.130435	0.130085
chr1:155896466-155896947|-	0.166667	0.235294	0.242111
chr1:155896466-155899631|-	0.0909091	0.151515	0.0808119
chr1:155899086-155899631|-	0.0909091	0.037037	0.14892
chr1:155927503-155928187|-	0.03125	0.05	0.0793676
chr1:155984751-155988159|-	0.00947867	0.012987	0.137713
chr1:156202110-156203519|+	0.0243902	0.0166667	0.10768
chr1:156202110-156206274|+	0.105263	0.0449438	0.222348
chr1:156220088-156220731|-	1	1	0.101582
chr1:156235571-156243241|-	0.00917431	0.0138889	0.0941779
chr1:156286956-156287338|-	0.0127389	0.010989	0.144265
chr1:156287205-156290808|-	1	0.00297177	0.101582
chr1:156288658-156305679|-	0.00934579	0.00826446	0.0924318
chr1:156290629-156304709|-	0.0151515	0.00884956	0.0781337
chr1:156294762-156304709|-	0.0151515	0.0123457	0.0781337
chr1:156303337-156304709|-	0.05	0.0869565	0.326213
chr1:156436175-156436312|+	1	1	0.0530177
chr1:156436203-156436319|-	1	1	0.0530177
chr1:156444899-156446994|-	0.0555556	0.2	0.0838905
chr1:156457529-156457682|-	1	1	0.226676
chr1:156641213-156641348|+	1	1	0.0646945
chr1:158056385-158058244|+	0.0833333	0.117647	0.171528
chr1:15831105-15832574|-	0.08	0.117647	0.101582
chr1:15831105-15844890|-	0.1	0.0909091	0.0941779
chr1:15844604-15844890|-	0.1	0.0833333	0.0742923
chr1:15860731-15863309|+	0.181818	0.142857	0.15417
chr1:15860731-15874923|+	0.166667	0.142857	0.0742923
chr1:15860731-15888820|+	0.210526	0.0909091	0.168601
chr1:15862969-15863309|+	0.2	0.0416667	0.0671252
chr1:15862969-15888820|+	0.0588235	0.0909091	0.0924318
chr1:1586822-1650894|-	1	0.285714	0.179301
chr1:15890423-15890854|+	0.0588235	0.0666667	0.0793676
chr1:1590374-1654270|-	1	0.75	0.233385
chr1:15953163-15964929|+	0.0425532	0.0338983	0.101582
chr1:15953163-15970145|+	0.0645161	0.222222	0.144331
chr1:159558053-159558190|+	0.5	1	0.125251
chr1:15956819-15978390|+	0.333333	0.21875	0.193041
chr1:15959933-15970145|+	0.030303	0.272727	0.0530177
chr1:15964801-15970145|+	0.318182	0.290323	0.427989
chr1:15964801-15973479|+	0.214286	1	0.0924318
chr1:15964801-15976318|+	0.318182	0.129032	0.242111
chr1:15964801-15978390|+	0.318182	0.21875	0.0742923
chr1:159683479-159683588|-	1	1	0.248111
chr1:15970016-15976318|+	0.0243902	0.0185185	0.0530177
chr1:15970016-15978390|+	0.0731707	0.172414	0.237163
chr1:15976214-15978390|+	0.130435	0.21875	0.193041
chr1:15986331-15988650|+	0.0666667	1	0.0781337
chr1:159888552-159890327|-	1	0.5	0.0622453
chr1:1601102-1601590|-	0.0416667	0.0434783	0.0723503
chr1:1601102-1666274|-	1	0.142857	0.225861
chr1:160182899-160183055|+	0.00917431	0.00829876	0.144331
chr1:160183026-160183383|-	1	1	0.0781337
chr1:160201086-160213824|-	0.0185185	0.00446429	0.0622453
chr1:160206924-160210160|-	0.0133333	0.0185185	0.116944
chr1:160206924-160213824|-	0.0185185	0.0185185	0.116677
chr1:160264273-160267535|-	0.034188	0.027972	0.289747
chr1:160281657-160282957|-	0.0114943	0.0131579	0.134351
chr1:160283779-160295442|-	0.00980392	0.0113636	0.0742923
chr1:160293220-160302347|-	0.0526316	0.0531915	0.29788
chr1:160316782-160316969|-	1	1	0.101582
chr1:16044387-16047883|+	0.114286	0.166667	0.183851
chr1:16046228-16047883|+	0.2	0.214286	0.293922
chr1:160805984-160808839|-	1	1	0.100262
chr1:160851786-160920872|+	1	1	0.193896
chr1:16093870-16095125|+	0.222222	0.08	0.12099
chr1:161071837-161071961|-	0.00166528	0.00304507	0.116677
chr1:161071837-161072165|-	0.046729	0.0458716	0.29788
chr1:161138782-161139814|+	0.6	0.428571	0.24716
chr1:16116600-16123438|-	1	1	0.121399
chr1:161192159-161192279|+	1	1	0.0671252
chr1:161205636-161206388|-	0.020979	0.0379747	0.176507
chr1:161748033-161753886|+	0.108696	0.0882353	0.204539
chr1:161748033-161772062|+	0.108696	0.0967742	0.146447
chr1:161748033-161790951|+	0.0526316	0.108108	0.100262
chr1:161761197-161790951|+	0.0555556	0.108108	0.142866
chr1:161771841-161790951|+	0.0681818	0.108108	0.142866
chr1:161816238-161833102|+	0.0540541	0.0740741	0.146447
chr1:161816238-161882170|+	0.0327869	0.030303	0.068677
chr1:161821454-161882170|+	0.666667	1	0.132225
chr1:16199310-16203173|+	0.0952381	0.111111	0.15417
chr1:16202696-16203173|+	0.0689655	0.166667	0.116682
chr1:162257133-162270496|+	0.0833333	0.2	0.0723503
chr1:16235815-16237796|+	0.125	0.0571429	0.116682
chr1:16237595-16242774|+	0.173913	0.129032	0.242111
chr1:16237595-16248844|+	0.133333	0.166667	0.233385
chr1:16242622-16248844|+	0.0344828	0.0833333	0.121399
chr1:162469744-162473638|+	0.0128755	0.0138249	0.165041
chr1:162473543-162482613|+	0.031746	0.031746	0.132225
chr1:162473543-162487980|+	0.0138889	0.0130719	0.100262
chr1:162535801-162538176|+	0.025	1	0.193896
chr1:162546566-162570693|+	0.039604	1	0.18578
chr1:162546566-162571304|+	0.039604	1	0.0711254
chr1:162629597-162629718|+	1	1	0.0711254
chr1:16263657-16264501|+	0.2	1	0.0838905
chr1:16270794-16272789|-	0.102564	0.173913	0.226676
chr1:163122339-163138158|-	0.00632911	0.0107527	0.0723503
chr1:16473498-16473703|+	1	1	0.134351
chr1:164761730-164790863|+	0.2	0.04	0.0793676
chr1:164761883-164769045|+	1	1	0.0711254
chr1:164776778-164790863|+	0.0405405	0.0434783	0.193041
chr1:164814186-164814319|+	1	1	0.139208
chr1:1650796-1654270|-	0.272727	0.5	0.24716
chr1:16528276-16529069|-	1	0.25	0.125251
chr1:165712403-165723511|-	0.0347826	0.0597015	0.242111
chr1:165859440-165860559|+	0.0666667	0.142857	0.0671252
chr1:165859440-165865569|+	0.09375	0.181818	0.0742923
chr1:166096246-166096358|-	1	1	0.101582
chr1:16621277-16632414|-	0.25	0.181818	0.137713
chr1:16621277-16641930|-	0.0666667	0.0512821	0.0924318
chr1:16621277-16643066|-	1	0.031746	0.100262
chr1:16632297-16641930|-	0.0833333	0.111111	0.121399
chr1:166831439-166839091|-	0.0833333	0.0454545	0.0793676
chr1:166960614-166963306|+	0.5	0.333333	0.0735211
chr1:167096885-167096987|+	1	1	0.171528
chr1:167301706-167307495|+	0.0909091	1	0.062248
chr1:167381195-167382351|+	0.1	0.125	0.100262
chr1:167515337-167517358|-	0.0408163	0.0645161	0.343032
chr1:167734819-167745403|+	0.0609319	0.114286	0.539788
chr1:167734819-167757374|+	0.0487805	1	0.144265
chr1:16778332-16785647|+	0.0869565	1	0.12099
chr1:167844368-167874436|-	1	1	0.100262
chr1:167921037-167944253|+	0.0833333	0.0588235	0.0742923
chr1:167935866-167944253|+	0.0689655	0.0487805	0.208985
chr1:167974727-167974872|-	1	1	0.0711254
chr1:167988782-167992285|+	0.142857	1	0.0838905
chr1:167988782-168014465|+	0.0121951	1	0.0530177
chr1:167992225-168014465|+	0.142857	0.0857143	0.14892
chr1:168007608-168014465|+	0.05	0.0857143	0.0808119
chr1:168007608-168037701|+	0.105263	0.0571429	0.13638
chr1:168012262-168014465|+	0.0454545	0.0294118	0.0838905
chr1:168032858-168037701|+	0.0632911	0.119048	0.357519
chr1:168073714-168074132|-	1	1	0.062248
chr1:168153139-168169338|+	0.0566038	1	0.142866
chr1:168200751-168201157|+	0.0153846	0.0172414	0.0793676
chr1:168200751-168212225|+	0.0434783	1	0.0646945
chr1:168200751-168212307|+	0.0701754	1	0.226676
chr1:168200751-168212331|+	0.047619	1	0.165047
chr1:168203016-168203156|+	1	1	0.0671252
chr1:168204338-168212307|+	0.0283019	0.75	0.201759
chr1:168266961-168278115|+	1	1	0.116944
chr1:168664907-168665310|+	1	1	0.068677
chr1:169199955-169256646|-	1	0.153846	0.132225
chr1:169288396-169293738|-	1	0.111111	0.121399
chr1:169446392-169446995|-	1	0.166667	0.0646945
chr1:169484681-169494146|-	0.00956938	0.00803213	0.116682
chr1:169509869-169510058|+	1	1	0.125251
chr1:169510070-169510178|+	1	1	0.062248
chr1:169510556-169510718|+	1	1	0.0671252
chr1:169511581-169511691|-	1	1	0.062248
chr1:169532909-169533025|-	1	1	0.0671252
chr1:169767997-169770112|+	0.230769	1	0.165047
chr1:169828181-169839498|-	0.153846	0.0930233	0.208554
chr1:169828181-169858031|-	0.027027	0.1	0.0754356
chr1:169845118-169847960|-	0.222222	0.4	0.137713
chr1:169947225-170001116|-	1	0.363636	0.359843
chr1:169985602-170008429|-	0.0217391	0.0232558	0.0751581
chr1:170521385-170521571|+	1	1	0.101582
chr1:170688866-170695542|+	0.285714	0.333333	0.0924318
chr1:170688866-170699489|+	0.285714	1	0.0924318
chr1:170993535-170994561|+	1	1	0.0537543
chr1:171070482-171070650|-	1	1	0.0671252
chr1:171455429-171455923|-	1	1	0.100262
chr1:171481170-171484998|+	0.0121951	0.0238095	0.0735211
chr1:171491315-171492661|+	0.0208333	0.0277778	0.0793676
chr1:171492359-171496983|+	0.129032	0.178571	0.242111
chr1:171492359-171502100|+	0.0526316	0.166667	0.0941779
chr1:171492361-171502100|+	0.027027	1	0.125251
chr1:171504566-171530242|+	0.166667	0.0952381	0.127962
chr1:171510503-171510716|-	1	1	0.208985
chr1:171537385-171544267|+	0.1875	0.1875	0.193041
chr1:171544065-171546776|+	0.0212766	0.037037	0.0838905
chr1:171548492-171556890|+	0.142857	0.0526316	0.0698948
chr1:171827611-171890961|+	0.133333	1	0.16279
chr1:171890887-171958288|+	0.333333	0.333333	0.068677
chr1:172001541-172002405|+	0.5	1	0.171528
chr1:172001541-172017890|+	0.142857	1	0.0622453
chr1:172011148-172017890|+	0.0537634	0.0212766	0.168601
chr1:172011148-172038045|+	0.2	0.25	0.068677
chr1:172011148-172100428|+	0.0373832	0.033557	0.181663
chr1:172061963-172064242|+	0.016129	1	0.168601
chr1:172109619-172113577|-	1	1	0.132225
chr1:172134670-172222822|+	0.025974	1	0.168601
chr1:172142333-172142492|-	1	1	0.134351
chr1:172356272-172357949|+	0.12037	0.115702	0.42942
chr1:172357717-172357864|-	1	1	0.116677
chr1:1724683-1749314|-	0.0452261	0.00680272	0.137713
chr1:172520651-172526934|+	0.388889	0.388889	0.380862
chr1:172520651-172539870|+	0.222222	0.0625	0.0530177
chr1:172520651-172548407|+	0.1	0.166667	0.0941779
chr1:172520651-172560211|+	0.172414	0.125	0.0742923
chr1:172525008-172526934|+	0.25	0.242424	0.201759
chr1:172525008-172539870|+	0.24	0.227273	0.381465
chr1:172525008-172548407|+	0.25	0.047619	0.0781337
chr1:172525008-172560211|+	0.25	0.0714286	0.0781337
chr1:172554157-172555088|+	0.166667	0.125	0.0924318
chr1:172569203-172571927|+	0.0625	0.2	0.0698948
chr1:173371397-173393113|-	1	1	0.068677
chr1:173387588-173393113|-	1	1	0.101582
chr1:173409601-173411187|-	1	1	0.101582
chr1:173490439-173517691|-	1	0.5	0.168601
chr1:17349102-17350569|-	0.047619	0.0714286	0.16279
chr1:173542320-173567171|-	1	0.666667	0.181663
chr1:1735857-1737977|-	0.0238095	0.0573477	0.39664
chr1:1735857-1747301|-	0.035461	0.0639269	0.301588
chr1:1735857-1749314|-	0.0465116	0.0639269	0.343032
chr1:1735857-1756921|-	1	0.00752823	0.116677
chr1:1735857-1756938|-	0.0254237	0.0257732	0.0941779
chr1:1735857-1770677|-	0.0294118	0.0257732	0.171528
chr1:173593925-173596298|-	1	1	0.0793676
chr1:173615984-173628572|-	0.3	0.2	0.142866
chr1:173702851-173703425|+	0.05	0.2	0.0754356
chr1:173720902-173726298|+	0.222222	0.25	0.168601
chr1:173725061-173735428|+	0.1	0.0526316	0.0742923
chr1:173726114-173744981|+	0.157895	0.3	0.180118
chr1:173795824-173802637|+	0.0454545	0.08	0.139208
chr1:173799797-173823043|+	0.0645161	0.0689655	0.127962
chr1:173807327-173814429|+	0.0208333	0.0217391	0.116677
chr1:173835665-173835934|-	0.00359712	0.00584795	0.101582
chr1:173879891-173880029|-	0.000369549	0.000576701	0.0988385
chr1:173915613-173962273|-	0.25	0.0588235	0.0735211
chr1:173930214-173953757|-	0.0588235	0.027027	0.0924318
chr1:173931035-173931164|+	1	1	0.144265
chr1:17393271-17393391|-	1	1	0.116944
chr1:173939642-173953757|-	0.2	0.0645161	0.130085
chr1:173961892-173962273|-	0.416667	0.277778	0.381465
chr1:174188262-174190302|+	0.0425532	0.016129	0.0735211
chr1:174188262-174200493|+	0.0833333	0.04	0.116944
chr1:174190109-174221728|+	0.0114943	0.0178571	0.0941779
chr1:174200282-174274265|+	0.0350877	0.0740741	0.132225
chr1:174210620-174274265|+	0.0512821	0.0857143	0.100262
chr1:174219612-174247917|+	0.030303	0.0151515	0.0735211
chr1:174219612-174274265|+	0.09375	0.0909091	0.165041
chr1:174241551-174247917|+	0.0571429	0.0491803	0.144331
chr1:174241551-174274265|+	0.0517241	0.0769231	0.237163
chr1:174241551-174340210|+	0.04	0.15	0.116944
chr1:174244970-174274265|+	0.0519481	0.0857143	0.0530177
chr1:174244970-174340210|+	0.0519481	0.0869565	0.142866
chr1:174274123-174340210|+	0.0769231	0.15	0.208985
chr1:174274123-174363283|+	0.0212766	0.0454545	0.0808119
chr1:174606512-174671394|+	0.047619	0.166667	0.121399
chr1:174668662-174671394|+	0.12	0.176471	0.165041
chr1:1747194-1749314|-	0.00522193	0.0193286	0.116677
chr1:1747194-1756938|-	0.0581395	0.0409357	0.457226
chr1:1747194-1770677|-	0.0338983	0.0409357	0.137713
chr1:1747194-1811341|-	1	0.0409357	0.137713
chr1:1756835-1770677|-	0.0155039	0.0037037	0.0808119
chr1:175956078-175958615|-	0.0588235	0.0555556	0.0889787
chr1:175996707-176015460|-	0.0555556	0.0333333	0.0793676
chr1:176012321-176015460|-	0.0952381	0.0555556	0.137713
chr1:176012321-176055026|-	0.0416667	0.0740741	0.0924318
chr1:176050287-176085817|-	0.0625	0.0555556	0.0889787
chr1:176050287-176105683|-	0.0714286	0.05	0.0742923
chr1:176104145-176133027|-	0.148148	0.181818	0.242111
chr1:176104145-176153828|-	0.031746	0.031746	0.100262
chr1:176113140-176145143|-	1	0.0322581	0.0735211
chr1:176118141-176145143|-	0.0769231	0.03125	0.0780952
chr1:176118141-176153828|-	0.03	0.0307692	0.165041
chr1:176132004-176133027|-	0.0238095	0.0223881	0.116677
chr1:176524542-176526377|+	0.75	0.7	0.250188
chr1:176563659-176564731|+	0.333333	1	0.0530177
chr1:176992539-176993868|-	0.012987	0.0131579	0.100262
chr1:1770628-1811341|-	1	0.0227273	0.146447
chr1:177936817-177954197|-	1	0.666667	0.168601
chr1:178192869-178192979|+	1	1	0.0711254
chr1:178252698-178269253|+	0.1	0.153846	0.137713
chr1:178410683-178412364|+	0.125	0.0769231	0.116944
chr1:178425855-178436556|+	0.321429	0.285714	0.523376
chr1:178745816-178754742|+	0.1	0.166667	0.0941779
chr1:178777179-178802685|+	0.0625	0.111111	0.0735211
chr1:178822853-178823030|+	1	1	0.101582
chr1:178840358-178840488|+	1	1	0.0751581
chr1:178866798-178871346|+	0.0416667	0.0416667	0.10768
chr1:178888482-178888978|-	1	1	0.101582
chr1:179012849-179023773|+	0.35	0.2	0.362854
chr1:179033061-179033631|+	0.04	0.0294118	0.0646945
chr1:179054762-179055028|+	0.0681818	0.0229885	0.101582
chr1:179054762-179057224|+	0.111111	0.0666667	0.0646945
chr1:17907047-17914974|+	0.25	0.0151515	0.0671252
chr1:179078342-179100616|-	0.047619	0.333333	0.0808119
chr1:179079416-179089409|-	0.0810811	0.0789474	0.142866
chr1:179087721-179089409|-	0.0277778	0.0357143	0.0793676
chr1:179087721-179091002|-	1	0.0625	0.0751581
chr1:179089324-179091002|-	0.428571	0.12	0.18578
chr1:179100445-179102509|-	0.8	0.25	0.349482
chr1:179271811-179271937|+	0.142857	0.0606061	0.127962
chr1:179304640-179310445|+	0.166667	0.0833333	0.0723503
chr1:179304640-179312770|+	0.125	0.357143	0.137713
chr1:179306971-179310445|+	0.0277778	0.0571429	0.165041
chr1:179310162-179312770|+	0.15	0.357143	0.193041
chr1:179311248-179312770|+	0.0714286	0.0869565	0.125251
chr1:179316734-179318077|+	0.0888889	0.0555556	0.201759
chr1:179316734-179319566|+	0.157895	0.375	0.237163
chr1:179316734-179320597|+	0.137931	0.0869565	0.130085
chr1:179452262-179462086|+	1	1	0.100262
chr1:179460672-179462086|+	1	1	0.130085
chr1:17961329-17962543|+	0.142857	1	0.125251
chr1:17961329-17964498|+	0.142857	0.0142857	0.0671252
chr1:179631238-179638539|+	1	1	0.0808119
chr1:179631238-179650021|+	0.354167	1	0.116677
chr1:17964382-17991090|+	0.0425532	0.0425532	0.116677
chr1:17978386-17978528|-	1	1	0.139208
chr1:17981130-18014242|+	0.0192308	0.0266667	0.139208
chr1:179815241-179834989|-	1	0.222222	0.125251
chr1:179834570-179834989|-	0.25	0.666667	0.139687
chr1:179869260-179877808|+	0.0227273	0.0178571	0.116677
chr1:179870436-179877808|+	0.0350877	0.0294118	0.116682
chr1:179955303-179966310|+	0.233333	0.366667	0.142866
chr1:179955303-179975702|+	0.25	1	0.168601
chr1:179959641-179966310|+	0.307692	0.366667	0.250188
chr1:179959641-179975702|+	0.272727	1	0.233385
chr1:179961196-179966310|+	0.0645161	0.366667	0.100262
chr1:179972308-179975702|+	0.368421	1	0.424921
chr1:179972308-179993717|+	0.133333	0.08	0.179301
chr1:179989083-179990144|+	0.181818	0.166667	0.171528
chr1:180000454-180003217|+	0.111111	0.1	0.0924318
chr1:180010272-180017840|+	0.111111	0.0909091	0.0742923
chr1:180010272-180023637|+	0.0833333	0.1	0.0941779
chr1:180022104-180034407|+	0.0625	0.0555556	0.0988385
chr1:180031354-180034407|+	0.157895	0.176471	0.193041
chr1:180031354-180049796|+	0.428571	0.5	0.0924318
chr1:180031354-180053313|+	0.428571	0.6	0.168601
chr1:180042920-180068120|+	0.5	0.142857	0.100262
chr1:180044156-180053313|+	0.333333	0.2	0.068677
chr1:180053152-180056852|+	0.285714	0.0666667	0.132225
chr1:180053152-180059931|+	0.047619	1	0.0742923
chr1:180056712-180068120|+	0.5	0.2	0.168601
chr1:180144455-180148019|+	0.00854701	0.00689655	0.116677
chr1:1802959-1803241|-	1	1	0.0781337
chr1:180366650-180382606|-	0.181818	0.131579	0.242111
chr1:180366650-180387058|-	1	0.0612245	0.0808119
chr1:180366650-180399397|-	0.0666667	0.170732	0.181663
chr1:180366650-180464660|-	0.1	0.170732	0.217276
chr1:180756888-180780624|+	0.00925926	0.0135135	0.0941779
chr1:180772523-180780624|+	0.1	0.125	0.0646945
chr1:180793888-180794480|+	0.333333	0.333333	0.0698948
chr1:180804009-180849433|+	0.08	0.0689655	0.14892
chr1:180832843-180849433|+	0.0588235	0.0714286	0.0889787
chr1:180953812-180962561|-	0.115385	0.473684	0.237163
chr1:180953812-180974599|-	0.333333	0.473684	0.389692
chr1:180971741-180974599|-	0.2	0.0625	0.146447
chr1:181546901-181549912|+	0.0434783	0.0454545	0.168601
chr1:181680089-181708389|+	0.04	1	0.168601
chr1:182772832-182836178|+	0.0454545	1	0.0924318
chr1:182811812-182812428|+	1	1	0.116677
chr1:182853747-182853948|+	0.015873	0.0116279	0.0838905
chr1:183083665-183084772|+	0.0350877	0.032	0.259608
chr1:183083665-183100513|+	0.0434783	0.111111	0.0924318
chr1:183102540-183104291|+	0.016129	0.0138889	0.116944
chr1:183212294-183212653|+	1	1	0.139687
chr1:183495730-183502967|+	0.0232558	0.0212766	0.0941779
chr1:183849749-183861295|+	0.108108	0.0416667	0.0941779
chr1:183849749-183867031|+	0.108108	0.025641	0.0941779
chr1:183849749-183876235|+	0.0555556	0.0888889	0.226676
chr1:183849749-183885835|+	0.108108	0.0645161	0.171528
chr1:183881215-183885835|+	0.0465116	0.05	0.127962
chr1:183933034-183947654|-	1	0.333333	0.0781337
chr1:184559872-184588764|+	0.03125	1	0.0754356
chr1:184671944-184672050|-	1	0.214286	0.0671252
chr1:184671944-184681011|-	0.0392157	0.214286	0.125251
chr1:184675776-184681011|-	0.142857	0.181818	0.127962
chr1:184680856-184695523|-	0.0909091	0.047619	0.068677
chr1:184701970-184706845|-	0.0384615	0.0227273	0.0530177
chr1:184701970-184718726|-	0.25	0.0909091	0.068677
chr1:184772718-184801096|-	0.00512821	0.00607903	0.171528
chr1:184853766-184868442|-	0.0238095	0.025	0.0781337
chr1:185094075-185106928|-	0.142857	0.111111	0.0781337
chr1:185094075-185121067|-	0.266667	0.285714	0.181663
chr1:185129964-185173995|+	0.666667	0.285714	0.134351
chr1:185129972-185159774|+	0.25	1	0.132225
chr1:185143503-185144245|+	1	1	0.0941779
chr1:185149522-185200840|+	0.666667	1	0.168601
chr1:185171785-185191168|+	0.0909091	0.0625	0.0530177
chr1:185183638-185191168|+	0.4375	0.153846	0.116677
chr1:185183638-185200840|+	1	1	0.639307
chr1:185335548-185356867|+	1	1	0.139687
chr1:185815157-185834995|+	0.0731707	0.166667	0.193041
chr1:186026365-186031732|+	0.2	0.333333	0.0941779
chr1:186034369-186047352|+	0.133333	0.0869565	0.101582
chr1:186287578-186287960|-	0.0465116	0.0714286	0.13638
chr1:186294895-186296792|-	0.0625	0.15	0.0924318
chr1:186310159-186313222|-	0.333333	0.181818	0.100262
chr1:186315266-186315374|-	1	0.0571429	0.139208
chr1:186359842-186360923|+	0.5	0.272727	0.237163
chr1:186359842-186388209|+	0.1	1	0.0671252
chr1:186375214-186388209|+	1	1	0.0754356
chr1:186375214-186405705|+	0.75	0.25	0.0530177
chr1:186375214-186439527|+	1	1	0.0889787
chr1:186394254-186420406|+	0.666667	0.333333	0.116677
chr1:186420310-186439527|+	1	1	0.0742923
chr1:186482063-186482951|-	1	1	0.193896
chr1:186862142-186863343|+	0.388889	0.125	0.193896
chr1:186862142-186880521|+	0.666667	0.666667	0.101582
chr1:186862142-186883617|+	0.0512821	1	0.15417
chr1:1887129-1891469|-	0.142857	0.2	0.0924318
chr1:189714642-189746467|+	0.666667	1	0.15417
chr1:189714642-189760893|+	0.666667	1	0.15417
chr1:190195211-190234185|-	0.0833333	0.125	0.116677
chr1:190195211-190250880|-	0.285714	0.214286	0.233385
chr1:19244290-19244996|-	1	0.142857	0.116944
chr1:19244855-19246267|-	0.0588235	0.125	0.0698948
chr1:192605373-192627497|+	0.5	1	0.165041
chr1:192904958-192926552|-	1	1	0.144331
chr1:192990226-192998787|-	0.105263	0.0909091	0.0781337
chr1:192992055-192998352|-	1	0.1	0.179301
chr1:193038163-193046180|+	0.294118	0.388889	0.233385
chr1:193038163-193053828|+	0.423077	1	0.181663
chr1:193044949-193046180|+	0.181818	0.388889	0.289747
chr1:193065777-193070334|-	1	0.5	0.101582
chr1:193104520-193107303|+	0.0322581	0.025641	0.0924318
chr1:193107214-193111196|+	0.0724638	0.0877193	0.286194
chr1:193107214-193121574|+	0.0253165	0.0714286	0.146447
chr1:193110979-193121574|+	0.0731707	0.130435	0.233385
chr1:193119433-193121574|+	0.0714286	0.117647	0.130085
chr1:193172924-193205486|+	0.0526316	0.0588235	0.171528
chr1:193202122-193205486|+	0.0175439	0.025641	0.0808119
chr1:193268337-193320369|+	1	1	0.139687
chr1:193855450-193868497|+	1	1	0.0671252
chr1:19483260-19483366|-	1	0.0526316	0.121399
chr1:19483260-19486775|-	0.0160428	0.0322581	0.142866
chr1:19497255-19501527|-	0.0266667	0.0266667	0.168601
chr1:19510304-19514034|-	0.0555556	0.0833333	0.0742923
chr1:19518681-19519034|-	0.0285714	0.0263158	0.116944
chr1:19519926-19523759|-	0.0666667	0.0882353	0.24716
chr1:19570107-19570509|-	0.0666667	0.117647	0.144331
chr1:196249989-196286399|-	1	1	0.127962
chr1:196309526-196309638|-	1	1	0.0671252
chr1:196367692-196448368|-	1	0.666667	0.171528
chr1:196392179-196398887|-	1	0.5	0.068677
chr1:196434422-196461471|-	0.2	0.166667	0.0924318
chr1:19644093-19644335|+	0.214286	0.230769	0.176507
chr1:196645118-196659369|+	0.000467727	0.00101678	0.062248
chr1:196694250-196697652|+	0.166667	0.0833333	0.0742923
chr1:196712581-196796135|+	0.193717	0.164278	1.41057
chr1:196712608-196796135|+	0.00191571	1	0.0988385
chr1:19705033-19746244|-	0.0208333	0.0204082	0.0735211
chr1:19708312-19709838|-	1	1	0.0711254
chr1:197136916-197161029|-	0.115385	0.428571	0.142866
chr1:197157421-197161029|-	0.0344828	0.0327869	0.116677
chr1:197297551-197298133|+	1	1	0.0793676
chr1:197509093-197552383|-	0.111111	0.125	0.0781337
chr1:197522151-197586889|-	0.0714286	0.333333	0.100262
chr1:197552281-197581106|-	0.285714	0.666667	0.242111
chr1:197552281-197586889|-	0.142857	0.2	0.0924318
chr1:197552281-197614873|-	0.0512821	0.2	0.168601
chr1:197552281-197616244|-	0.0869565	0.166667	0.127962
chr1:197552281-197627499|-	0.424242	0.181818	0.0941779
chr1:197564337-197627499|-	0.576923	0.0588235	0.0742923
chr1:197576202-197627499|-	0.409091	0.285714	0.168601
chr1:197576202-197643299|-	0.12	0.115385	0.201759
chr1:197586788-197621445|-	0.04	0.0645161	0.0941779
chr1:197611840-197621445|-	0.0108696	0.358974	0.0622453
chr1:197611840-197627499|-	1	0.592593	0.510384
chr1:197611840-197641286|-	0.0238095	0.111111	0.0781337
chr1:197611840-197643299|-	0.0833333	0.4	0.0924318
chr1:197611840-197684204|-	1	0.470588	0.242111
chr1:197621364-197627499|-	0.576923	0.0465116	0.137713
chr1:197621364-197643299|-	0.12	0.0487805	0.0781337
chr1:197621364-197684204|-	0.107527	0.0196078	0.116677
chr1:197641166-197643299|-	0.12	0.0714286	0.144331
chr1:198190128-198233365|+	0.125	1	0.068677
chr1:198201682-198222310|+	0.0422535	0.03125	0.193896
chr1:198201682-198233365|+	0.3	0.037037	0.0924318
chr1:198201682-198248191|+	0.0571429	0.0344828	0.062248
chr1:198201682-198266370|+	0.3	0.0350877	0.168601
chr1:198222169-198248191|+	0.0151515	0.016129	0.0793676
chr1:198247090-198266370|+	0.0638298	0.0375	0.28489
chr1:19984438-19984552|+	1	1	0.0808119
chr1:200012901-200017946|+	0.181818	0.097561	0.305835
chr1:200012901-200090083|+	1	1	0.0711254
chr1:20008652-20009937|-	1	0.2	0.0793676
chr1:200617566-200635879|-	0.047619	0.0727273	0.208554
chr1:20063864-20073753|-	0.25	0.285714	0.146447
chr1:20063864-20082259|-	0.0625	0.214286	0.127962
chr1:200729966-200730226|+	0.296296	0.037037	0.0742923
chr1:200729966-200754244|+	0.0769231	1	0.116677
chr1:200729966-200776665|+	0.5	0.047619	0.10768
chr1:200729966-200784772|+	0.296296	0.5	0.362854
chr1:200729966-200801973|+	0.258065	0.0714286	0.127962
chr1:200776503-200784772|+	0.0416667	0.227273	0.068677
chr1:200776503-200801973|+	0.0512821	0.0571429	0.14892
chr1:200801327-200811215|+	0.0153846	0.0277778	0.0924318
chr1:200816767-200822623|+	0.285714	0.666667	0.294168
chr1:200906307-200918000|+	1	1	0.0754356
chr1:20097034-20113610|-	0.0714286	0.0526316	0.0838905
chr1:201331060-201334405|+	1	1	0.068677
chr1:201331078-201332492|-	1	0.00674157	0.180118
chr1:201452965-201459472|-	1	0.666667	0.168601
chr1:201454410-201459472|-	0.0149254	0.0240964	0.125251
chr1:201483471-201489778|+	0.166667	1	0.0698948
chr1:201749548-201763705|+	0.125	0.166667	0.15417
chr1:201786215-201786413|+	0.125	0.2	0.121399
chr1:201816406-201817722|+	0.105263	0.0689655	0.146447
chr1:201821231-201828122|+	0.0625	0.113208	0.181663
chr1:201823722-201826322|+	0.1	0.08	0.137713
chr1:201826223-201828122|+	0.181818	0.105263	0.137713
chr1:201828017-201832618|+	1	1	0.0711254
chr1:201869434-201869575|-	1	1	0.208985
chr1:201966446-201969143|+	0.0263158	0.05	0.0941779
chr1:201970503-201970895|+	0.0967742	0.12	0.146447
chr1:201970503-201972589|+	0.0512821	0.0689655	0.137713
chr1:202104277-202104928|-	0.015873	0.0277778	0.0742923
chr1:20216877-20231480|+	0.166667	0.111111	0.100262
chr1:20224032-20234369|+	0.1	1	0.0735211
chr1:20230759-20231480|+	0.5	1	0.0742923
chr1:202457660-202509369|+	0.00183993	0.181818	0.127962
chr1:202549601-202549782|+	0.00584795	1	0.116944
chr1:202550744-202550889|+	1	1	0.144265
chr1:202560773-202561163|+	1	1	0.216172
chr1:202722032-202746222|-	0.142857	0.04	0.0924318
chr1:202724398-202727638|-	0.333333	0.233333	0.193041
chr1:202724398-202729701|-	0.0416667	0.125	0.0924318
chr1:202724398-202733273|-	0.25	0.233333	0.242111
chr1:202742245-202746222|-	0.173913	0.2	0.242111
chr1:203012548-203013279|+	1	1	0.0924318
chr1:203316900-203317053|+	1	1	0.134351
chr1:203668587-203683405|+	0.00460829	0.0181818	0.0711254
chr1:203672779-203691817|+	0.00469484	0.0857143	0.0941779
chr1:203676136-203677232|+	0.142857	0.111111	0.0780952
chr1:203676136-203683405|+	0.0782609	0.0141844	0.193896
chr1:203676136-203696699|+	0.0782609	0.0116279	0.193896
chr1:203680004-203691817|+	0.0669856	0.0857143	0.64249
chr1:203682292-203683405|+	0.0104167	0.0181818	0.132225
chr1:203689676-203690538|+	0.015873	0.025641	0.0742923
chr1:203689676-203691817|+	0.0153846	0.0714286	0.0838905
chr1:203739955-203741275|+	0.176471	0.1875	0.165041
chr1:203766314-203766501|-	1	1	0.180118
chr1:203802918-203809502|+	0.0246914	0.0392157	0.144331
chr1:2038094-2038252|-	1	1	0.24446
chr1:204082042-204083733|+	0.75	0.2	0.226676
chr1:204082042-204086835|+	0.75	0.25	0.127962
chr1:204082042-204092932|+	0.2	0.105263	0.14892
chr1:204082042-204093985|+	0.6	0.0555556	0.0742923
chr1:204085634-204086835|+	0.075	0.266667	0.207781
chr1:204210812-204210919|-	1	0.0606061	0.132225
chr1:204214377-204214515|+	1	1	0.12099
chr1:204228385-204228499|-	1	0.0227273	0.0723503
chr1:204393901-204394060|+	1	1	0.208985
chr1:204437997-204439014|-	0.125	0.2	0.062248
chr1:204527768-204539874|+	1	1	0.116944
chr1:204970297-204971876|+	0.25	1	0.121399
chr1:205138290-205156934|-	0.0666667	0.125	0.0941779
chr1:205238077-205239012|+	0.166667	1	0.0742923
chr1:205564301-205564423|-	1	1	0.0924318
chr1:205585605-205593019|-	1	0.95	0.688933
chr1:205588084-205589966|-	0.0526316	0.03125	0.116944
chr1:205589454-205589617|+	1	1	0.12099
chr1:205684638-205684937|+	1	1	0.100262
chr1:205685014-205685130|-	1	1	0.0751581
chr1:205693053-205698749|-	0.0175439	0.0178571	0.0698948
chr1:205696827-205698749|-	0.0142857	0.00938967	0.116682
chr1:205740599-205740781|-	0.111111	0.2	0.0698948
chr1:206589248-206603572|+	0.137931	0.181818	0.226676
chr1:2066700-2082417|+	0.25	0.0625	0.0742923
chr1:2066700-2087531|+	0.25	0.0625	0.0793676
chr1:206769066-206785710|-	1	0.025	0.0838905
chr1:206770449-206773662|-	0.025641	0.0344828	0.062248
chr1:207101961-207102064|+	1	1	0.18578
chr1:207102981-207103174|-	1	1	0.208985
chr1:207103061-207103165|+	1	1	0.0711254
chr1:207103432-207103552|-	1	1	0.208985
chr1:207110782-207111038|+	1	1	0.193896
chr1:207112667-207112770|-	1	1	0.265799
chr1:207195825-207196001|-	1	1	0.0808119
chr1:207196335-207196436|-	1	1	0.134351
chr1:207200838-207201024|-	1	1	0.0671252
chr1:207222448-207224192|-	1	1	0.130085
chr1:207235297-207238505|+	0.5	0.272727	0.176507
chr1:207287510-207287619|-	1	1	0.0988385
chr1:207303515-207328403|-	1	1	0.116944
chr1:207389845-207389978|-	1	1	0.132225
chr1:2077465-2082417|+	0.047619	0.03125	0.0754356
chr1:207930358-207940540|+	0.0408163	0.0606061	0.168601
chr1:207968063-207968213|+	1	1	0.0781337
chr1:207989273-207990759|-	1	1	0.28489
chr1:207989273-207992491|-	1	1	0.0793676
chr1:2082228-2087531|+	0.0454545	0.115385	0.0537543
chr1:208266130-208270228|-	0.136364	0.142857	0.237163
chr1:208315673-208391347|-	0.0571429	0.030303	0.116677
chr1:208383624-208391347|-	0.2	0.153846	0.13638
chr1:20972052-20972473|+	0.0172414	1	0.0742923
chr1:20974807-20975846|-	1	0.5	0.137713
chr1:20975610-20975724|+	0.0117647	1	0.062248
chr1:209963011-209964232|-	0.1	0.142857	0.216172
chr1:210003452-210004388|+	0.0869565	0.117647	0.146447
chr1:21009145-21009377|-	0.222222	0.285714	0.125251
chr1:2100956-2106752|+	0.0416667	0.03125	0.0537543
chr1:210522276-210591669|+	0.111111	1	0.0698948
chr1:21071236-21103243|-	1	0.00877193	0.0941779
chr1:21071236-21107033|-	1	0.142857	0.0622453
chr1:21074036-21100103|-	0.134831	0.0166667	0.208985
chr1:21076215-21076468|-	0.25	0.02	0.0698948
chr1:21076215-21100103|-	0.2625	0.0288462	0.204539
chr1:21083658-21094157|-	0.0153846	0.0375	0.0698948
chr1:21083658-21097566|-	0.0138889	0.0315315	0.139208
chr1:21083658-21100103|-	0.2625	0.0480769	0.255769
chr1:21083658-21103243|-	0.0793651	0.0934579	0.424921
chr1:21083658-21106404|-	0.0322581	0.0934579	0.168601
chr1:21083658-21107033|-	0.2	0.0934579	0.0924318
chr1:210847629-210850054|+	0.2	1	0.0924318
chr1:21091869-21100103|-	0.173333	0.021978	0.16279
chr1:21091869-21103243|-	0.0528455	0.0170455	0.142866
chr1:21097422-21100103|-	0.2625	0.179487	0.580607
chr1:211092981-211093411|-	1	1	0.0742923
chr1:211092981-211094309|-	1	1	0.139208
chr1:211192205-211264032|-	0.147826	0.232143	0.42942
chr1:211256121-211264032|-	1	1	0.116944
chr1:211256121-211280719|-	0.0886076	0.0808824	0.280781
chr1:21137230-21139732|-	0.0588235	0.0689655	0.116682
chr1:211451458-211477482|+	0.1	0.285714	0.139687
chr1:211526580-211527809|+	0.388889	1	0.455466
chr1:211526580-211529810|+	0.875	1	0.116944
chr1:211526580-211534504|+	0.25	0.142857	0.068677
chr1:211533253-211534504|+	0.0909091	0.0714286	0.062248
chr1:2116021-2161174|+	0.0119048	0.0338983	0.168601
chr1:21167348-21191755|-	0.25	0.1	0.293922
chr1:2117332-2117716|+	1	1	0.0530177
chr1:21175907-21177971|-	0.117647	0.1	0.14892
chr1:21181470-21188825|-	0.030303	0.0229885	0.100262
chr1:211952259-211961069|-	0.0227273	0.16129	0.10768
chr1:211952259-211966532|-	0.350427	0.298507	0.791948
chr1:211956570-211966532|-	0.350427	0.00740741	0.0530177
chr1:211960973-211966532|-	0.326923	0.0243902	0.0924318
chr1:212161227-212194554|-	0.0243902	0.04	0.0723503
chr1:212179980-212194554|-	0.137931	0.285714	0.259608
chr1:21220009-21221994|-	0.142857	0.0344828	0.0889787
chr1:21220009-21268823|-	0.226087	0.10989	0.30936
chr1:212218001-212220759|+	1	1	0.0793676
chr1:21231375-21268823|-	0.226087	0.136054	0.523376
chr1:21231375-21276604|-	0.0465116	0.136054	0.100262
chr1:212502476-212506940|+	0.047619	1	0.0924318
chr1:212502476-212515622|+	0.129032	0.028169	0.116682
chr1:212502476-212519275|+	0.135135	0.0909091	0.0889787
chr1:212506838-212522584|+	0.0116279	0.02	0.116677
chr1:212515529-212522584|+	0.0263158	0.0217391	0.0723503
chr1:212515529-212530626|+	0.0172414	0.025641	0.0530177
chr1:21267751-21329301|-	1	0.0689655	0.208985
chr1:21267983-21276601|-	0.0322581	0.037037	0.0751581
chr1:21267983-21299592|-	0.0447761	0.0405405	0.233385
chr1:21267983-21307720|-	0.227273	0.0294118	0.0889787
chr1:212957704-212960979|-	0.0606061	0.117647	0.13638
chr1:21295966-21307720|-	0.227273	0.166667	0.280923
chr1:21295966-21329301|-	0.155556	0.157895	0.14892
chr1:21295966-21377487|-	1	0.0714286	0.0742923
chr1:212977661-212981190|+	0.0833333	0.125	0.0808119
chr1:212981077-212985670|+	0.2	0.0909091	0.0671252
chr1:213037049-213058738|+	1	1	0.068677
chr1:213037066-213043510|+	0.666667	1	0.146447
chr1:213037066-213046160|+	0.222222	0.333333	0.0754356
chr1:213037066-213058738|+	1	1	0.237163
chr1:213037066-213061936|+	0.25	1	0.0793676
chr1:213037066-213062599|+	0.666667	0.666667	0.068677
chr1:213037066-213068696|+	1	1	0.0793676
chr1:213046019-213062599|+	0.5	1	0.294168
chr1:213046019-213068696|+	0.5	1	0.0941779
chr1:21306826-21307720|-	0.157895	0.111111	0.0793676
chr1:21306826-21329301|-	0.15493	0.0447761	0.0924318
chr1:213170496-213180540|-	0.0416667	0.111111	0.0742923
chr1:213170496-213181808|-	0.0333333	0.111111	0.0742923
chr1:213170496-213186760|-	0.047619	0.0540541	0.062248
chr1:21324093-21329301|-	0.15493	0.09375	0.0924318
chr1:21324093-21377487|-	0.038961	0.09375	0.168601
chr1:213244347-213277911|+	0.0769231	0.178571	0.0941779
chr1:213244347-213290752|+	0.333333	0.333333	0.208985
chr1:213246211-213277911|+	0.0540541	1	0.127962
chr1:213246211-213341316|+	0.153846	0.116667	0.0924318
chr1:213251037-213290752|+	0.666667	0.272727	0.195015
chr1:213251037-213303232|+	0.666667	0.0666667	0.0751581
chr1:213251037-213316144|+	0.346154	1	0.0530177
chr1:213251037-213341316|+	0.548387	0.116667	0.289747
chr1:213251037-213349835|+	0.548387	0.365854	0.289747
chr1:21327691-21329301|-	1	0.25	0.0742923
chr1:21327691-21377487|-	0.0294118	0.428571	0.0808119
chr1:213277795-213290752|+	0.0606061	0.153846	0.116682
chr1:213277795-213303232|+	0.166667	0.6875	0.286194
chr1:213277795-213349835|+	0.015625	0.34375	0.0622453
chr1:213290658-213303232|+	0.171429	0.6875	0.326213
chr1:213290658-213341316|+	0.0930233	0.117647	0.127962
chr1:213290658-213349835|+	0.146341	0.384615	0.252473
chr1:213302869-213341316|+	0.0666667	0.0666667	0.121399
chr1:213302869-213349835|+	0.243902	0.365854	0.527858
chr1:213341200-213349835|+	0.285714	0.333333	0.137713
chr1:213341200-213405598|+	0.205882	0.0909091	0.0622453
chr1:213349742-213405598|+	0.222222	0.166667	0.146447
chr1:213403839-213405598|+	0.0540541	0.0909091	0.116677
chr1:21377358-21415706|-	0.24	0.166667	0.284347
chr1:21377358-21437876|-	1	0.263158	0.301588
chr1:214068005-214068861|-	0.333333	0.333333	0.0530177
chr1:214068005-214074752|-	1	0.1875	0.0671252
chr1:214068005-214089442|-	0.25	0.444444	0.0988385
chr1:214068005-214139627|-	0.25	0.444444	0.0988385
chr1:214089277-214139601|-	1	0.5	0.0889787
chr1:214133452-214139601|-	1	1	0.0742923
chr1:21415630-21437876|-	1	1	0.0742923
chr1:214169811-214178615|+	0.461538	0.0857143	0.142866
chr1:214169811-214185058|+	1	1	0.0793676
chr1:214478529-214510283|+	0.0869565	1	0.137713
chr1:214488104-214492326|+	0.0196078	0.0224719	0.208554
chr1:214488104-214503621|+	0.0555556	0.0769231	0.121399
chr1:214488104-214510283|+	0.0555556	1	0.168601
chr1:214546053-214558131|-	0.0571429	0.09375	0.171528
chr1:214564330-214571344|-	0.25	0.0526316	0.0530177
chr1:214568241-214575115|-	0.142857	0.0666667	0.0537543
chr1:214575027-214638300|-	0.0306122	0.0206186	0.116677
chr1:215259710-215260021|+	0.409091	0.222222	0.248102
chr1:215259710-215298093|+	0.409091	0.4	0.208554
chr1:215342541-215345526|+	0.375	0.6	0.182939
chr1:215342541-215368435|+	0.4	0.0769231	0.0742923
chr1:21548239-21554534|-	0.0786517	0.0574713	0.286194
chr1:21551742-21554534|-	0.0786517	0.021978	0.137713
chr1:21553651-21554534|-	0.0227273	0.0212766	0.0754356
chr1:21562342-21564737|-	0.0126582	0.0135135	0.068677
chr1:21568221-21577733|+	1	1	0.0781337
chr1:21571481-21573856|-	0.025641	0.0253165	0.116682
chr1:21573713-21582631|-	0.0357143	0.0294118	0.0924318
chr1:21573713-21585332|-	0.04	0.0204082	0.0780952
chr1:215749243-215752480|+	0.21875	0.175	0.362854
chr1:215753251-215777644|+	0.0571429	0.111111	0.137713
chr1:215759837-215768813|+	0.222222	0.193548	0.326213
chr1:215759837-215781514|+	0.0588235	0.0434783	0.0698948
chr1:215768697-215777644|+	0.00873362	0.0155039	0.116677
chr1:215768697-215785263|+	0.025641	0.111111	0.0781337
chr1:21599191-21605825|-	0.015625	0.0833333	0.0988385
chr1:21599191-21616649|-	0.0574713	0.0833333	0.357519
chr1:216243442-216284798|-	1	0.214286	0.180118
chr1:216538294-216596835|-	1	1	0.180118
chr1:216591855-216596835|-	1	1	0.100262
chr1:216824314-216850833|-	0.113208	0.0961538	0.268723
chr1:216824314-216880828|-	0.333333	0.025641	0.0735211
chr1:216850417-216888591|-	0.333333	0.06	0.127962
chr1:217076205-217090818|-	1	1	0.0530177
chr1:217622590-217671737|-	0.125	0.5	0.134351
chr1:217665021-217671737|-	1	0.333333	0.127962
chr1:217783662-217787544|-	0.105263	0.333333	0.137713
chr1:2187393-2187495|-	1	1	0.171528
chr1:219352488-219385094|+	0.142857	1	0.168601
chr1:219352488-219392054|+	0.122951	0.166667	0.268723
chr1:219352488-219414650|+	0.122951	0.76	0.068677
chr1:219366423-219392054|+	0.09375	1	0.116677
chr1:219366423-219414650|+	0.4	1	0.193041
chr1:219366423-219445080|+	0.565217	1	0.100262
chr1:219366471-219392054|+	0.333333	1	0.0698948
chr1:219366471-219414650|+	0.333333	1	0.0924318
chr1:219383873-219392054|+	0.0952381	0.241379	0.0793676
chr1:219383873-219414650|+	0.04	0.5	0.0781337
chr1:219467402-219468493|+	1	1	0.193041
chr1:219467402-219484777|+	1	1	0.0781337
chr1:219467718-219468493|+	1	1	0.139687
chr1:220170324-220180680|-	0.0113636	0.0229885	0.15417
chr1:220174479-220180680|-	0.111111	0.0952381	0.208562
chr1:220178589-220180680|-	0.111111	0.0212766	0.062248
chr1:220179447-220180680|-	0.0810811	0.136364	0.207781
chr1:220184287-220198600|-	0.0652174	0.0769231	0.293922
chr1:220191790-220193563|-	0.0526316	0.1	0.0941779
chr1:22021558-22050588|-	0.0588235	0.0625	0.0924318
chr1:22027990-22030111|-	0.142857	0.153846	0.252473
chr1:220310150-220311385|+	0.0235294	0.0217391	0.144265
chr1:220310150-220313631|+	0.028169	0.025641	0.139687
chr1:220330611-220332763|-	0.0555556	0.05	0.0988385
chr1:220340634-220383831|-	0.047619	0.222222	0.144331
chr1:220355598-220356273|-	0.189655	0.235294	0.385295
chr1:220379248-220384218|-	0.0175439	0.025641	0.116677
chr1:220386228-220387321|-	0.346154	0.36	0.518523
chr1:22041881-22048257|-	0.222222	0.428571	0.171528
chr1:22041881-22050588|-	0.333333	0.375	0.305904
chr1:22047528-22048257|-	0.333333	0.166667	0.0889787
chr1:22047528-22056325|-	0.0526316	0.166667	0.16279
chr1:22073559-22084276|-	0.0740741	0.0909091	0.127962
chr1:22074630-22078108|-	0.05	0.0416667	0.0698948
chr1:220752695-220777479|+	0.162791	0.176471	0.142866
chr1:220752695-220792097|+	0.1875	0.4	0.237163
chr1:220771672-220792097|+	0.0566038	0.12963	0.142866
chr1:220777408-220792097|+	0.222222	0.5	0.146447
chr1:220934999-220936392|+	0.0444444	0.0344828	0.116677
chr1:220934999-220943898|+	0.0625	1	0.0924318
chr1:220969984-220978616|+	0.0454545	0.0526316	0.0723503
chr1:220986633-220987187|+	0.4	1	0.132225
chr1:220986736-220986850|-	1	1	0.10768
chr1:22165317-22166510|-	0.0188679	0.012987	0.0941779
chr1:22168494-22168873|-	0.0222222	0.0204082	0.116944
chr1:22174026-22174184|+	1	1	0.116944
chr1:22188249-22188608|-	0.0181818	0.0217391	0.116944
chr1:221890565-221890674|-	1	1	0.125251
chr1:22211259-22211944|-	0.0181818	0.015625	0.10768
chr1:22213964-22214088|+	1	1	0.0808119
chr1:22216473-22217187|-	0.04	0.030303	0.193896
chr1:222805506-222819027|+	0.142857	1	0.0781337
chr1:222889025-222895856|+	0.2	0.0909091	0.0671252
chr1:222889025-222898897|+	0.0769231	0.0588235	0.068677
chr1:222892266-222898897|+	0.0645161	0.111111	0.100262
chr1:222897433-222898897|+	0.0689655	0.0869565	0.0742923
chr1:222897433-222903519|+	0.0606061	0.0714286	0.144331
chr1:222898791-222903519|+	0.0344828	0.111111	0.068677
chr1:223163966-223165452|+	0.0526316	0.0555556	0.0941779
chr1:223233646-223236847|+	1	1	0.144331
chr1:223305816-223308206|-	0.666667	0.333333	0.137713
chr1:223305816-223310605|-	1	1	0.068677
chr1:2234416-2236024|+	0.0416667	0.0434783	0.062248
chr1:223804756-223804890|+	1	1	0.233449
chr1:223807893-223810602|-	0.0199005	0.0217391	0.233449
chr1:223943263-223947045|-	1	1	0.116944
chr1:223954068-223959941|+	0.016129	0.0243902	0.0530177
chr1:223985916-223987749|-	0.101695	0.125	0.250188
chr1:223991875-223994649|-	0.142857	0.285714	0.130085
chr1:22400586-22413359|+	0.333333	1	0.0622453
chr1:224142178-224149975|-	1	1	0.068677
chr1:224377278-224378021|+	0.105263	0.133333	0.179301
chr1:224418927-224420991|-	0.08	0.222222	0.146447
chr1:224420902-224455835|-	0.166667	0.333333	0.137713
chr1:224437913-224455835|-	0.5	0.142857	0.0941779
chr1:224454705-224455835|-	0.375	0.5	0.116682
chr1:224480154-224480299|-	1	1	0.0646945
chr1:224495692-224514166|-	0.4	0.4	0.168601
chr1:224553580-224559125|+	0.16	0.0769231	0.168601
chr1:224553580-224564879|+	0.0925926	1	0.28489
chr1:224553580-224567357|+	0.16	1	0.168601
chr1:224585798-224588771|-	0.0441176	0.0714286	0.19128
chr1:224592131-224599267|-	0.0327869	0.0273973	0.127962
chr1:224592131-224612356|-	0.0909091	0.0512821	0.146447
chr1:224599128-224601037|-	1	0.142857	0.0742923
chr1:224599128-224607317|-	0.0322581	0.142857	0.0742923
chr1:224599128-224612356|-	0.0273973	0.0147059	0.0622453
chr1:224605961-224612356|-	0.0909091	0.1875	0.193041
chr1:224868659-224922408|+	0.0769231	0.138889	0.100262
chr1:224917748-224917976|+	1	1	0.142866
chr1:224918163-224922408|+	0.103448	0.138889	0.142866
chr1:224918163-224927449|+	1	1	0.0751581
chr1:225140371-225156576|+	0.64	0.0405405	0.165041
chr1:225140371-225161855|+	1	1	0.0530177
chr1:225140371-225195246|+	1	1	0.0924318
chr1:225140371-225211567|+	0.64	0.285714	0.208554
chr1:225190484-225211567|+	0.4	0.363636	0.255769
chr1:225266908-225284941|+	0.5	1	0.0622453
chr1:225270250-225332330|+	1	1	0.0530177
chr1:225305385-225347187|+	0.0909091	0.666667	0.0735211
chr1:225306921-225311316|+	0.666667	1	0.144265
chr1:225339706-225373127|+	0.25	1	0.0793676
chr1:225372992-225394922|+	0.5	1	0.116944
chr1:225451898-225477784|+	1	1	0.142866
chr1:225454342-225506379|+	0.666667	0.4	0.146447
chr1:225600155-225603034|-	0.0666667	0.0526316	0.146447
chr1:225600155-225607500|-	0.0263158	0.027027	0.0988385
chr1:225704897-225755116|-	0.25641	0.05	0.0941779
chr1:225706899-225755116|-	0.0368852	0.00333333	0.0622453
chr1:225718255-225755116|-	0.25641	0.133333	0.294168
chr1:225742607-225755116|-	0.25641	0.16	0.294168
chr1:226044352-226044717|-	0.0714286	0.0909091	0.130085
chr1:226175596-226176089|-	0.0810811	0.15	0.193041
chr1:226453233-226475498|-	0.217391	0.5	0.294168
chr1:226465475-226475498|-	1	0.25	0.0889787
chr1:226483542-226485514|-	0.666667	0.4	0.101582
chr1:226842768-226842870|+	1	1	0.18578
chr1:227085420-227096384|+	1	1	0.0924318
chr1:227192694-227204751|-	0.227273	0.192308	0.344551
chr1:227192694-227223308|-	0.0789474	0.192308	0.176507
chr1:227203780-227223308|-	0.333333	0.190476	0.0941779
chr1:227203780-227235711|-	0.428571	0.190476	0.237163
chr1:227210963-227213853|-	0.0425532	0.0740741	0.146447
chr1:227210963-227223308|-	0.333333	0.0555556	0.0941779
chr1:227213755-227223308|-	0.333333	0.0555556	0.0941779
chr1:227213755-227227937|-	0.0681818	0.1	0.100262
chr1:227213755-227235711|-	0.0555556	0.1	0.0924318
chr1:227216357-227223308|-	0.333333	0.0666667	0.0941779
chr1:227218108-227223308|-	0.228571	0.05	0.0530177
chr1:227227831-227247112|-	0.142857	0.05	0.0924318
chr1:227227831-227257554|-	0.0666667	0.111111	0.0941779
chr1:227300012-227300614|-	0.125	0.0714286	0.0808119
chr1:227327276-227335260|-	1	0.125	0.180118
chr1:227327276-227400920|-	0.0632911	0.24	0.100262
chr1:227348243-227441856|-	0.257143	0.0645161	0.168601
chr1:227381486-227400920|-	0.25	0.333333	0.0742923
chr1:227381486-227407121|-	0.2	0.16129	0.0622453
chr1:227381486-227441856|-	0.222222	0.333333	0.137713
chr1:227920937-227921175|+	1	1	0.116944
chr1:227922351-227922517|-	0.0588235	0.0285714	0.101582
chr1:227935392-227935934|+	0.304348	0.119048	0.263809
chr1:227935392-227947186|+	0.285714	0.08	0.132225
chr1:227935392-227954784|+	0.304348	0.0833333	0.125251
chr1:22816372-22818026|+	0.153846	0.210526	0.255769
chr1:228412245-228444437|+	1	1	0.180118
chr1:228434335-228447308|+	1	1	0.068677
chr1:228482480-228482744|+	0.142857	0.166667	0.0646945
chr1:228582437-228582953|-	1	0.105263	0.168601
chr1:229422232-229439747|+	0.2	1	0.289747
chr1:229422232-229449507|+	0.136364	1	0.0742923
chr1:229455805-229462753|-	1	0.0555556	0.116677
chr1:229586271-229601266|-	0.241379	0.04	0.0924318
chr1:229593907-229601266|-	0.0769231	0.0625	0.0808119
chr1:229596357-229599423|-	0.0465116	0.0606061	0.15417
chr1:229596357-229601266|-	0.241379	0.0833333	0.233385
chr1:229599289-229601266|-	0.206897	0.140351	0.30936
chr1:229600370-229623360|-	0.173913	0.0833333	0.144331
chr1:229602380-229623360|-	0.157895	0.115385	0.195015
chr1:229611384-229623360|-	0.173913	0.105263	0.144331
chr1:229622117-229634053|-	0.0526316	0.0384615	0.062248
chr1:229625701-229631794|-	0.0588235	0.111111	0.0742923
chr1:229625701-229634053|-	0.0769231	0.111111	0.0742923
chr1:229631241-229634053|-	0.0769231	0.0238095	0.0742923
chr1:229662975-229678118|-	0.0769231	0.0909091	0.0941779
chr1:229675202-229678118|-	0.125	0.1	0.0742923
chr1:22973719-22973863|+	0.005	1	0.144331
chr1:22974014-22974159|-	1	1	0.0781337
chr1:229772205-229772308|+	1	1	0.0671252
chr1:229773834-229773959|-	1	1	0.165041
chr1:230313963-230339036|+	0.0769231	0.0833333	0.0793676
chr1:230379051-230401113|+	0.0625	0.0196078	0.0924318
chr1:230384929-230391090|+	0.0333333	0.0208333	0.165041
chr1:230795209-230800333|+	0.025	0.0677966	0.0622453
chr1:230795209-230807386|+	0.0294118	0.176471	0.127962
chr1:230798886-230800333|+	0.235294	0.121212	0.208562
chr1:230798886-230807386|+	0.473684	0.0416667	0.0924318
chr1:230798886-230810870|+	0.473684	0.607143	0.701741
chr1:230838100-230841946|-	1	0.166667	0.0742923
chr1:230838697-230838826|-	1	1	0.068677
chr1:231044457-231044766|-	1	0.0909091	0.0698948
chr1:231069524-231097049|-	0.48	0.2	0.181663
chr1:23107913-23111569|+	1	1	0.13638
chr1:231079551-231097049|-	0.48	0.0526316	0.0530177
chr1:231081134-231097049|-	0.461538	0.1	0.0808119
chr1:231090078-231097049|-	0.428571	0.375	0.193041
chr1:231131505-231133013|+	0.0454545	0.0243902	0.116944
chr1:231154835-231155322|+	1	1	0.116682
chr1:231500072-231503382|-	1	0.0434783	0.0808119
chr1:231500072-231509845|-	1	0.5	0.208985
chr1:231506307-231509845|-	0.219178	0.122951	0.602897
chr1:231557007-231557157|-	1	1	0.0671252
chr1:231672958-231678357|+	0.0769231	0.103448	0.195646
chr1:231829571-231830551|+	0.181818	0.0769231	0.146447
chr1:231885671-231954263|+	0.0714286	1	0.0781337
chr1:23189529-23191705|+	0.0166667	0.0217391	0.10768
chr1:231902885-231906816|+	0.5	1	0.0988385
chr1:231930987-231954263|+	1	1	0.344551
chr1:231954074-231954263|+	0.125	0.875	0.068677
chr1:231954074-231954896|+	0.333333	1	0.0723503
chr1:232596632-232607274|-	0.333333	0.2	0.0742923
chr1:232596632-232615476|-	0.047619	0.307692	0.0781337
chr1:232596632-232619712|-	0.0909091	0.135135	0.265799
chr1:232615372-232629406|-	0.047619	0.0294118	0.0711254
chr1:232649602-232651354|-	0.0789474	0.0833333	0.208985
chr1:232649602-232669329|-	0.157895	0.101695	0.237163
chr1:232649602-232709968|-	0.0526316	0.08	0.0924318
chr1:2327222-2332374|+	0.0540541	0.0307692	0.146447
chr1:232759474-232759586|-	1	1	0.132225
chr1:233130950-233131079|+	1	1	0.100262
chr1:233160891-233193036|-	1	0.333333	0.0742923
chr1:233190013-233193036|-	0.333333	0.25	0.10768
chr1:233225806-233231609|-	1	1	0.176507
chr1:233225806-233248712|-	0.6	0.714286	0.19128
chr1:233225806-233275601|-	0.0909091	0.5	0.0793676
chr1:233296028-233344435|-	0.333333	0.125	0.0537543
chr1:233296028-233372726|-	0.377049	0.109091	0.289747
chr1:233313547-233344435|-	0.4	0.166667	0.0698948
chr1:233313547-233353930|-	0.0246914	0.115789	0.168601
chr1:233313547-233363117|-	0.0898876	0.115789	0.289747
chr1:233313547-233372726|-	0.377049	0.115789	0.233385
chr1:233334684-233344435|-	1	1	0.127962
chr1:233334684-233353930|-	0.75	0.5	0.28489
chr1:233334684-233363117|-	0.0898876	0.139706	0.168601
chr1:233334684-233372726|-	1	0.153846	0.0742923
chr1:233334684-233388534|-	0.2	0.25	0.0698948
chr1:233344263-233372726|-	0.5	0.1	0.0889787
chr1:233353644-233363117|-	1	1	0.0941779
chr1:233362971-233388534|-	0.111111	0.166667	0.0711254
chr1:233372001-233372726|-	1	0.25	0.0537543
chr1:233386484-233398909|-	0.0285714	0.0277778	0.0924318
chr1:233482187-233490757|+	0.333333	1	0.137713
chr1:233482187-233498039|+	0.714286	0.235294	0.142866
chr1:233482187-233512273|+	0.2	1	0.0754356
chr1:233507783-233512273|+	0.0952381	0.285714	0.216172
chr1:23356935-23377013|+	0.1	1	0.137713
chr1:23356961-23366927|+	0.875	0.5	0.0793676
chr1:23356961-23370979|+	0.660377	0.0875	0.362854
chr1:23356961-23377013|+	0.875	0.479167	0.749105
chr1:23356961-23385660|+	0.875	0.153846	0.255769
chr1:23356965-23377017|+	1	1	0.0742923
chr1:23366751-23370979|+	0.133333	1	0.130085
chr1:23376879-23384058|+	0.025641	0.0285714	0.137713
chr1:23376879-23385660|+	0.047619	0.119048	0.339626
chr1:233802340-233807135|+	0.0215054	1	0.168601
chr1:23380253-23384058|+	0.0588235	0.0714286	0.0698948
chr1:23381561-23384058|+	0.0666667	0.0208333	0.0671252
chr1:23381561-23395644|+	0.0909091	0.0625	0.0742923
chr1:233935679-233942868|+	1	1	0.142866
chr1:23395031-23406160|+	0.0540541	0.101695	0.181663
chr1:23395061-23395178|+	1	1	0.116944
chr1:23397717-23398690|+	0.444444	0.244898	0.510384
chr1:23405482-23406160|+	0.0273973	0.101695	0.100262
chr1:23435514-23436143|-	0.4	0.0465116	0.168601
chr1:234553829-234566047|-	0.0140845	0.0967742	0.116677
chr1:234573020-234586312|-	0.0681818	0.25	0.168601
chr1:234573020-234608557|-	0.5	0.25	0.168601
chr1:234582548-234586312|-	0.0681818	0.125	0.0924318
chr1:234582548-234608557|-	0.5	0.125	0.168601
chr1:234586173-234608557|-	0.5	0.0243902	0.0924318
chr1:234593102-234608557|-	0.5	0.5	0.0924318
chr1:234593412-234608557|-	0.192308	0.0138889	0.0530177
chr1:234745486-234745627|+	1	1	0.134351
chr1:235316020-235318427|-	0.0909091	0.125	0.137713
chr1:235338498-235338714|-	1	0.181818	0.127962
chr1:235344899-235346108|-	0.166667	0.125	0.100262
chr1:235344899-235359430|-	0.107143	0.0681818	0.170817
chr1:235357327-235377341|-	1	0.0625	0.121399
chr1:235377083-235403766|-	0.212121	0.266667	0.181663
chr1:235377191-235403766|-	1	0.103448	0.142866
chr1:235383107-235424067|-	0.0447761	0.0967742	0.165041
chr1:235392545-235394504|-	0.0769231	0.0769231	0.0698948
chr1:235403627-235424067|-	0.111111	0.166667	0.168601
chr1:235409734-235424067|-	0.027027	0.0909091	0.0754356
chr1:235498556-235506198|+	0.153846	1	0.125251
chr1:235505022-235506198|+	0.107143	1	0.207781
chr1:235566221-235567063|-	1	1	0.132225
chr1:235582787-235590554|+	0.285714	0.166667	0.193041
chr1:235582787-235594119|+	0.285714	0.2	0.137713
chr1:235582787-235596486|+	0.0714286	0.4	0.134351
chr1:235582787-235597595|+	0.26087	0.25	0.181663
chr1:235582787-235602237|+	0.142857	0.0357143	0.0941779
chr1:235597518-235599923|+	0.190476	0.230769	0.176507
chr1:235597518-235600789|+	0.142857	0.2	0.137713
chr1:235599059-235600789|+	0.0769231	0.0714286	0.0530177
chr1:235600636-235602237|+	0.2	0.0952381	0.116682
chr1:235600636-235605197|+	0.1	0.125	0.0742923
chr1:235600636-235606226|+	0.2	0.125	0.116682
chr1:235617467-235647831|-	0.137931	0.105263	0.171528
chr1:235618870-235647831|-	0.333333	0.0666667	0.0742923
chr1:235628952-235634274|-	0.0416667	0.166667	0.0838905
chr1:235628952-235658138|-	0.2	0.5	0.0988385
chr1:235634163-235647831|-	0.333333	0.285714	0.146447
chr1:235643369-235658138|-	0.181818	0.0232558	0.0537543
chr1:235825045-235826067|-	1	1	0.116677
chr1:235840390-235860572|-	0.111111	0.047619	0.116677
chr1:235850248-235856786|-	0.105263	0.166667	0.116682
chr1:235850248-235860572|-	0.0909091	0.0909091	0.0838905
chr1:235887327-235909827|-	0.1	0.0952381	0.168601
chr1:235926019-235945387|-	0.12	0.230769	0.142866
chr1:235926019-235955425|-	0.0526316	0.1	0.10768
chr1:235937137-235945383|-	1	1	0.142866
chr1:235944164-235945387|-	0.125	0.1	0.0698948
chr1:235944164-235964397|-	0.5	0.272727	0.233385
chr1:235956802-235964397|-	0.5	0.117647	0.168601
chr1:235963619-235964397|-	1	0.571429	0.226676
chr1:235993525-235996967|-	0.2	0.5	0.0941779
chr1:236148678-236154358|-	0.0434783	0.03125	0.10768
chr1:236148678-236157172|-	0.1	0.0526316	0.0646945
chr1:236175220-236180573|-	0.0833333	0.0487805	0.216172
chr1:236175220-236212289|-	0.0197368	0.0291262	0.180118
chr1:236187369-236201553|-	0.0978261	0.132353	0.502352
chr1:236189195-236201553|-	0.0588235	0.04	0.0781337
chr1:236195700-236201553|-	0.166667	0.4	0.100262
chr1:236332005-236347206|+	0.222222	0.285714	0.179301
chr1:236388369-236406795|-	0.142857	0.1	0.0941779
chr1:236881157-236883491|+	0.00203978	0.000789889	0.127962
chr1:236881157-236894614|+	0.00203978	0.000576535	0.127962
chr1:236914769-236920932|+	0.000717618	0.000396354	0.068677
chr1:236966727-236969533|+	0.1875	0.0526316	0.116944
chr1:236966727-236979843|+	0.125	0.136364	0.0781337
chr1:236966727-237026854|+	0.133333	0.25	0.168601
chr1:236966730-237001899|+	0.133333	0.0130719	0.127962
chr1:236969443-236979843|+	0.375	0.288462	0.579612
chr1:236972003-236979843|+	0.0555556	0.2	0.146447
chr1:236972003-236990196|+	0.0196078	0.03125	0.116677
chr1:236973802-237054629|+	0.0655738	0.172414	0.242111
chr1:236987418-236990196|+	0.139535	0.108108	0.242111
chr1:236987418-237001899|+	0.157895	0.15	0.182939
chr1:236987418-237016388|+	0.0978261	0.075	0.226676
chr1:236987418-237026854|+	0.0277778	0.16129	0.171528
chr1:236990128-236998987|+	0.0253165	0.0289855	0.171528
chr1:236995265-237038146|+	0.0625	0.111111	0.116682
chr1:236998846-237016388|+	0.0152672	0.075	0.127962
chr1:237013643-237016388|+	0.0769231	0.0625	0.146447
chr1:237023132-237026854|+	0.111111	0.25	0.193041
chr1:23707935-23724448|-	1	0.05	0.137713
chr1:23720371-23724448|-	0.00854701	0.0181818	0.0941779
chr1:237260046-237260154|+	1	1	0.068677
chr1:237285595-237287803|+	1	1	0.068677
chr1:23735156-23745632|-	1	0.111111	0.0924318
chr1:237423048-237433916|+	0.153846	1	0.127962
chr1:237433796-237433916|+	0.0107296	0.0062461	0.502352
chr1:237433796-237441497|+	0.0107296	1	0.0941779
chr1:23743741-23745632|-	0.0434783	0.0117647	0.0781337
chr1:237532833-237551483|+	0.117021	1	0.100262
chr1:237532833-237586548|+	0.596386	0.0149942	0.43058
chr1:237532833-237604783|+	0.596386	0.00253293	0.237163
chr1:237532833-237608822|+	0.0774648	1	0.100262
chr1:237532833-237620035|+	0.666667	0.04	0.0711254
chr1:237532833-237632487|+	0.333333	1	0.116944
chr1:237538016-237540735|+	0.047619	0.0243902	0.168601
chr1:237538016-237551483|+	0.0250149	0.00356125	0.294168
chr1:237538016-237580423|+	0.0250149	0.00108814	0.171528
chr1:237538016-237586548|+	0.0714286	0.0555556	0.0808119
chr1:237538016-237608822|+	0.0250149	0.0130368	0.171528
chr1:237538016-237620035|+	0.047619	0.111111	0.0924318
chr1:237538016-237632487|+	0.01661	0.129142	0.460081
chr1:237540622-237632487|+	0.000504286	0.118899	0.0941779
chr1:237550455-237586548|+	0.277778	0.0149942	0.0941779
chr1:237550455-237620035|+	0.666667	0.111111	0.384364
chr1:237550455-237632487|+	0.277778	0.118899	0.237163
chr1:237550580-237586548|+	0.0191011	0.0149942	0.563929
chr1:237550580-237604783|+	0.018992	0.00277104	0.127962
chr1:237550580-237608822|+	0.088	0.05	0.181663
chr1:237550580-237620035|+	0.018992	0.0304088	0.180118
chr1:237550580-237632487|+	0.088	0.14	0.280781
chr1:237580348-237586548|+	0.00916988	0.0140524	0.180118
chr1:237580348-237604783|+	0.00916988	0.00277104	0.068677
chr1:237580348-237608822|+	0.00916988	0.0155078	0.342279
chr1:237580348-237620035|+	0.00916988	0.0304088	0.226676
chr1:237580348-237632487|+	0.00916988	0.129142	0.226676
chr1:237586391-237586548|+	0.00659703	0.0149942	0.0941779
chr1:237586391-237608822|+	0.00699301	0.05	0.0530177
chr1:237586391-237620035|+	0.1	0.2	0.10768
chr1:237586391-237632487|+	0.00297952	0.129142	0.226676
chr1:237604618-237632487|+	0.000768935	0.129142	0.127962
chr1:237608700-237620035|+	0.00275009	0.0304088	0.127962
chr1:237608700-237675091|+	0.00275009	0.00491099	0.226676
chr1:237617690-237632487|+	0.0555556	0.111111	0.0808119
chr1:237632391-237693810|+	0.0013947	0.00395883	0.0941779
chr1:237659810-237693810|+	0.0222222	0.025641	0.142866
chr1:237664010-237732619|+	0.00251467	0.036215	0.237163
chr1:237666588-237675091|+	0.00364964	0.0052356	0.171528
chr1:237666588-237693810|+	0.00364964	0.00395883	0.0941779
chr1:237666588-237713991|+	0.00386598	0.00377596	0.127962
chr1:237666588-237732619|+	0.0140845	0.0338983	0.0924318
chr1:237670009-237675091|+	0.00150716	0.0052356	0.0941779
chr1:237693726-237732619|+	0.00174978	0.036215	0.171528
chr1:237729866-237732619|+	0.0833333	0.0769231	0.0781337
chr1:237729943-237730075|+	0.025	1	0.0780952
chr1:237756775-237778143|+	0.0333333	0.0235294	0.100262
chr1:237756775-237789104|+	0.428571	0.352941	0.338984
chr1:237756775-237804302|+	0.0141243	0.00296956	0.226676
chr1:237756775-237821322|+	0.0141243	0.00564175	0.226676
chr1:237758797-237850804|+	0.00138889	0.00595238	0.127962
chr1:237765324-237781791|+	0.00736842	0.555556	0.344551
chr1:237780585-237787170|+	0.0294118	0.0232558	0.0924318
chr1:237787064-237806747|+	0.0227273	0.027027	0.0924318
chr1:237787064-237843877|+	0.00164069	0.00387597	0.068677
chr1:237806626-237831258|+	0.00203874	0.00942127	0.171528
chr1:237823284-237831258|+	0.00643777	0.00942127	0.237163
chr1:237837395-237843877|+	0.030303	0.0285714	0.0924318
chr1:237837395-237850804|+	0.00446828	0.00595238	0.180118
chr1:237862264-237875137|+	0.00298063	0.00152439	0.0941779
chr1:237863598-237863747|+	1	1	0.226676
chr1:237920996-237934187|+	0.5	0.166667	0.116944
chr1:237920996-237948316|+	0.0130548	1	0.0941779
chr1:237934106-237951435|+	0.125	0.2	0.168601
chr1:237935311-237942070|+	0.00371058	0.00496278	0.171528
chr1:23794740-23796955|+	1	1	0.116944
chr1:237961336-237982492|+	0.0111857	0.0107817	0.294168
chr1:239649071-239656107|+	0.333333	1	0.0698948
chr1:240341220-240351562|+	0.173077	0.0447761	0.233385
chr1:240341220-240374535|+	0.173077	0.08	0.339626
chr1:240341220-240397750|+	0.149123	0.105263	0.100262
chr1:240351506-240374535|+	0.19697	0.0790514	0.280781
chr1:240351506-240421332|+	0.19697	0.151376	0.250188
chr1:240370098-240374535|+	0.333333	1	0.0742923
chr1:240370098-240397750|+	0.326316	0.25	0.168601
chr1:240370098-240421332|+	0.5	0.5	0.0646945
chr1:240370098-240458183|+	1	1	0.121399
chr1:240654221-240654343|-	1	1	0.132225
chr1:24077334-24079008|+	0.05	0.0526316	0.216172
chr1:241031886-241033419|-	0.169231	0.27027	0.527858
chr1:241031886-241100006|-	0.0864198	0.164557	0.250188
chr1:24112164-24112913|+	0.105263	0.0322581	0.137713
chr1:241235772-241237149|-	1	1	0.0530177
chr1:24130889-24147083|-	0.157895	0.04	0.137713
chr1:24140679-24147083|-	0.37931	0.133333	0.301588
chr1:24143164-24144073|-	0.0833333	0.135593	0.146447
chr1:24143164-24147083|-	0.37931	0.135593	0.343032
chr1:241729790-241755451|+	0.0487805	1	0.13638
chr1:24180849-24186393|-	0.375	0.214286	0.250188
chr1:243362361-243388623|-	0.0714286	0.0909091	0.0735211
chr1:243385025-243388623|-	0.0555556	0.0769231	0.121399
chr1:243433393-243471479|+	0.5	1	0.0941779
chr1:243433406-243471479|+	0.0666667	0.666667	0.0941779
chr1:243433406-243507633|+	0.111111	0.157895	0.121399
chr1:243449573-243507633|+	0.205882	0.285714	0.208554
chr1:243449573-243542165|+	0.205882	0.103448	0.165041
chr1:243456392-243471479|+	0.1875	0.15	0.137713
chr1:243456392-243493994|+	0.173913	0.333333	0.195015
chr1:243456392-243507633|+	0.0322581	0.285714	0.0622453
chr1:243456392-243542165|+	0.1875	0.2	0.0742923
chr1:243468014-243493994|+	0.2	0.5	0.130085
chr1:243468014-243507633|+	0.05	0.166667	0.0671252
chr1:243468014-243542165|+	0.0487805	0.25	0.144331
chr1:243480056-243507633|+	0.333333	0.25	0.127962
chr1:243480056-243542165|+	0.0714286	0.0769231	0.0838905
chr1:243492718-243507633|+	0.0909091	1	0.116677
chr1:243542022-243543276|+	0.125	1	0.10768
chr1:243579003-243589860|+	0.628571	0.628571	0.586196
chr1:243675625-243736350|-	0.222222	0.0769231	0.0671252
chr1:243708811-243727150|-	0.0123457	0.15	0.0742923
chr1:243708811-243736350|-	0.333333	0.5	0.43058
chr1:243708811-243778463|-	0.0037594	0.220588	0.100262
chr1:243708811-243801044|-	0.014553	0.220588	0.100262
chr1:243716030-243801044|-	0.014553	0.0137741	0.181663
chr1:243727021-243801044|-	0.014553	0.00234742	0.0530177
chr1:243776972-243801044|-	0.0714286	0.1	0.127962
chr1:243776972-243809339|-	0.00204499	0.0560748	0.0530177
chr1:243776972-243859018|-	0.0630631	0.0502092	0.585023
chr1:243800912-243859018|-	0.0630631	0.00643087	0.168601
chr1:243858892-243859018|-	0.0425532	0.05	0.132225
chr1:24410957-24413317|-	0.0153846	0.00877193	0.180118
chr1:244572013-244581054|-	1	0.0322581	0.132225
chr1:244582061-244583598|-	0.05	0.0612245	0.144331
chr1:244640842-244736074|+	0.333333	1	0.0924318
chr1:244681893-244724447|+	1	1	0.139687
chr1:244715623-244724447|+	0.5	1	0.0780952
chr1:244723969-244724447|+	1	1	0.0742923
chr1:244723969-244736074|+	0.333333	0.5	0.0924318
chr1:244768996-244773628|+	1	1	0.0711254
chr1:24495906-24507344|-	1	1	0.0941779
chr1:245020899-245022676|-	0.0176211	0.0204082	0.208562
chr1:245165422-245180628|+	1	1	0.130085
chr1:245165422-245222760|+	0.1	1	0.0646945
chr1:245165422-245246990|+	0.666667	1	0.216172
chr1:245180543-245246990|+	0.142857	1	0.0622453
chr1:245222687-245246990|+	0.25	0.6	0.168601
chr1:245349916-245357750|-	1	1	0.0671252
chr1:245765878-245775278|+	0.142857	1	0.0754356
chr1:245770952-245775278|+	0.5	0.5	0.0698948
chr1:246078831-246093239|-	0.25	0.4	0.116682
chr1:246091232-246093239|-	0.0526316	0.0625	0.0723503
chr1:246350044-246358766|-	1	0.25	0.134351
chr1:246490502-246493839|-	0.0428571	0.129032	0.165041
chr1:246490502-246498776|-	1	0.2	0.0671252
chr1:246490502-246518396|-	1	0.0666667	0.10768
chr1:246600449-246603426|-	1	1	0.10768
chr1:246704239-246714604|-	1	0.214286	0.204539
chr1:246711846-246720023|-	0.214286	0.133333	0.100262
chr1:246754813-246755243|+	0.2	0.236842	0.377842
chr1:246784730-246797889|+	0.2	1	0.137713
chr1:246790657-246795226|+	0.0588235	1	0.121399
chr1:246794655-246795226|+	0.0769231	1	0.165041
chr1:246794660-246795226|+	0.0833333	1	0.0754356
chr1:246810440-246823636|+	0.0714286	0.111111	0.0941779
chr1:246890193-246903603|+	0.0555556	0.0392157	0.208985
chr1:246899276-246903603|+	0.0133333	0.0174672	0.139687
chr1:246907377-246927659|+	0.0208333	0.0246914	0.127962
chr1:246937685-246937819|+	1	1	0.100262
chr1:247302017-247323115|-	1	1	0.0671252
chr1:247318867-247323115|-	1	1	0.12099
chr1:247319707-247323115|-	1	1	0.301655
chr1:247319707-247323169|-	1	1	0.116944
chr1:247320301-247323115|-	1	0.666667	0.16279
chr1:247322307-247323115|-	0.8	0.0833333	0.116682
chr1:247471776-247473758|-	0.0909091	0.0588235	0.0671252
chr1:248023918-248031365|+	1	1	0.0622453
chr1:24840803-24841057|+	0.851852	0.676471	0.72354
chr1:24840803-24857881|+	0.291667	0.0714286	0.10768
chr1:24857707-24859744|+	0.153846	0.25	0.137713
chr1:24993305-24996806|+	0.04	0.0357143	0.0988385
chr1:25553932-25554726|-	0.0909091	0.142857	0.171528
chr1:25568864-25570124|-	1	0.666667	0.130085
chr1:25571640-25571792|-	0.0253165	0.0769231	0.130085
chr1:25573113-25573266|-	1	1	0.0924318
chr1:25666964-25669564|+	0.108696	0.0964912	0.484617
chr1:25666964-25678184|+	0.108696	0.0214286	0.193041
chr1:25666964-25679465|+	0.0930233	0.038835	0.100262
chr1:25666964-25683344|+	0.108696	0.0458716	0.0742923
chr1:25669451-25683344|+	0.0150376	0.0458716	0.0742923
chr1:25678116-25679465|+	0.0560748	0.0229008	0.193041
chr1:25678116-25683344|+	0.0560748	0.0458716	0.193041
chr1:25773252-25785383|+	0.05	0.0526316	0.0924318
chr1:25775298-25783322|+	0.25	0.166667	0.171528
chr1:25775298-25785383|+	0.0606061	0.0571429	0.0530177
chr1:25876906-25877025|+	1	1	0.0530177
chr1:26139283-26140371|+	1	1	0.0530177
chr1:26142581-26142696|-	1	1	0.100262
chr1:26355683-26356198|+	0.2	0.25	0.127962
chr1:26566252-26586293|+	0.0322581	0.277778	0.0622453
chr1:26584087-26586293|+	0.8	0.5	0.230054
chr1:26594973-26596105|+	0.555556	0.625	0.286194
chr1:26769221-26774151|+	0.133333	0.4	0.179301
chr1:26772806-26774151|+	0.4	0.4	0.4037
chr1:26774049-26786635|+	0.0714286	0.0526316	0.0780952
chr1:26784281-26786635|+	0.0714286	0.0454545	0.062248
chr1:27056141-27059283|+	0.1	1	0.146447
chr1:27068364-27069691|-	1	1	0.144265
chr1:27087346-27089776|+	0.0555556	0.0434783	0.0808119
chr1:27180542-27180812|+	1	1	0.0530177
chr1:27267947-27268309|+	0.0434783	0.0285714	0.0793676
chr1:27269150-27269556|+	0.0983607	0.428571	0.4037
chr1:27326805-27326960|+	1	1	0.068677
chr1:27432375-27436268|-	0.178571	0.208333	0.339626
chr1:27440281-27440777|-	1	1	0.171528
chr1:27587446-27589726|+	0.05	0.0243902	0.10768
chr1:27587446-27614352|+	0.103448	0.0769231	0.165041
chr1:27994736-27995857|-	0.00847458	0.00331126	0.0793676
chr1:28071164-28081841|+	0.153846	0.133333	0.146447
chr1:28075578-28081841|+	0.166667	0.222222	0.168601
chr1:28116072-28120143|+	0.195652	0.125	0.415227
chr1:28116072-28138779|+	0.0930233	0.15625	0.294168
chr1:28128188-28138779|+	0.0147059	0.15625	0.0941779
chr1:28167524-28169841|+	0.0263158	0.0217391	0.0742923
chr1:28315045-28316322|-	0.0625	0.142857	0.10768
chr1:28315045-28330930|-	0.1	0.142857	0.10768
chr1:28337457-28343750|-	0.157895	0.230769	0.165047
chr1:28354299-28369161|-	1	0.285714	0.137713
chr1:28354299-28384605|-	1	0.0666667	0.0646945
chr1:28362054-28374937|-	0.222222	0.5	0.137713
chr1:28362054-28384605|-	0.166667	0.5	0.137713
chr1:28601335-28605752|+	0.6	0.75	0.170817
chr1:28785595-28786803|+	0.333333	0.0588235	0.0924318
chr1:28785595-28793046|+	0.7	1	0.43058
chr1:28785595-28793279|+	0.777778	0.5	0.193041
chr1:28800065-28800663|+	0.454545	0.04	0.0808119
chr1:28800065-28802803|+	0.7	0.222222	0.326213
chr1:28800065-28807116|+	0.7	0.05	0.0742923
chr1:28802618-28807116|+	0.142857	0.133333	0.16279
chr1:28817462-28819603|+	0.157895	0.1875	0.207781
chr1:28818161-28819603|+	0.0909091	0.25	0.0941779
chr1:28833977-28834085|-	1	1	0.214645
chr1:28887144-28887910|+	0.208333	0.166667	0.339626
chr1:28907071-28907741|-	0.375	0.214286	0.293922
chr1:28931883-28948677|-	0.0714286	0.047619	0.0530177
chr1:28939758-28948677|-	0.222222	0.1	0.16279
chr1:29010094-29023596|+	0.5	0.153846	0.146447
chr1:29010094-29029081|+	0.333333	0.2	0.0941779
chr1:29068914-29070498|+	0.0454545	1	0.0924318
chr1:29313942-29314417|+	0.333333	0.0526316	0.0742923
chr1:29313942-29323831|+	0.333333	0.0555556	0.0742923
chr1:29313959-29323831|+	0.166667	0.0408163	0.132225
chr1:29319841-29344954|+	0.047619	0.0444444	0.193896
chr1:29319841-29365938|+	0.037037	0.0652174	0.0698948
chr1:29359604-29365938|+	0.0952381	0.272727	0.139687
chr1:29362337-29365938|+	0.173913	0.222222	0.255769
chr1:29362337-29379824|+	0.25	0.285714	0.171528
chr1:29362337-29391670|+	0.135135	0.15625	0.339626
chr1:29379615-29424447|+	0.0454545	0.0363636	0.193896
chr1:29422666-29424447|+	0.25	0.0869565	0.134351
chr1:29474591-29475738|-	1	0.139535	0.0530177
chr1:29474591-29476704|-	1	0.0350877	0.116944
chr1:29474591-29481422|-	1	0.105263	0.217276
chr1:29475520-29495150|-	1	1	0.0751581
chr1:29481207-29481422|-	0.306122	0.272727	0.579612
chr1:29581786-29611381|+	0.0769231	0.0277778	0.0924318
chr1:29585016-29587415|+	0.111111	0.181818	0.137713
chr1:29609187-29611381|+	0.0357143	0.025641	0.0941779
chr1:3102688-3109633|+	0.0909091	1	0.0808119
chr1:31413997-31414970|-	0.0392157	0.0526316	0.116682
chr1:31437520-31454252|-	0.0294118	0.0322581	0.0808119
chr1:31437520-31468067|-	0.0816327	0.0425532	0.116677
chr1:31452908-31455487|-	1	0.0425532	0.144265
chr1:31452908-31468067|-	0.0588235	0.0181818	0.116944
chr1:31452908-31479949|-	0.0588235	0.0422535	0.165041
chr1:31465236-31468067|-	0.075	0.15	0.293922
chr1:31465236-31479949|-	0.0625	0.210526	0.242111
chr1:31478699-31479949|-	0.0384615	0.05	0.0698948
chr1:31528159-31532424|-	1	0.0123457	0.0622453
chr1:31532050-31532424|-	0.0350877	0.0263158	0.14892
chr1:31740717-31764853|-	0.0434783	0.0625	0.100262
chr1:31791013-31821821|+	0.1	1	0.068677
chr1:31810021-31811895|+	0.148148	0.0833333	0.215513
chr1:31810021-31821821|+	0.2	0.4	0.286194
chr1:31819486-31821821|+	0.0545455	0.4	0.193041
chr1:31896539-31899670|+	0.037037	0.0454545	0.0742923
chr1:31896539-31902385|+	0.1	0.111111	0.0781337
chr1:31926523-31944365|+	1	1	0.101582
chr1:32049061-32051086|+	0.0165289	0.0235294	0.193896
chr1:32377296-32385259|-	0.0606061	0.0240964	0.13638
chr1:32381491-32385259|-	0.136986	0.857143	0.250188
chr1:32381495-32385259|-	0.0458716	0.0909091	0.289695
chr1:32495898-32498935|+	0.0991736	0.024	0.193041
chr1:32495898-32504220|+	0.0991736	0.119403	0.326213
chr1:32495898-32510991|+	0.0147059	1	0.0889787
chr1:32497124-32504220|+	0.0103093	0.0410959	0.068677
chr1:32502510-32504220|+	0.016129	0.119403	0.137713
chr1:32502510-32505174|+	0.028169	0.0108696	0.0941779
chr1:32503435-32504220|+	0.00763359	0.0410959	0.068677
chr1:32620188-32625132|+	0.0416667	0.0307692	0.132225
chr1:32628835-32632897|+	0.0357143	0.047619	0.0988385
chr1:32631705-32632897|+	0.0526316	0.0434783	0.13638
chr1:32650125-32653725|+	0.111111	0.166667	0.130085
chr1:32653554-32655850|+	0.0131579	0.0222222	0.0723503
chr1:32655685-32655850|+	0.0333333	1	0.0780952
chr1:32657911-32658901|+	0.030303	0.0188679	0.0781337
chr1:32694099-32694809|+	0.025641	0.0212766	0.0924318
chr1:32697344-32697785|-	1	1	0.15417
chr1:32745271-32745811|+	0.333333	1	0.101582
chr1:32792539-32793278|+	0.011236	0.0263158	0.0793676
chr1:33058531-33059355|+	0.5	0.4	0.125251
chr1:33058531-33060824|+	0.333333	1	0.0988385
chr1:33085160-33100393|-	1	0.1	0.0793676
chr1:33097427-33099673|-	0.5	0.4	0.168601
chr1:33097427-33099711|-	0.5	0.037037	0.0742923
chr1:33099245-33099711|-	0.333333	0.02	0.0622453
chr1:33149610-33149983|-	0.28	0.318182	0.342279
chr1:33238613-33238736|-	1	1	0.144331
chr1:33244982-33246746|-	0.0322581	0.0365854	0.233385
chr1:33244982-33248140|-	0.0263158	0.0588235	0.121399
chr1:33251962-33256855|-	0.0178571	0.011583	0.165041
chr1:33276191-33276658|-	0.0163934	0.0192308	0.0698948
chr1:33290913-33295668|+	0.166667	0.25	0.121399
chr1:33290913-33318767|+	0.2	0.153846	0.146447
chr1:33407852-33411229|-	0.125	0.0857143	0.132225
chr1:33407852-33415375|-	0.28125	0.137931	0.183851
chr1:33409619-33411229|-	0.125	0.05	0.132225
chr1:33409619-33415375|-	0.127907	0.0102564	0.116677
chr1:33413822-33415375|-	0.361702	0.425	0.620306
chr1:33623853-33625545|-	0.4	0.333333	0.137713
chr1:33625288-33625545|-	0.136364	0.12	0.142866
chr1:33736087-33747412|+	0.333333	0.0833333	0.0751581
chr1:33737468-33737733|+	1	1	0.201673
chr1:33741700-33747412|+	0.1	0.133333	0.144331
chr1:33745724-33746058|+	0.111111	0.25	0.0988385
chr1:33745724-33747412|+	0.21875	0.155172	0.280781
chr1:33760537-33760906|+	0.533333	0.533333	0.553894
chr1:35457834-35457988|-	0.125	0.125	0.144331
chr1:35457834-35476198|-	0.25	0.4	0.16279
chr1:35457834-35480763|-	0.571429	0.571429	0.233449
chr1:35480297-35480763|-	1	0.111111	0.0742923
chr1:35480297-35485203|-	0.025641	0.1	0.0711254
chr1:35480297-35496314|-	0.0869565	0.25	0.139208
chr1:35480588-35480763|-	0.0833333	0.111111	0.068677
chr1:35480653-35484971|+	1	1	0.0530177
chr1:35484953-35486068|-	0.125	0.4	0.130085
chr1:35559514-35578782|+	1	1	0.15417
chr1:35569895-35570370|+	0.3	0.166667	0.176507
chr1:35569895-35576048|+	0.5	1	0.130085
chr1:35575894-35578782|+	0.153846	0.4	0.193896
chr1:35643589-35653691|-	0.00478469	0.05	0.0622453
chr1:35824525-35827390|+	0.698413	0.721311	0.826919
chr1:35824525-35836228|+	0.324324	0.181818	0.327471
chr1:35846859-35847359|+	0.269231	0.0357143	0.10768
chr1:35846859-35854683|+	0.388889	0.103448	0.233385
chr1:35846859-35855699|+	0.388889	0.208333	0.289747
chr1:35854510-35855699|+	0.0357143	0.208333	0.0924318
chr1:35854510-35871069|+	0.333333	0.0666667	0.0988385
chr1:35857812-35865177|+	0.114286	0.3125	0.181663
chr1:35862152-35865177|+	0.109091	0.3125	0.250188
chr1:35870623-35871069|+	0.285714	0.25	0.171528
chr1:35870623-35873760|+	0.285714	0.181818	0.171528
chr1:35870623-35881315|+	0.173913	0.217391	0.207781
chr1:35879572-35881315|+	0.235294	0.16	0.208562
chr1:35879572-35885285|+	0.0625	1	0.0924318
chr1:35881066-35881315|+	0.030303	0.217391	0.0808119
chr1:35900232-35900342|+	1	1	0.132225
chr1:35906647-35909904|-	0.0294118	0.027027	0.10768
chr1:35925905-35944813|-	0.0882353	0.0238095	0.116944
chr1:35936463-35944813|-	0.166667	0.0555556	0.0889787
chr1:35940405-35944813|-	0.0882353	0.037037	0.116944
chr1:35944566-35944813|-	0.166667	0.08	0.16279
chr1:36282482-36288583|+	0.166667	0.25	0.137713
chr1:36282482-36292436|+	0.666667	0.166667	0.216172
chr1:36282482-36301594|+	0.1	0.111111	0.127962
chr1:36288462-36292436|+	0.0588235	0.25	0.0924318
chr1:36290913-36301594|+	0.0555556	0.111111	0.127962
chr1:36297027-36301594|+	0.375	0.333333	0.19128
chr1:36306765-36320423|+	0.1	1	0.121399
chr1:36315761-36316658|+	1	1	0.146447
chr1:36367074-36367938|+	0.285714	0.25	0.130085
chr1:36432555-36439112|+	0.2	0.0952381	0.116677
chr1:36437624-36450149|+	0.0714286	1	0.0742923
chr1:36475075-36492899|+	0.3	0.0714286	0.0622453
chr1:36475075-36499934|+	0.3	0.111111	0.116677
chr1:36501777-36506042|+	0.166667	0.333333	0.0742923
chr1:36505390-36506042|+	0.25	0.333333	0.0742923
chr1:36505390-36509149|+	0.142857	0.166667	0.181663
chr1:36636571-36639079|+	0.142857	0.0277778	0.116944
chr1:36724982-36759536|+	0.0275229	0.0186916	0.116677
chr1:36762323-36766564|+	1	1	0.068677
chr1:36785629-36785746|+	1	1	0.0711254
chr1:36786073-36786199|+	1	1	0.0751581
chr1:36814300-36826941|-	0.142857	0.08	0.101582
chr1:36823839-36824423|-	0.0645161	0.0588235	0.15417
chr1:36823839-36826941|-	0.012987	0.0238095	0.0530177
chr1:36823839-36828257|-	0.846154	0.102564	0.252473
chr1:36826821-36828257|-	1	0.25	0.424921
chr1:36826821-36833685|-	0.2	0.228571	0.0781337
chr1:3697714-3698165|-	1	0.0425532	0.193896
chr1:3747609-3754083|-	0.1	0.190476	0.289747
chr1:37513149-37550215|-	1	1	0.100262
chr1:3792187-3792302|-	1	1	0.116677
chr1:38039943-38042157|-	0.133333	0.111111	0.130085
chr1:38047823-38053096|-	0.111111	0.0909091	0.0735211
chr1:38052911-38054683|-	1	0.111111	0.137713
chr1:38332130-38339760|-	1	0.28	0.317798
chr1:38353022-38406470|-	0.0769231	0.0909091	0.0941779
chr1:38355228-38357126|-	0.0322581	0.0175439	0.0808119
chr1:38820191-38820768|+	1	1	0.385295
chr1:38906874-38908611|-	1	1	0.0781337
chr1:39381233-39385009|-	0.027027	0.0555556	0.0838905
chr1:39463842-39466778|+	0.0526316	0.0338983	0.116682
chr1:39512707-39513659|+	1	1	0.193896
chr1:39686631-39686760|+	1	1	0.0781337
chr1:39696853-39723700|+	0.0208333	0.0298507	0.116682
chr1:39719969-39785419|+	0.0133333	0.0178571	0.0751581
chr1:39719969-39793025|+	0.032	0.0833333	0.294168
chr1:39747879-39753234|+	0.0133333	0.0133333	0.0941779
chr1:39747899-39776672|+	0.028169	1	0.116677
chr1:39752957-39753234|+	0.04	0.039604	0.222348
chr1:39762363-39762623|-	1	1	0.0781337
chr1:39775241-39776672|+	0.0215827	0.00704225	0.0530177
chr1:39775241-39784287|+	0.0327869	0.025	0.168601
chr1:39788279-39793025|+	0.0238095	0.0232558	0.116944
chr1:39788279-39815299|+	0.0140845	0.00862069	0.0754356
chr1:39806173-39806625|+	0.125	0.0909091	0.116677
chr1:39812648-39838268|+	0.00884956	0.0265957	0.0808119
chr1:39815149-39838268|+	0.0147059	0.03125	0.062248
chr1:39816456-39824936|+	0.0517241	0.047619	0.250188
chr1:39826464-39827349|+	0.00520833	0.00588235	0.0808119
[truncated: 25,297 more rows]

## Sheet: Sheet2 High expressed circRNAs
circ_loci	ratio_5p	ratio_3p	log10_srpbm
chr1:101379218-101440458|+	0.35	0.5	0.424921
chr1:104108056-104118162|+	0.8	1	0.389692
chr1:114372213-114377061|-	0.866667	0.627907	0.699554
chr1:115005725-115007010|-	0.666667	0.409091	0.600436
chr1:1158623-1159348|-	0.268041	0.309524	0.889401
chr1:117944807-117957453|+	0.794872	0.238095	0.579612
chr1:117944807-117963271|+	0.754564	0.58104	1.40942
chr1:117944807-117984947|+	0.754564	0.610063	1.13337
chr1:118413068-118463047|-	1	0.545455	0.384364
chr1:12335881-12338095|+	0.315789	0.214286	0.326213
chr1:150997086-150998149|+	0.45	0.304348	0.362854
chr1:151060665-151090615|+	0.5	1	0.361429
chr1:152305058-152313686|+	1	1	0.307057
chr1:155365249-155429689|-	0.376812	0.285714	0.326213
chr1:155408117-155408859|-	0.342342	0.717949	0.907923
chr1:155408117-155429689|-	0.376812	0.717949	0.639307
chr1:155823066-155823597|-	0.754717	0.714286	0.927507
chr1:15964801-15970145|+	0.318182	0.290323	0.427989
chr1:169947225-170001116|-	1	0.363636	0.359843
chr1:172520651-172526934|+	0.388889	0.388889	0.380862
chr1:172525008-172539870|+	0.24	0.227273	0.381465
chr1:173961892-173962273|-	0.416667	0.277778	0.381465
chr1:178425855-178436556|+	0.321429	0.285714	0.523376
chr1:179100445-179102509|-	0.8	0.25	0.349482
chr1:179972308-179975702|+	0.368421	1	0.424921
chr1:180953812-180974599|-	0.333333	0.473684	0.389692
chr1:185183638-185200840|+	1	1	0.639307
chr1:197611840-197627499|-	1	0.592593	0.510384
chr1:200729966-200784772|+	0.296296	0.5	0.362854
chr1:205585605-205593019|-	1	0.95	0.688933
chr1:211526580-211527809|+	0.388889	1	0.455466
chr1:211952259-211966532|-	0.350427	0.298507	0.791948
chr1:213302869-213349835|+	0.243902	0.365854	0.527858
chr1:21377358-21437876|-	1	0.263158	0.301588
chr1:220386228-220387321|-	0.346154	0.36	0.518523
chr1:22041881-22050588|-	0.333333	0.375	0.305904
chr1:230798886-230810870|+	0.473684	0.607143	0.701741
chr1:231930987-231954263|+	1	1	0.344551
chr1:23356961-23377013|+	0.875	0.479167	0.749105
chr1:23397717-23398690|+	0.444444	0.244898	0.510384
chr1:236969443-236979843|+	0.375	0.288462	0.579612
chr1:237756775-237789104|+	0.428571	0.352941	0.338984
chr1:243579003-243589860|+	0.628571	0.628571	0.586196
chr1:243708811-243736350|-	0.333333	0.5	0.43058
chr1:247319707-247323115|-	1	1	0.301655
chr1:24840803-24841057|+	0.851852	0.676471	0.72354
chr1:26772806-26774151|+	0.4	0.4	0.4037
chr1:28785595-28793046|+	0.7	1	0.43058
chr1:28800065-28802803|+	0.7	0.222222	0.326213
chr1:29481207-29481422|-	0.306122	0.272727	0.579612
chr1:33149610-33149983|-	0.28	0.318182	0.342279
chr1:33413822-33415375|-	0.361702	0.425	0.620306
chr1:33760537-33760906|+	0.533333	0.533333	0.553894
chr1:35824525-35827390|+	0.698413	0.721311	0.826919
chr1:36826821-36828257|-	1	0.25	0.424921
chr1:38332130-38339760|-	1	0.28	0.317798
chr1:38820191-38820768|+	1	1	0.385295
chr1:40306806-40323089|-	1	0.888889	0.30936
chr1:40654726-40668286|+	0.541667	0.611111	0.534231
chr1:41536266-41541123|-	0.846154	0.619048	0.581062
chr1:42654407-42671534|-	0.272727	0.3	0.301655
chr1:42730785-42744343|-	0.26087	0.287234	0.520034
chr1:44386075-44386600|+	0.5	0.636364	0.317811
chr1:48821341-48825442|-	0.47619	0.741935	0.674983
chr1:52293467-52299842|-	0.413793	0.282051	0.484617
chr1:55589119-55600086|-	0.294118	0.238095	0.339626
chr1:58971731-59004982|-	0.833333	0.933333	0.46201
chr1:59787207-59812070|+	0.904762	0.363636	0.89779
chr1:59787207-59844509|+	0.904762	0.697674	0.657512
chr1:59805629-59844509|+	0.434343	0.75641	0.945472
chr1:63269389-63307218|+	0.56	0.727273	0.424921
chr1:65095037-65107652|+	0.214286	0.269231	0.326213
chr1:65830317-65831879|+	1	1	0.359843
chr1:67356836-67371058|-	1	1	0.531292
chr1:67423741-67428843|+	0.470588	0.533333	0.46201
chr1:70758070-70781249|-	0.631579	0.344828	0.534231
chr1:78177431-78178966|-	0.431034	0.395062	0.72354
chr1:78267015-78280916|+	0.590909	0.5	0.433488
chr1:7837219-7838229|+	0.313725	0.340426	0.680773
chr1:8555122-8617582|-	0.368421	0.333333	0.381465
chr1:8601272-8617582|-	0.392523	0.330645	0.896423
chr1:8601272-8674745|-	0.47619	0.355932	0.534231
chr1:89236034-89251896|+	0.428571	0.37037	0.46201
chr1:92327027-92329836|-	1	0.7	0.396475
chr1:93070863-93101893|-	1	0.304348	0.43058
chr1:94032835-94033408|-	0.26087	0.352941	0.326213
chr1:95609446-95616975|+	0.846154	0.615385	0.39664
chr1:98144650-98165858|-	0.238095	0.271186	0.361429
chr1:99418625-99422297|-	0.454545	0.4	0.361429
chr1:9991948-9994918|-	0.411765	0.575	0.716905
chr10:102019974-102021820|-	0.4	0.5	0.311262
chr10:103427642-103436193|-	0.714286	0.27027	0.477866
chr10:105199502-105200607|+	0.3125	0.333333	0.339626
chr10:105382226-105420872|-	0.530612	0.274725	0.753136
chr10:105767934-105778666|+	0.296296	0.5625	0.411093
chr10:112356155-112358048|+	0.846154	0.846154	0.460081
chr10:112723882-112745523|+	0.818182	0.368421	0.43058
chr10:1130342-1132297|+	0.357143	0.235294	0.327471
chr10:116719484-116734144|+	0.233333	0.269231	0.362854
chr10:117221450-117278834|+	0.301115	0.218391	0.763738
chr10:117221450-117309046|+	0.301115	0.239583	0.586196
chr10:126370175-126370948|-	0.26087	0.666667	0.467618
chr10:126631025-126631876|+	0.338028	0.457627	0.671961
chr10:128768965-128798571|+	0.333333	0.288889	0.508827
chr10:15838098-15889942|-	0.761905	0.333333	0.339626
chr10:15858833-15889942|-	0.721154	0.545455	0.753912
chr10:15875628-15889942|-	0.761905	0.285714	0.793643
chr10:17746429-17747740|+	0.526316	0.47619	0.438721
chr10:32197099-32199491|-	0.652174	0.416667	0.579612
chr10:37550791-37553565|+	0.619048	0.714286	0.457226
chr10:43650344-43671480|+	0.714286	0.461538	0.384364
chr10:49609654-49618211|+	0.8	0.526316	0.674983
chr10:5741487-5756170|+	0.75	1	0.585023
chr10:69714351-69773943|-	0.276923	0.73913	0.534231
chr10:69726439-69773943|-	0.361111	0.282051	0.433488
chr10:70246900-70266475|-	0.346154	0.363636	0.496181
chr10:72604229-72619256|+	0.315789	0.285714	0.384364
chr10:7262372-7327916|-	0.666667	0.375	0.389692
chr10:7318853-7327916|-	1	0.7	0.336464
chr10:74468040-74475660|+	1	1	0.349482
chr10:76598440-76603236|+	0.392857	0.441176	0.563929
chr10:7839009-7844817|+	0.278261	0.271186	0.843241
chr10:81315700-81315816|+	1	1	0.376533
chr10:81316434-81354525|-	1	1	1.35944
chr10:86177526-86185649|+	0.567568	0.461538	0.639307
chr10:86198267-86237420|+	0.447368	0.512821	0.620306
chr10:88211723-88233730|-	0.277778	0.5	0.344551
chr10:97141441-97170534|-	0.309524	0.361111	0.563326
chr10:98667021-98667504|+	0.4375	0.578947	0.362854
chr10:99196173-99197507|-	1	0.933333	0.726416
chr11:1017266-1017938|+	0.378378	1	0.741558
chr11:1017276-1018455|+	1	1	0.754946
chr11:1017326-1017998|+	0.407407	0.649123	0.657784
chr11:1017363-1018542|-	1	0.794118	1.43334
chr11:107260799-107289013|-	1	0.625	0.339626
chr11:107916996-107925682|+	0.3875	0.681818	0.6781
chr11:108098321-108100050|+	0.395349	0.4	0.477607
chr11:111907996-111910121|+	0.625	0.235294	0.305835
chr11:116703603-116703723|-	1	1	0.305835
chr11:118422500-118430579|-	0.373134	0.273973	0.579612
chr11:120916382-120930794|+	0.916667	0.392857	0.612281
chr11:1222133-1222255|-	1	1	0.384456
chr11:130130750-130131824|-	0.810811	0.530973	0.944014
chr11:13435076-13466728|-	0.75	0.569231	0.825572
chr11:17981016-18031686|-	0.52381	0.236842	0.339626
chr11:18305341-18307006|-	0.45	0.5625	0.496181
chr11:18312988-18314523|-	0.730769	0.709677	0.539953
chr11:33307958-33309057|+	0.879518	0.797048	1.46308
chr11:3752620-3774638|-	0.214286	0.272727	0.326213
chr11:41244346-41244558|-	1	0.96	0.614496
chr11:46098304-46113774|-	0.454545	0.681818	0.73859
chr11:57258696-57259335|-	0.692308	0.782609	0.782829
chr11:58317258-58318705|-	0.772727	0.790698	0.733568
chr11:60971660-60990496|-	1	1	0.384456
chr11:60971660-61009322|-	1	1	0.384456
chr11:61133516-61135470|+	0.52381	1	0.385295
chr11:62288232-62288370|-	1	1	0.326213
chr11:62948131-62985207|-	1	0.4	0.4037
chr11:66288740-66291353|+	0.222222	0.285714	0.327471
chr11:67953247-67957619|-	0.333333	0.3125	0.344551
chr11:72695132-72700142|-	0.234043	0.5	0.430583
chr11:74500670-74528759|+	0.428571	0.266667	0.485138
chr11:77402203-77404656|-	0.444444	0.25	0.359843
chr11:77409531-77413540|-	0.37037	0.615385	0.30936
chr11:8435041-8486369|-	1	0.5	0.327471
chr11:85685750-85742653|-	0.410811	0.27	0.628916
chr11:85701292-85742653|-	0.464	0.317073	0.611011
chr11:85707868-85742653|-	0.421875	0.254335	0.941967
chr11:93528073-93535138|+	0.25	0.388889	0.343032
chr12:100926235-100934596|+	0.263158	0.333333	0.477866
chr12:101316003-101336313|+	0.5	0.444444	0.46201
chr12:102301963-102308010|+	0.307692	0.218182	0.532268
chr12:105321750-105322472|-	0.4	0.266667	0.39664
chr12:10539501-10542626|-	1	1	0.305835
chr12:109046047-109048186|-	0.451128	0.548673	1.08615
chr12:112116954-112121111|-	0.666667	0.352941	0.4037
chr12:112371689-112381173|-	0.909091	0.631579	0.447876
chr12:116668337-116675510|-	1	0.875	0.317811
chr12:120436324-120437716|+	0.285714	1	0.384364
chr12:120592773-120593523|-	0.375	0.46875	0.579612
chr12:121220457-121222396|-	0.666667	0.677419	0.974126
chr12:12232232-12232672|+	0.285714	0.235294	0.359843
chr12:12397195-12397589|-	0.62069	0.5	0.876785
chr12:124904502-124915333|-	1	0.339286	0.531292
chr12:125397508-125397736|-	1	1	0.343032
chr12:129299319-129299615|-	0.555556	0.423729	0.779082
chr12:130184354-130185243|-	0.492958	0.364583	0.743859
chr12:130884223-130907106|-	0.282609	0.232143	0.361429
chr12:19626181-19653155|+	0.26087	0.208333	0.301588
chr12:21445097-21459922|-	0.25	0.4375	0.339626
chr12:22637630-22659753|-	0.463918	0.381579	0.6781
chr12:23998916-24048958|-	0.589744	0.522727	0.605358
chr12:26208211-26220646|+	0.473684	0.217391	0.358896
chr12:26922281-26971438|-	1	0.714286	0.305835
chr12:27149674-27152609|-	0.216667	0.216667	0.557109
chr12:28378727-28412375|+	0.8	0.232558	0.51203
chr12:28457558-28460682|+	0.24	1	0.329115
chr12:28458581-28460682|+	0.716667	0.381579	0.641066
chr12:28544236-28605587|+	0.20339	0.342857	0.407918
chr12:31604873-31648853|-	0.329114	0.231707	0.628916
chr12:32751430-32764217|+	0.9375	0.702703	0.76721
chr12:42745686-42792796|+	0.35	0.323529	0.424921
chr12:46230371-46233279|+	0.388889	0.411765	0.43058
chr12:46622935-46637097|-	0.771429	0.25	0.579612
chr12:50488219-50490755|+	0.333333	0.411765	0.380862
chr12:51402258-51404549|-	0.461538	0.3	0.343032
chr12:52886432-52912944|-	0.975	0.988235	1.19855
chr12:52886432-52944027|-	1	0.988235	0.330042
chr12:56094682-56094938|-	0.810811	0.827586	1.58071
chr12:56871443-56872046|-	0.294118	0.277778	0.339626
chr12:58345540-58347472|+	0.357143	0.555556	0.357519
chr12:6657590-6657991|-	1	0.363636	0.348858
chr12:69644908-69656342|+	0.306122	0.361702	0.635531
chr12:70193988-70195501|+	0.861244	0.830275	1.56929
chr12:70671911-70704797|+	0.277778	0.212766	0.426749
chr12:83250788-83251359|+	0.461538	0.5	0.344551
chr12:89853414-89866052|-	0.531915	0.583333	0.555921
chr12:89860546-89866052|-	0.52	0.416667	0.339626
chr12:96717725-96728643|-	0.228571	0.35	0.362854
chr12:97886238-97954825|+	1	1	1.22636
chr13:100909848-100925600|+	0.534483	0.484375	0.806887
chr13:101997616-102051516|-	0.4	0.309524	0.55738
chr13:24823614-24826000|+	0.444444	0.421053	0.415661
chr13:26974589-26975761|+	0.6	0.352941	0.389692
chr13:30782713-30857928|-	1	0.909091	0.361429
chr13:30854199-30857928|-	0.625	0.333333	0.405698
chr13:31204971-31221194|+	0.4	0.5	0.307057
chr13:33091993-33101669|-	1	0.695946	1.3057
chr13:33091993-33111164|-	1	0.220588	0.359843
chr13:40293372-40301685|+	0.25	0.285714	0.342279
chr13:42335263-42407667|-	0.253968	0.333333	0.563929
chr13:42439871-42442613|-	0.411765	0.483871	0.534707
chr13:42742575-42764661|+	0.627119	0.408451	0.653765
chr13:47297355-47308133|+	0.576923	0.483871	0.658741
chr13:61013821-61041513|+	0.961538	0.6	0.801236
chr13:74387288-74420510|-	0.25	0.208333	0.344551
chr13:84376511-84389879|-	1	0.772727	0.449907
chr13:95829578-95837008|+	1	1	0.410951
chr13:96409897-96416207|+	0.375	0.666667	0.384364
chr14:102506572-102507010|+	0.272727	0.291667	0.69178
chr14:106134679-106207906|-	1	1	0.329782
chr14:106209355-106237690|+	1	1	0.338984
chr14:106539469-106579172|-	0.809524	0.883117	1.05991
chr14:20811287-20811436|-	1	1	1.11566
chr14:20811305-20811436|-	1	1	0.571322
chr14:21971315-21972024|-	0.410256	0.410256	0.600436
chr14:23375403-23380612|-	0.556962	0.293103	0.819346
chr14:23378691-23380612|-	0.6	0.22807	0.557109
chr14:23395341-23396869|-	0.276596	0.361111	0.557109
chr14:23855613-23885302|+	1	1	0.433488
chr14:23893148-23893283|-	1	0.666667	0.374856
chr14:31346777-31349940|+	0.625	0.833333	0.339626
chr14:32031273-32031421|+	0.5	0.428571	0.39664
chr14:34394823-34400421|-	1	0.916667	0.385295
chr14:39648294-39648666|+	0.371429	0.866667	0.508827
chr14:39746137-39748741|+	0.688889	0.62	0.831458
chr14:45587230-45599993|-	1	0.410959	0.909305
chr14:50292584-50298079|-	0.6	0.388889	0.384364
chr14:50320492-50329427|+	1	1	0.365038
chr14:50616725-50616948|-	0.578947	0.705882	0.563929
chr14:50616725-50619891|-	0.52381	0.564103	0.427989
chr14:51107467-51111732|-	0.3	0.206897	0.343032
chr14:61278704-61346553|+	0.363636	0.592593	0.46201
chr14:66028054-66028484|+	0.370968	0.25641	0.610884
chr14:66188492-66210193|+	0.28	0.75	0.496181
chr14:67921036-67927615|-	1	1	0.42942
chr14:68036096-68036200|-	1	1	0.407918
chr14:69588933-69616220|-	1	0.26087	0.343032
chr14:73614502-73614802|+	0.703704	0.458333	0.733303
chr14:73614502-73614814|+	0.644068	0.53125	0.620306
chr14:76633005-76647192|+	0.4375	0.307692	0.510384
chr14:88967126-88967712|-	0.25	0.272727	0.326213
chr14:89041036-89044484|+	0.246154	0.302326	0.510384
chr14:89123719-89131833|-	1	0.5	0.384364
chr14:91947919-91952074|-	0.367647	0.325581	0.614496
chr14:93760203-93761283|-	0.235294	0.342105	0.39664
chr14:93760203-93762503|-	1	0.625	0.527858
chr14:93934016-93963632|+	0.438596	0.405405	0.611011
chr14:97022183-97022750|+	0.352941	0.24	0.389692
chr14:97299803-97327072|+	0.9	0.7	0.424921
chr14:99924615-99932150|-	0.558824	0.649573	1.18125
chr15:101775286-101775782|-	0.398058	0.353448	0.86441
chr15:25284857-25287662|+	0.944444	0.714286	0.635531
chr15:27571955-27574035|+	0.576923	0.6	0.469473
chr15:28491026-28493882|-	0.333333	0.333333	0.39664
chr15:30053341-30065560|-	0.208333	0.213333	0.611011
chr15:33445248-33447246|-	0.68	0.708333	0.701741
chr15:41961025-41962156|+	0.711538	0.755102	0.89779
chr15:41988272-41991357|+	0.483871	0.583333	0.531292
chr15:43242459-43258484|-	0.466667	0.318182	0.362854
chr15:45059428-45059793|+	0.75	1	0.307057
chr15:49528047-49531564|+	0.545455	0.283582	0.663631
chr15:49528047-49584734|+	0.571429	0.525	0.620306
chr15:50878588-50884823|-	1	0.292683	0.407918
chr15:50923613-50955243|-	0.5	0.666667	0.527858
chr15:51743841-51745838|-	0.285714	0.347826	0.449907
chr15:52876941-52885933|-	0.533333	0.333333	0.374856
chr15:54586092-54630687|+	0.277778	0.538462	0.527858
chr15:57743697-57754090|+	0.306931	0.280702	0.754354
chr15:59204761-59209198|-	0.217391	0.625	0.344551
chr15:62299506-62306191|-	0.679245	0.72	0.979474
chr15:63988322-64008672|-	0.430693	0.566176	1.03615
chr15:64791491-64792365|+	0.830508	0.731343	1.00611
chr15:65756098-65772737|-	0.213483	0.206897	0.42942
chr15:66007815-66048810|-	0.470588	0.6	0.384364
chr15:66021409-66048810|-	0.470588	0.27907	0.46201
chr15:67524151-67529158|-	0.5	0.394737	0.579612
chr15:69502654-69553668|+	0.465116	0.54902	0.555921
chr15:74963795-74967483|-	0.222222	0.285714	0.326213
chr15:77544708-77578846|-	0.297297	0.275	0.385295
chr15:83486671-83503284|+	0.333333	1	0.323617
chr15:85656607-85669605|+	0.271186	0.386364	0.488194
chr15:85657103-85664245|+	0.692308	1	0.484617
chr15:85908565-85909185|+	0.411765	0.304348	0.43058
chr15:89656955-89659752|+	0.547619	0.442308	0.72354
chr15:90414706-90432372|-	0.411765	0.4	0.39664
chr15:90431752-90432372|-	0.411765	0.375	0.326213
chr15:91030185-91035943|+	0.428571	0.3	0.384364
chr15:93467550-93472321|+	0.388889	0.571429	0.510384
chr15:93540186-93545547|+	0.645161	0.3125	0.527858
chr16:15973660-15978062|-	0.305556	0.236842	0.336175
chr16:18852886-18856973|-	0.30303	0.207547	0.433488
chr16:19627435-19659204|+	0.433962	0.206612	0.600577
chr16:19627435-19663412|+	0.433962	0.21875	0.488194
chr16:19717913-19722762|-	1	0.272727	0.315483
chr16:30490411-30490782|+	0.75	0.666667	0.343032
chr16:30495147-30495584|+	0.555556	1	0.301588
chr16:31102095-31102663|-	1	0.833333	0.301588
chr16:31733946-31734674|+	1	1	0.301588
chr16:3900297-3901010|-	0.232558	0.232558	0.674983
chr16:4382215-4383520|+	0.875	1	0.351336
chr16:47531309-47549512|+	0.5	0.274194	0.620306
chr16:53175090-53191453|+	0.857143	1	0.429481
chr16:53189837-53191453|+	0.384615	0.809524	0.527858
chr16:53301210-53302038|+	0.222222	1	0.359843
chr16:53907697-53922863|+	0.385321	0.43617	0.955235
chr16:56624751-56667317|+	0.218487	1	0.30936
chr16:56624751-56673241|+	0.218487	1	0.385295
chr16:56643174-56673241|+	0.214844	0.913043	0.697543
chr16:56643174-56717142|+	0.214844	0.625	0.680689
chr16:56660791-56667317|+	0.82716	0.288136	0.584499
chr16:56660791-56670416|+	0.555556	1	0.994104
chr16:56660791-56673241|+	0.82716	0.55	0.754354
chr16:58593707-58594266|-	1	0.916667	0.385295
chr16:67070541-67116211|+	0.25	0.296296	0.415661
chr16:67070541-67116242|+	0.25	0.310345	0.447876
chr16:67644726-67646024|+	0.238095	0.208333	0.344551
chr16:68155889-68160513|+	0.526316	1	0.311262
chr16:69404385-69406258|-	0.666667	0.4	0.532268
chr16:69729038-69729282|+	0.361111	0.309524	0.534707
chr16:72094066-72110257|-	1	1	0.518523
chr16:72094273-72110464|+	1	1	0.426749
chr16:74949767-74950157|-	0.235294	0.375	0.39664
chr16:7629778-7657340|+	0.353659	0.296296	0.75018
chr16:81385187-81411307|+	0.642857	1	0.523376
chr16:85667519-85667738|+	1	1	0.807062
chr16:88008653-88017865|+	0.208333	0.625	0.315006
chr16:89164998-89169167|+	0.666667	0.318182	0.301655
chr16:960930-1004666|-	0.384615	0.363636	0.349482
chr17:131558-177370|-	0.615385	0.5	0.330042
chr17:16004563-16005119|-	0.361702	0.233333	0.557739
chr17:20107645-20109225|+	0.461538	1	0.301655
chr17:26490568-26499644|+	0.545455	0.615385	0.326213
chr17:28011580-28030080|-	0.515152	0.25	0.580607
chr17:31039005-31082680|-	0.238095	0.258065	0.339626
chr17:33310020-33310571|+	0.428571	0.5625	0.398688
chr17:40879652-40882936|-	1	0.333333	0.427989
chr17:44248220-44249598|-	0.363636	0.30303	0.610884
chr17:45297314-45297419|+	1	1	0.531292
chr17:45695715-45696530|+	0.212766	0.217391	0.457226
chr17:47388673-47390207|-	0.236842	0.5	0.427989
chr17:49294694-49302570|-	0.545455	0.454545	0.339626
chr17:49340634-49346265|+	0.428571	0.407407	0.484617
chr17:49340634-49365564|+	0.357143	0.294118	0.339626
chr17:526772-530556|-	0.28125	0.204545	0.427989
chr17:54926056-54933986|+	1	1	0.326213
chr17:57430575-57430887|+	0.380952	0.666667	0.39664
chr17:57808781-57816308|+	0.356522	0.514706	0.876785
chr17:57808781-57851246|+	0.481928	0.318584	0.733568
chr17:57808781-57851305|+	0.481928	1	0.385295
chr17:60111147-60112969|-	0.55	0.209302	0.427989
chr17:65941524-65972074|+	0.864407	0.839286	0.956756
chr17:67151159-67152066|-	0.641026	0.806452	0.753136
chr17:73238416-73239651|-	0.24	0.206897	0.326213
chr17:76000250-76027923|+	0.6	0.6	0.389692
chr17:77073511-77073946|+	0.833333	0.391304	0.447876
chr17:80521229-80526077|+	0.428571	0.26087	0.343032
chr17:80721840-80739597|+	0.352941	0.333333	0.301588
chr17:8141348-8141947|-	0.269231	0.411765	0.424921
chr17:953289-1003975|-	0.438776	0.322581	1.07824
chr18:10759479-10773627|-	0.333333	0.216216	0.30936
chr18:12999419-13030607|+	0.854545	0.642857	0.75018
chr18:19345732-19359646|+	0.798387	0.580247	1.35832
chr18:21644103-21649235|+	0.59375	0.275862	0.39664
chr18:29412046-29419420|-	0.222222	0.4	0.326213
chr18:29691716-29693823|+	0.346154	0.473684	0.447876
chr18:31206825-31263532|+	0.473684	0.48	0.30936
chr18:39607406-39629569|+	0.228571	0.444444	0.30936
chr18:51804072-51813781|+	0.333333	1	0.43058
chr18:55833019-55919286|+	0.625	0.357143	0.602897
chr18:56246045-56248871|-	1	0.634361	0.389692
chr18:56363597-56367823|+	0.391304	0.391304	0.427989
chr18:56585502-56587865|+	0.212121	0.206897	0.389692
chr18:59737622-59770135|-	1	0.454545	0.301588
chr18:60206913-60217693|+	0.380952	0.421053	0.415661
chr18:74561481-74563895|+	0.928571	1	0.427989
chr18:77488906-77496521|+	0.25	0.375	0.338984
chr18:8076452-8088849|+	0.235294	0.241379	0.362854
chr18:8076452-8143777|+	0.333333	0.28	0.527858
chr18:8113483-8143777|+	0.3125	0.238095	0.457226
chr18:8714136-8720494|+	0.875	1	0.424921
chr18:8718421-8720494|+	0.875	1	0.557739
chr18:9182379-9221997|+	0.428571	0.866667	0.653765
chr18:9524591-9525849|+	0.444444	0.4	0.532268
chr18:9583114-9595100|-	0.464286	0.730769	0.510384
chr18:9583114-9595151|-	1	0.730769	0.362854
chr18:9590047-9590757|-	1	1	0.307057
chr19:10183599-10184111|+	0.208178	0.212928	1.18502
chr19:13039155-13039661|-	0.212766	0.232558	0.581366
chr19:17370097-17370831|-	0.272727	0.352941	0.347738
chr19:17387303-17387718|+	0.269231	1	0.380862
chr19:23541231-23545527|-	1	1	0.361429
chr19:27732685-27738463|-	1	1	0.445439
chr19:30476129-30477324|+	0.413043	0.452381	0.682125
chr19:33406242-33409245|-	0.25	0.7	0.326213
chr19:334399-336173|-	0.714286	0.454545	0.301588
chr19:33604672-33605325|+	0.6	0.666667	0.384364
chr19:38609945-38610522|+	0.625	0.333333	0.357519
chr19:40368449-40400396|+	1	1	0.429481
chr19:40368469-40400416|+	1	1	0.54808
chr19:41242890-41243674|+	0.75	0.461538	0.384364
chr19:41456344-41524082|+	1	1	0.52005
chr19:4511522-4512215|-	1	1	0.307057
chr19:45528586-45528995|+	0.4	0.222222	0.326213
chr19:45766370-45766625|+	0.5625	0.529412	0.54808
chr19:46832463-46834530|+	0.714286	0.555556	0.417066
chr19:47767859-47768203|+	0.611111	0.846154	0.505917
chr19:47919908-47920607|-	0.255319	0.222222	0.585023
chr19:49136700-49136912|-	0.388889	0.304348	0.362854
chr19:5016267-5041262|+	0.24	0.230769	0.311262
chr19:5047486-5082515|+	0.210526	0.307692	0.327471
chr19:55558754-55560131|-	0.307692	0.444444	0.305835
chr19:5604593-5604947|-	0.611111	0.709677	0.707951
chr19:58772216-58775042|+	0.615385	1	0.46201
chr2:100078957-100081447|-	0.538462	0.4	0.585023
chr2:113057425-113057606|+	0.702703	1	0.8099
chr2:120830753-120836157|+	0.37931	0.407407	0.484617
chr2:120885263-120903865|+	0.561644	1	0.342279
chr2:120885263-120932576|+	1	1	0.531292
chr2:120885263-120932580|+	1	1	0.646059
chr2:122363276-122363756|-	0.580645	0.409091	0.639307
chr2:128747137-128754065|-	0.3	0.615385	0.307057
chr2:135010665-135012215|+	0.764706	0.264706	0.427989
chr2:135624111-135626611|-	1	1	0.30936
chr2:144966169-144969146|-	0.315789	0.47619	0.326213
chr2:148653869-148657467|+	0.746479	0.779412	1.03695
chr2:148730307-148733544|-	0.311688	0.866667	0.72354
chr2:148730307-148739650|-	1	0.866667	0.557739
chr2:152980279-153006743|-	0.304348	0.413793	0.407918
chr2:15629017-15651474|-	0.363636	0.391304	0.415661
chr2:160025760-160027316|+	0.333333	0.222222	0.39664
chr2:160980301-160983112|-	0.730769	0.75	0.639307
chr2:167304121-167328955|-	0.325581	0.466667	0.64249
chr2:168920009-168986268|-	0.216981	0.428571	0.8099
chr2:169018296-169038600|-	0.75	0.56	0.557739
chr2:172305190-172333460|+	0.428571	0.818182	0.336175
chr2:172782046-172823470|+	0.833333	0.346154	0.496181
chr2:173435453-173460751|+	0.304348	1	0.362854
chr2:190593385-190609514|+	1	1	0.405162
chr2:190593385-190620046|+	1	1	0.326213
chr2:190656515-190682906|+	0.75	0.6	0.389692
chr2:191523883-191537878|+	0.697674	0.588235	0.788149
chr2:201721404-201721708|-	0.37931	0.37931	0.642495
chr2:202010100-202014558|+	0.326531	0.219178	0.579076
chr2:202625603-202626541|-	0.4	0.75	0.326213
chr2:203921149-203922176|+	0.55	0.407407	0.484617
chr2:203974872-203991649|+	0.5	0.666667	0.39664
chr2:203992503-203996855|+	0.266667	0.296296	0.415661
chr2:208841374-208842310|-	0.818182	0.84375	0.71272
chr2:209209834-209212747|+	0.380952	0.4	0.307057
chr2:211018218-211019335|-	0.8125	0.521739	0.510384
chr2:214174782-214239843|+	0.428571	1	0.415661
chr2:227729319-227732034|+	0.909091	0.325581	0.557739
chr2:227729319-227779067|+	0.578947	0.857143	0.380862
chr2:227771508-227779067|+	0.238095	0.857143	0.301588
chr2:228881121-228884872|-	0.75	0.692308	1.06718
chr2:231307651-231314970|+	0.406593	0.377778	0.854713
chr2:233651863-233660935|+	1	1	0.385295
chr2:234296902-234299129|+	0.714286	0.666667	0.457226
chr2:239090705-239093928|-	0.376068	0.535714	0.809785
chr2:242346951-242352836|+	0.555556	0.242424	0.326213
chr2:26587169-26598016|+	0.411765	1	0.301588
chr2:2840690-2842797|-	0.75	0.666667	0.384364
chr2:30775358-30791042|+	0.857143	0.461538	0.305904
chr2:32399131-32409407|+	0.473684	0.5	0.336175
chr2:32678875-32698307|+	0.263158	0.238095	0.301588
chr2:37105033-37121176|-	0.290323	0.209302	0.502352
chr2:39406327-39456729|-	1	1	0.307057
chr2:40366540-40405633|-	0.261905	0.339286	0.753912
chr2:40655612-40657444|-	0.88051	0.8243	2.41476
chr2:40655614-40657444|-	1	0.769231	0.389692
chr2:42909540-42950175|+	0.222222	0.384615	0.359843
chr2:43625109-43712464|-	0.454545	0.3125	0.339626
chr2:45773870-45789895|-	0.615385	0.846154	0.39664
chr2:55096317-55144072|+	0.23913	0.324324	0.361429
chr2:58275961-58316858|+	0.785714	0.611111	0.586196
chr2:58311223-58316858|+	0.37037	0.384615	0.534231
chr2:58425728-58459247|-	0.727273	0.833333	0.579612
chr2:58449076-58459247|-	0.62069	0.516129	0.579076
chr2:61343113-61345251|+	0.545455	1	0.389692
chr2:61722589-61761038|-	0.406977	0.246154	0.30936
chr2:61749745-61753656|-	0.329114	0.643678	0.72354
chr2:61749745-61761038|-	0.492537	0.643678	0.854713
chr2:67626300-67626758|+	0.35	0.538462	0.362854
chr2:69565029-69565697|-	0.255814	0.288889	0.484617
chr2:71653589-71654544|+	0.363636	0.296296	0.46201
chr2:72945231-72960247|-	0.583333	0.650943	1.10564
chr2:99786012-99787892|-	0.666667	0.769231	0.361429
chr20:23370582-23383709|-	0.777778	0.7	0.362854
chr20:2944917-2945848|+	0.373494	0.516667	0.831458
chr20:30904020-30904677|+	0.647059	0.818182	0.427989
chr20:30954186-30956926|+	0.933333	1	0.635531
chr20:30954186-30959677|+	0.781818	1	0.427989
chr20:32207322-32211102|+	0.923077	1	0.591726
chr20:32617574-32619410|+	0.875	1	0.362854
chr20:34302106-34313077|-	0.292035	0.301205	0.840697
chr20:34446223-34459751|+	0.268293	0.576923	0.484617
chr20:36685933-36694658|+	0.428571	0.435897	0.579612
chr20:39721111-39729993|+	0.7	0.5	0.43058
chr20:50133322-50140649|-	0.571429	0.444444	0.305835
chr20:57014000-57016139|+	0.560976	0.5	0.72354
chr20:62407030-62422143|-	1	1	0.357649
chr20:7048495-7050341|+	0.947368	1	0.380862
chr20:7048495-7073246|+	0.857143	1	0.343032
chr20:9538254-9547031|-	0.207547	0.354839	0.385295
chr21:16386664-16415895|-	0.421875	0.510638	0.671961
chr21:17135209-17138460|+	0.542857	0.365385	0.657512
chr21:30693541-30702014|+	0.846154	0.785714	0.55738
chr21:37711076-37717005|+	1	1	0.389692
chr21:38126480-38139586|-	1	0.5	0.523376
chr21:38792600-38794168|+	0.40678	0.578947	0.511838
chr21:38792600-38801210|+	0.407407	1	0.359843
chr21:40578033-40601362|-	0.375	0.7	0.339626
chr21:40600425-40601362|-	0.566667	0.224138	0.557109
chr21:47768925-47769734|+	0.75	0.75	0.311262
chr22:21178613-21193019|-	0.3	0.214286	0.326213
chr22:21288066-21288532|+	0.238095	0.294118	0.457226
chr22:22677018-22758637|+	0.424063	0.911017	1.59393
chr22:22677018-22764194|+	0.310078	0.208861	0.830091
chr22:22677238-22758966|-	1	1	0.700459
chr22:22682087-22764527|-	1	1	0.470912
chr22:23237817-23248774|+	1	1	0.315483
chr22:26059596-26070495|+	0.428571	0.75	0.311262
chr22:32154531-32161046|+	0.304348	0.4	0.326213
chr22:32664274-32669494|+	0.923077	0.923077	0.585023
chr22:42204878-42206295|+	0.481481	0.433333	0.477607
chr22:42605656-42611347|-	0.473684	0.219512	0.415227
chr22:46125304-46136418|+	0.3125	0.427083	0.819346
chr22:47022647-47033857|+	0.575758	0.678571	0.682125
chr22:50810448-50832564|+	0.325581	0.317073	0.477607
chr3:101389973-101391057|-	0.375	0.727273	0.379652
chr3:111632165-111639266|+	0.355556	0.366337	0.843241
chr3:113207791-113225452|-	0.818182	0.538462	0.362854
chr3:114069120-114070725|-	0.454545	0.869565	0.821365
chr3:119219541-119236162|+	0.490566	0.265625	0.326213
chr3:121097562-121100379|+	0.55814	0.489796	0.614496
chr3:124456414-124463050|+	0.5	1	0.339626
chr3:125032151-125050082|-	0.614035	0.482759	0.666103
chr3:127980970-127983624|+	0.347826	0.35	0.362854
chr3:129546645-129551669|-	0.25	0.431818	0.405013
chr3:129599151-129599402|-	0.75	0.710526	0.955321
chr3:129599151-129599405|-	1	0.411765	0.51203
chr3:13170804-13171025|-	1	1	0.449907
chr3:138289159-138290198|-	1	0.428571	0.344551
chr3:138289159-138291774|-	1	0.777778	0.64249
chr3:141811902-141820683|-	0.428571	0.375	0.347738
chr3:142455220-142503882|+	0.46875	0.487805	0.385295
chr3:145820541-145842016|-	0.714286	0.333333	0.307057
chr3:145838898-145842016|-	0.714286	0.424242	0.531292
chr3:149563797-149639014|+	0.29927	0.266055	0.737911
chr3:151256940-151318739|-	1	1	0.362854
chr3:151299326-151318739|-	1	0.431818	0.639307
chr3:157839891-157841780|+	0.7	0.8	0.591726
chr3:16327848-16345099|+	0.75	0.857143	0.427989
chr3:169824619-169847340|-	0.296296	0.222222	0.483517
chr3:169840378-169847340|-	0.212121	0.303571	0.385295
chr3:169854206-169867032|-	0.636364	0.571429	0.510384
chr3:169863210-169867032|-	0.636364	0.25	0.427989
chr3:17051165-17056403|+	0.513514	0.422222	0.539953
chr3:170906490-170912424|-	0.733333	0.625	0.477866
chr3:171965322-171969331|+	0.75	0.68	0.733568
chr3:171969049-171979873|+	0.205479	1	0.326213
chr3:173322068-173322881|+	0.5	0.888889	0.374856
chr3:179481789-179483636|+	0.461538	0.75	0.326213
chr3:180587855-180630524|+	0.8	1	0.348858
chr3:182788786-182789145|-	0.321429	0.258065	0.415661
chr3:183361267-183390272|+	0.5	0.762712	0.921815
chr3:185155234-185161424|+	0.555556	0.384615	0.301588
chr3:195508240-195508384|-	1	1	0.365965
chr3:195685882-195686957|-	1	0.75	0.326213
chr3:196098766-196129890|-	0.75	0.333333	0.39664
chr3:196118683-196129890|-	0.75	0.853801	1.43921
chr3:196214269-196215554|-	0.4	0.266667	0.46201
chr3:196807921-196846401|-	0.393939	0.238095	0.635531
chr3:197541778-197547301|+	0.52	0.764706	0.534707
chr3:27420739-27465643|-	0.765625	0.931818	0.990141
chr3:31617887-31621588|+	0.309091	0.225352	0.600436
chr3:33725850-33738425|-	0.357143	0.444444	0.457226
chr3:43591211-43607219|-	0.226415	0.372093	0.407918
chr3:47139444-47147610|-	0.583333	0.578947	0.43058
chr3:47466974-47470160|-	0.424242	0.454545	0.557739
chr3:47663696-47719801|-	0.527778	0.211538	0.361429
chr3:50004902-50012825|+	0.20339	0.285714	0.385295
chr3:50145502-50145737|+	0.345455	0.444444	0.59417
chr3:52446826-52448603|+	0.777778	1	0.500112
chr3:56626997-56628056|+	1	1	0.344551
chr3:56694758-56707753|-	0.545455	0.777778	0.531292
chr3:63898263-63898901|+	0.592593	0.551724	0.600436
chr3:65415194-65416556|-	0.225806	0.285714	0.424921
chr3:66286967-66313803|+	0.5	0.375	0.301588
chr3:71090478-71102924|-	0.4	0.212766	0.46201
chr3:77656948-77671583|+	0.333333	0.263158	0.339626
chr4:103501691-103504114|+	0.37037	0.4	0.457226
chr4:103635594-103651893|-	1	0.324324	0.389692
chr4:119026172-119064839|+	0.207792	0.617647	0.488194
chr4:121675707-121732604|-	1	0.666667	0.349482
chr4:123848788-123900541|+	0.777778	0.727273	0.339626
chr4:140037802-140060651|-	0.72973	0.923077	0.385295
chr4:140046317-140060651|-	0.607143	0.5	0.46201
chr4:140810510-140812121|-	1	1	0.424921
chr4:144464661-144465125|+	0.80117	0.895425	1.5632
chr4:148743877-148744108|+	0.368421	0.35	0.362854
chr4:149356255-149358014|-	0.309524	0.393939	0.501456
chr4:151023629-151023964|+	0.857143	0.416667	0.405698
chr4:151388824-151412187|-	0.539216	0.338346	1.17335
chr4:151656409-151729550|-	0.557692	0.425	0.579612
chr4:151682934-151729550|-	0.557692	0.235294	0.510384
chr4:153332454-153333681|-	0.842105	0.842105	0.687937
chr4:155507442-155507598|+	0.9375	1	0.348869
chr4:155507496-155507613|+	1	1	0.477953
chr4:155507520-155507676|+	1	1	0.52005
chr4:155507559-155507676|+	1	1	1.22302
chr4:155507565-155507676|+	1	1	0.398688
chr4:155527966-155528102|+	1	1	0.377854
chr4:156617907-156643344|+	0.458333	0.33871	0.646059
chr4:170384393-170430003|-	1	0.8	0.311262
chr4:183522076-183575046|+	0.532258	0.413793	0.614496
chr4:185580493-185599548|+	0.25	0.7	0.315483
chr4:187627716-187630999|-	0.368421	0.5	0.635531
chr4:25315667-25317022|+	0.533333	0.333333	0.411093
chr4:25334804-25335610|+	0.62069	1	0.639307
chr4:3088665-3109150|+	0.871795	0.790698	0.854713
chr4:30921774-30951837|+	0.227273	0.625	0.405698
chr4:37633006-37640126|-	0.558824	0.655172	0.740865
chr4:38091552-38104778|+	0.4	0.257143	0.496181
chr4:39915230-39927553|-	0.468085	0.315789	0.639307
chr4:40936472-40947087|-	0.538462	0.26	0.508827
chr4:42065002-42080342|+	0.45283	0.571429	0.708572
chr4:48371865-48385801|+	0.666667	0.5	0.712224
chr4:49000476-49009343|+	0.714286	0.625	0.301588
chr4:52729602-52752804|+	0.474576	0.25641	0.457226
chr4:52729602-52758017|+	0.474576	0.4	0.510384
chr4:52729602-52765544|+	0.53	0.283019	0.42942
chr4:54249939-54256040|+	0.285714	0.294118	0.457226
chr4:54249939-54310270|+	0.28972	0.301887	0.42942
chr4:54249939-54319300|+	0.28972	0.388889	0.42942
chr4:56277780-56284152|+	0.388889	0.424242	0.557739
chr4:56319220-56322467|-	0.5	0.466667	0.424921
chr4:6925099-6925838|+	0.27027	0.25	0.377842
chr4:73950965-73958017|-	0.52	0.276596	0.551745
chr4:74279142-74279267|-	1	1	0.565178
chr4:74283869-74283971|-	1	1	0.426749
chr4:75040222-75067087|+	0.454545	1	0.339626
chr4:77055327-77065626|-	0.666667	0.478261	0.385295
chr4:87685745-87689129|+	0.857143	0.666667	0.307057
chr4:87967317-87968746|+	0.358025	0.517857	0.806887
chr4:88116475-88116842|-	0.826087	0.767442	0.854713
chr5:109049220-109051965|+	0.755556	0.271429	0.657512
chr5:109049220-109065214|+	0.755556	0.5	0.936977
chr5:109103235-109125228|+	0.364198	0.361446	0.627984
chr5:109103235-109139978|+	0.364198	0.409091	0.30936
chr5:109103235-109159538|+	0.364198	0.371429	0.600577
chr5:112321531-112339774|+	0.3	0.333333	0.323617
chr5:122881110-122893258|+	0.810811	0.659091	0.896423
chr5:131034609-131044965|-	0.233333	0.25	0.359843
chr5:135483520-135489852|+	0.315789	1	0.326213
chr5:137320945-137324004|-	1	0.642857	0.379652
chr5:137342678-137356886|-	0.321429	0.285714	0.496181
chr5:142416760-142437312|+	0.421053	0.827586	0.348858
chr5:142434003-142437312|+	0.5	0.827586	0.499339
chr5:145197456-145205763|-	1	0.388889	0.329782
chr5:14673750-14681716|+	0.6	0.333333	0.384364
chr5:147785819-147796767|+	0.348837	0.454545	0.407918
chr5:153409048-153414527|-	0.843137	0.625	0.427989
chr5:153413350-153414527|-	0.843137	0.810811	0.819346
chr5:167915606-167921655|+	0.696429	0.396552	0.72354
chr5:167915606-167924353|+	0.696429	0.37931	0.484617
chr5:176370335-176385155|-	0.68	0.723404	0.865889
chr5:176468126-176477937|+	0.434783	0.461538	0.326213
chr5:176471389-176477937|+	0.285714	0.333333	0.349482
chr5:176636636-176639196|+	0.5	0.405405	0.557739
chr5:176963358-176966148|-	1	0.466667	0.445439
chr5:32135677-32143986|-	0.369565	0.275862	0.624099
chr5:36136410-36143508|-	0.217391	0.333333	0.344551
chr5:36953719-36976504|+	0.724138	0.5625	0.523376
chr5:38991050-39003724|-	0.333333	0.255814	0.527858
chr5:38991050-39021238|-	0.310345	0.333333	0.499339
chr5:43675612-43704502|+	0.333333	1	0.484617
chr5:53407545-53407670|-	1	1	0.343032
chr5:54639158-54662703|+	0.25	0.294118	0.339626
chr5:54941616-54960691|-	1	0.263158	0.339626
chr5:56160560-56161804|+	0.3	0.6	0.579612
chr5:61745753-61747760|+	0.25	0.333333	0.305835
chr5:63621012-63626233|+	0.714286	1	0.344551
chr5:64096074-64100213|+	0.230769	0.846154	0.384364
chr5:64863339-64868113|+	0.5	0.777778	0.424921
chr5:661340-661445|-	1	0.9	0.496181
chr5:72285253-72286691|+	0.277778	0.421053	0.339626
chr5:72370568-72373320|+	0.706897	0.6	0.936977
chr5:73136304-73136585|+	0.333333	0.8	0.326213
chr5:74041502-74046492|-	0.5	0.576923	0.510384
chr5:74842834-74848416|+	0.727273	0.533333	0.374856
chr5:76758919-76760634|-	0.317073	0.25	0.505917
chr5:78251117-78281381|-	1	0.321429	0.398688
chr5:78734832-78752841|-	0.823529	0.8125	0.534707
chr5:80071512-80088663|+	0.4	0.333333	0.384364
chr5:80908380-80952895|-	1	1	0.349482
chr5:82832825-82838087|+	0.9	1	0.336175
chr5:87516379-87541609|-	1	0.666667	0.457226
chr5:88238832-88261732|+	0.428571	0.461538	0.326213
chr5:94204037-94248681|-	0.337209	0.344828	0.740865
chr5:95091099-95099324|+	0.691304	0.618677	1.48131
chr5:96208988-96209375|-	1	1	0.42942
chr6:106696024-106756366|-	0.285714	0.285714	0.384364
chr6:106727535-106756366|-	0.218182	0.205128	0.326213
chr6:10702601-10702872|+	0.227273	0.384615	0.305904
chr6:108225832-108246136|-	0.26087	0.285714	0.384364
chr6:109175427-109197553|+	0.555556	0.769231	0.555921
chr6:109232101-109286343|+	0.526316	0.714286	0.336175
chr6:1099947-1101761|-	0.318182	0.7	0.360071
chr6:111583459-111585149|+	0.416667	0.714286	0.457226
chr6:111708967-111795682|-	1	0.733333	0.30936
chr6:130475969-130505768|-	0.8	0.8	0.305835
chr6:131247744-131277639|-	0.428571	0.478261	0.481312
chr6:131276244-131277639|-	0.318182	0.233333	0.445439
chr6:13579682-13584457|+	0.590909	1	0.563326
chr6:136693638-136742937|-	0.555556	0.347826	0.40098
chr6:136698892-136742937|-	0.555556	0.255814	0.489487
chr6:139264649-139265759|-	0.37931	0.423077	0.505917
chr6:142653861-142691930|+	0.8	1	0.305835
chr6:143792097-143795993|+	0.571429	0.516129	0.488194
chr6:144808683-144814592|+	0.215686	0.277778	0.405013
chr6:144858717-144860579|+	0.5	0.243902	0.405013
chr6:146240483-146254314|-	0.625	0.714286	0.627984
chr6:146719904-146720835|+	0.26087	0.333333	0.384364
chr6:149833290-149862722|-	0.244444	0.254902	0.385295
chr6:151669845-151674887|+	0.255814	0.313433	0.839423
chr6:154743639-154744117|-	0.454545	0.333333	0.329782
chr6:155095122-155116273|+	0.696429	0.226415	0.817546
chr6:158703294-158735300|+	0.75	0.941176	0.405162
chr6:158733082-158735300|+	0.536585	0.941176	0.678439
chr6:159001971-159010814|+	0.48	0.529412	0.484617
chr6:161006077-161016567|-	1	0.389474	0.699968
chr6:161027508-161032753|-	1	0.666667	0.357519
chr6:161455290-161471011|+	0.411765	0.340909	0.449907
chr6:16326624-16328701|-	0.5	0.533333	0.666336
chr6:167435896-167447459|+	0.4	0.21875	0.424921
chr6:170846321-170858201|-	0.253012	0.237705	0.6781
chr6:20781375-20846409|+	0.411765	0.538462	0.346801
chr6:22020567-22020771|+	0.68	0.30137	0.642495
chr6:29911160-29975210|-	1	1	0.750909
chr6:3076997-3078169|+	0.333333	1	0.447876
chr6:31236598-31321721|-	1	1	0.342279
chr6:31236813-31321935|-	1	1	0.466509
chr6:31238090-31323197|+	1	1	0.307057
chr6:31238162-31323269|+	1	1	0.978339
chr6:31238919-31324013|+	1	1	0.485138
chr6:31239009-31324103|+	1	1	1.99136
chr6:31239375-31324219|-	1	0.258993	1.30045
chr6:31239542-31324631|-	1	1	1.04912
chr6:32487250-32522570|+	1	1	0.767579
chr6:32487250-32549437|+	1	1	0.443103
chr6:32487322-32549509|-	1	1	0.385892
chr6:32489681-32522748|-	1	0.916667	0.426749
chr6:32497976-32557494|-	1	0.315315	0.805768
chr6:32629743-32725660|-	1	0.36	0.644883
chr6:32632574-32726908|-	1	0.6	0.343032
chr6:35825037-35840505|-	0.357143	0.454545	0.344551
chr6:36126424-36126718|-	1	1	0.30936
chr6:42559888-42562042|+	0.243902	0.244898	0.477866
chr6:42571325-42574389|+	0.206897	0.206897	0.384364
chr6:42643793-42647570|+	0.333333	0.225	0.427989
chr6:42941740-42942776|-	0.416667	0.384615	0.381465
chr6:47251673-47254331|-	0.555556	0.454545	0.472916
chr6:4891946-4892613|+	0.6	1	0.69178
chr6:51695658-51735437|-	0.214286	0.257426	0.505917
chr6:51695658-51752043|-	0.247619	0.257426	0.557109
chr6:54013853-54067031|+	0.635417	0.297521	0.689775
chr6:54013853-54095715|+	0.565217	0.85	0.658741
chr6:5404774-5431405|+	0.294118	0.272727	0.301588
chr6:57058639-57075243|-	0.571429	0.472222	0.469473
chr6:58778796-58779133|-	1	1	0.362854
chr6:62316194-62407158|-	1	0.432432	0.449907
chr6:62362159-62407158|-	0.373494	0.430233	0.506141
chr6:7176887-7189555|+	0.428571	0.514286	0.552651
chr6:73016960-73043538|+	0.242245	0.770349	1.59313
chr6:74175931-74176329|+	0.545455	0.3	0.326213
chr6:74190397-74191967|+	0.3	0.366667	0.336175
chr6:76344422-76388643|+	0.416667	0.475	0.523376
chr6:76412360-76412788|+	0.789474	0.541667	0.591726
chr6:79752559-79770535|-	0.266667	0.241935	0.469473
chr6:82920530-82922510|-	0.282051	0.512821	0.457226
chr6:82923943-82924546|-	0.415094	0.5	0.523376
chr6:84870530-84872989|-	1	1	0.384364
chr6:87920168-87928449|+	0.666667	1	0.534231
chr6:87925620-87928449|+	0.594937	0.810127	0.989834
chr6:99347143-99375698|-	0.444444	0.342105	0.30936
chr6:99347143-99382755|-	0.470588	0.416667	0.342279
chr7:100410368-100410830|-	0.428571	0.25	0.323617
chr7:100634812-100639045|-	1	1	0.327471
chr7:100635621-100646706|-	1	1	0.327471
chr7:101870646-101870949|+	0.6	1	0.326213
chr7:102743497-102769239|-	1	0.888889	0.30936
chr7:111926927-111927129|+	0.333333	0.258065	0.51203
chr7:113150422-113151869|+	0.727273	0.727273	0.415661
chr7:127013395-127017383|-	0.3125	0.3125	0.315006
chr7:128655032-128658211|-	0.361111	0.472727	0.76721
chr7:129297182-129367205|+	0.388889	0.428571	0.307057
chr7:129679303-129688984|-	0.333333	0.4	0.405698
chr7:129760588-129762042|+	0.444444	0.4	0.510384
chr7:139415730-139416814|-	0.294118	0.25	0.405698
chr7:140055467-140058585|-	0.35	0.380952	0.342279
chr7:151946960-151948051|-	0.318182	0.4375	0.346801
chr7:153555505-153562137|+	1	1	0.30936
chr7:153584550-153584819|+	1	1	0.339626
chr7:155457868-155473602|+	0.55102	0.642857	0.776753
chr7:155465560-155473602|+	0.571429	0.482759	0.67285
chr7:155499553-155511137|+	0.4	0.4	0.305835
chr7:156619298-156629579|-	0.391304	0.25	0.427989
chr7:156758963-156759786|+	0.636364	0.5	0.362854
chr7:158552176-158557544|-	0.536913	0.42328	1.19697
chr7:16298014-16317851|-	1	0.6875	0.484617
chr7:17908029-17937069|-	0.266667	0.371429	0.374856
chr7:18624903-18688306|+	0.264706	0.206897	0.307057
chr7:18705835-18706099|+	0.294118	1	0.417066
chr7:21882161-21894073|+	0.333333	0.571429	0.415661
chr7:22999874-23030758|-	0.533333	0.888889	0.30936
chr7:23015828-23030758|-	0.548387	0.254545	0.307057
chr7:23224688-23226765|+	0.421053	0.615385	0.46201
chr7:23650789-23651172|+	0.727273	0.8	0.467947
chr7:24663281-24690331|+	0.75	1	0.467618
chr7:27668989-27672064|-	0.333333	0.204819	0.427989
chr7:27824781-27825108|+	0.25	0.25	0.385295
chr7:32672154-32718742|-	0.307692	0.333333	0.374856
chr7:33185853-33217203|+	0.578947	0.761905	0.600436
chr7:33185853-33231175|+	0.578947	1	0.326213
chr7:33388679-33427756|+	0.272727	1	0.307057
chr7:33397466-33427756|+	1	1	0.433488
chr7:35707043-35712888|-	0.384615	0.3125	0.552651
chr7:40027197-40041630|+	0.47619	0.272727	0.326213
chr7:40027197-40102699|+	0.425926	0.235294	0.361429
chr7:56049902-56051561|+	0.307692	0.341463	0.499353
chr7:5680784-5692141|-	0.357143	0.357143	0.611737
chr7:61969420-61971117|-	1	1	0.362854
chr7:64004084-64004810|-	1	0.533333	0.415661
chr7:65751497-65751696|+	0.684211	0.5	0.534707
chr7:70227855-70236630|+	0.229508	0.346154	0.336175
chr7:73100965-73101425|+	0.360656	0.468085	0.586196
chr7:80418621-80440017|-	0.37931	0.34375	0.385295
chr7:8043537-8099878|+	0.648352	0.266667	0.666103
chr7:8043537-8110761|+	0.648352	0.341772	0.653765
chr7:8062112-8110761|+	0.285714	0.473684	0.326213
chr7:810107-814799|+	0.24	0.214286	0.429481
chr7:8257934-8275635|-	0.701149	0.548077	0.917565
chr7:86223626-86226365|-	1	1	0.571322
chr7:86792810-86815296|+	0.351351	0.529412	0.30936
chr7:90355880-90419967|+	0.285714	0.458333	0.484617
chr7:90376995-90419967|+	0.25641	0.458333	0.457226
chr7:91842508-91855996|-	0.538462	0.4	0.374856
chr7:91851215-91855996|-	0.538462	0.26087	0.307057
chr7:91924202-91957214|+	0.761905	0.369369	1.03037
chr7:94855272-94919716|+	1	1	0.467947
chr7:94915517-94919716|+	0.380952	1	0.467947
chr7:97820039-97823884|+	0.285714	1	0.343032
chr7:99090662-99092254|-	1	0.714286	0.469473
chr7:99621041-99621930|+	0.55102	0.613636	0.780843
chr7:99952765-99953427|+	0.772727	1	0.620306
chr8:101271334-101300495|-	1	0.933333	0.361429
chr8:103372298-103373854|-	0.571429	0.30303	0.674983
chr8:105080739-105161076|+	0.69863	0.875	1.11714
chr8:113649045-113668570|-	0.242424	0.888889	0.384364
chr8:113933855-113988377|-	0.733333	0.521739	0.55738
chr8:116599227-116635985|-	0.716814	0.544828	1.14798
chr8:124089350-124121860|+	0.909091	0.545455	0.384364
chr8:131164981-131181313|-	0.428571	0.382353	0.326213
chr8:141745349-141762415|-	0.397516	0.207254	0.723027
chr8:141828375-141900868|-	0.613636	0.423077	0.766653
chr8:142264087-142264728|-	1	0.857143	0.644883
chr8:17868745-17869336|+	0.235294	0.235294	0.411093
chr8:18622958-18662408|-	0.84	0.32	0.39664
chr8:18656804-18662408|-	0.84	0.433333	0.534707
chr8:18725183-18730243|-	0.333333	0.470588	0.348858
chr8:22054192-22054933|+	0.222222	0.222222	0.327471
chr8:22332466-22333137|+	0.242424	0.210526	0.415661
chr8:28013458-28019595|+	0.315789	0.428571	0.4037
chr8:37623043-37623873|+	0.427184	0.594595	0.992228
chr8:37720254-37735069|-	1	0.888889	0.342279
chr8:37734626-37735069|-	0.47619	0.375	0.639307
chr8:37971709-37976881|+	0.28125	0.25	0.346801
chr8:38801306-38803739|+	0.238095	0.208333	0.315006
chr8:39080558-39114862|+	0.555556	1	0.339626
chr8:41518947-41519459|-	0.210526	0.439024	0.614496
chr8:41518947-41521260|-	0.384615	0.377778	0.55738
chr8:41832221-41845081|-	0.27027	0.342105	0.527858
chr8:42211942-42229180|+	1	1	0.555921
chr8:42401611-42403923|+	0.363636	0.222222	0.30936
chr8:42761315-42798588|+	0.297872	0.390244	0.407918
chr8:42828431-42841938|+	0.666667	0.5	0.374856
chr8:48192449-48206619|+	0.555556	0.394737	0.457226
chr8:48308935-48320523|+	0.333333	0.371429	0.510384
chr8:52773404-52773806|-	0.65625	0.443182	1.01888
chr8:618597-624047|-	0.55	0.647059	0.484617
chr8:67747997-67748309|+	0.310345	0.209302	0.427989
chr8:71071739-71075089|-	0.421053	0.363636	0.379652
chr8:71126137-71128999|-	0.603774	0.666667	0.870197
chr8:74585341-74601048|-	0.4375	0.318182	0.362854
chr8:78418017-78449526|+	1	1	0.326213
chr8:99718694-99719539|-	0.666667	0.5	0.39664
chr9:100132203-100139166|+	0.583333	1	0.339626
chr9:109734285-109746690|+	0.307692	0.25	0.301588
chr9:112704965-112705661|+	0.529412	0.5625	0.405162
chr9:114148656-114154104|-	0.275862	0.444444	0.600436
chr9:114332370-114348445|-	0.4	0.4	0.339626
chr9:115013208-115060196|-	0.333333	0.243243	0.424921
chr9:123593608-123595734|-	0.5	0.441176	0.658741
chr9:127670655-127674305|-	0.333333	0.333333	0.301588
chr9:127685373-127701145|-	0.26087	0.375	0.384364
chr9:128099296-128099870|+	0.568182	0.702703	0.753136
chr9:128103455-128109220|+	0.208333	0.263158	0.301588
chr9:130206307-130207528|+	0.6	1	0.326213
chr9:136277418-136278041|-	0.75	0.5	0.447876
chr9:138773478-138774924|-	1	0.684211	0.501456
chr9:13986368-14018326|-	0.8	0.296296	0.374856
chr9:14639893-14680160|-	0.777778	0.642857	0.362854
chr9:16435552-16437522|-	1	1	0.800102
chr9:19356969-19358158|+	0.272727	0.25	0.39664
chr9:20819794-20823114|+	0.769231	0.4	0.457226
chr9:20819794-20874806|+	0.52381	0.216216	0.374856
chr9:20819794-20885229|+	0.432432	0.307692	0.534231
chr9:20923658-20933102|+	0.365854	0.454545	0.510384
chr9:23721161-23765097|-	1	0.533333	0.30936
chr9:33953282-33963789|-	0.324324	0.509804	0.707951
chr9:33971648-33973235|-	0.791667	0.407407	0.465494
chr9:35295692-35313986|+	0.375	0.428571	0.611069
chr9:37126308-37127260|+	0.888889	0.666667	0.933976
chr9:37424841-37426651|+	0.238636	0.247059	0.716905
chr9:4286037-4286523|-	1	1	0.317798
chr9:4823547-4827033|+	0.4	0.26087	0.343032
chr9:6477621-6482099|+	0.227273	0.322581	0.361429
chr9:6880011-6893232|+	0.529412	1	0.427989
chr9:77631183-77632364|-	0.888889	0.448276	0.611011
chr9:88211276-88248289|-	0.504673	0.202381	0.488194
chr9:88574707-88611492|+	0.206897	0.25	0.384364
chr9:88918000-88919862|-	0.4	0.714286	0.405013
chr9:96233422-96261168|+	0.362319	0.393939	0.534707
chr9:98740342-98766983|+	0.888889	0.833333	0.610884
chrX:10031484-10066619|+	0.375	0.4	0.327471
chrX:106331665-106332069|-	1	0.461538	0.326213
chrX:110385323-110416309|+	0.345455	0.435897	0.701741
chrX:117718697-117724265|+	0.318182	0.4375	0.317798
chrX:128678934-128709227|+	0.421053	0.307692	0.374856
chrX:134679347-134683730|+	0.8	0.294118	0.527858
chrX:13684435-13698717|+	1	1	0.42942
chrX:139865339-139866824|+	1	1	1.72357
chrX:139865364-139865510|+	1	1	0.586196
chrX:139865511-139865636|+	1	1	0.469473
chrX:139865545-139865672|+	1	1	0.46201
chrX:139865580-139865709|+	0.310345	1	0.46201
chrX:139865746-139865879|+	0.833333	1	0.30936
chrX:139865824-139866044|+	0.958904	1	0.336175
chrX:139866002-139866129|-	1	1	0.571322
chrX:139866383-139866491|+	1	1	0.488194
chrX:139866639-139866799|+	0.833333	1	0.721743
chrX:14861781-14877456|-	1	0.928571	0.42942
chrX:149905066-149905920|+	0.391304	0.28125	0.427989
chrX:17121840-17157084|+	0.454545	0.294118	0.381465
chrX:24190831-24197887|+	0.846154	0.489362	0.586196
chrX:37245851-37285253|+	0.454545	1	0.301588
chrX:53430497-53430825|-	0.466667	0.285714	0.343032
chrX:71708782-71715118|-	0.272727	0.428571	0.467618
chrY:14798441-14821476|+	0.466667	0.285714	0.424921
chrY:21749095-21749393|+	0.666667	1	0.389692
chrY:2821949-2829687|+	0.833333	0.833333	0.534231
